# Supplementary material for: Whole blood transcriptome profile identifies motor neurone disease RNA biomarker signatures
Source: Exp Biol Med (Maywood). 2025 Jan 8;249:10401. doi: 10.3389/ebm.2024.10401 (PMC11750576; doi:10.3389/ebm.2024.10401)
Supplement: Supplementary file 1 [file Table2.XLSX]

## Sheet: SupplementaryTable2_KOKS
Ensembl gene	baseMean	log2FoldChange	lfcSE	stat	pvalue	padj	ensembl_version	description	external_gene_name	ensembl_transcript_id	external_transcript_name	hgnc_symbol	chromosome_name	band
ENSG00000202354	1094.26	6.4933	0.256618	25.3033	2.94e-141	1.25e-136	ENSG00000202354.1	RNA, Ro60-associated Y3 [Source:HGNC Symbol;Acc:HGNC:10243]	RNY3	ENST00000365484	RNY3-201	RNY3	7	q36.1
ENSG00000201098	4531.41	7.26097	0.307352	23.6243	2.17e-123	4.63e-119	ENSG00000201098.1	RNA, Ro60-associated Y1 [Source:HGNC Symbol;Acc:HGNC:10242]	RNY1	ENST00000364228	RNY1-201	RNY1	7	q36.1
ENSG00000282885	123.932	3.29056	0.144145	22.828	2.42e-115	3.44e-111	ENSG00000282885.2	novel transcript		ENST00000655317			14	q21.3
ENSG00000091986	80.7539	-6.81077	0.312779	-21.775	4e-105	4.27e-101	ENSG00000091986.16	coiled-coil domain containing 80 [Source:HGNC Symbol;Acc:HGNC:30649]	CCDC80	ENST00000206423	CCDC80-201	CCDC80	3	q13.2
ENSG00000011465	104.839	-7.47962	0.347643	-21.5153	1.12e-102	9.56e-99	ENSG00000011465.18	decorin [Source:HGNC Symbol;Acc:HGNC:2705]	DCN	ENST00000052754	DCN-201	DCN	12	q21.33
ENSG00000118523	39.4266	-4.87897	0.228822	-21.3221	7.09e-101	5.04e-97	ENSG00000118523.6	cellular communication network factor 2 [Source:HGNC Symbol;Acc:HGNC:2500]	CCN2	ENST00000367976	CCN2-201	CCN2	6	q23.2
ENSG00000164692	278.839	-7.26032	0.343229	-21.153	2.59e-99	1.58e-95	ENSG00000164692.18	collagen type I alpha 2 chain [Source:HGNC Symbol;Acc:HGNC:2198]	COL1A2	ENST00000297268	COL1A2-201	COL1A2	7	q21.3
ENSG00000108821	251.243	-6.43362	0.307121	-20.9481	1.95e-97	1.04e-93	ENSG00000108821.14	collagen type I alpha 1 chain [Source:HGNC Symbol;Acc:HGNC:2197]	COL1A1	ENST00000225964	COL1A1-201	COL1A1	17	q21.33
ENSG00000128591	43.4115	-5.83041	0.279717	-20.8439	1.73e-96	8.21e-93	ENSG00000128591.16	filamin C [Source:HGNC Symbol;Acc:HGNC:3756]	FLNC	ENST00000325888	FLNC-201	FLNC	7	q32.1
ENSG00000138131	35.0811	-5.55133	0.274217	-20.2443	3.99e-91	1.7e-87	ENSG00000138131.4	lysyl oxidase like 4 [Source:HGNC Symbol;Acc:HGNC:17171]	LOXL4	ENST00000260702	LOXL4-201	LOXL4	10	q24.2
ENSG00000113739	28.6392	-7.73378	0.384431	-20.1174	5.19e-90	2.01e-86	ENSG00000113739.11	stanniocalcin 2 [Source:HGNC Symbol;Acc:HGNC:11374]	STC2	ENST00000265087	STC2-201	STC2	5	q35.2
ENSG00000199568	72.0737	9.05495	0.465584	19.4486	3e-84	1.07e-80	ENSG00000199568.1	RNA, U5A small nuclear 1 [Source:HGNC Symbol;Acc:HGNC:10211]	RNU5A-1	ENST00000362698	RNU5A-1-201	RNU5A-1	15	q22.31
ENSG00000248527	1692.74	3.19658	0.165159	19.3546	1.86e-83	6.12e-80	ENSG00000248527.1	MT-ATP6 pseudogene 1 [Source:HGNC Symbol;Acc:HGNC:44575]	MTATP6P1	ENST00000514057	MTATP6P1-201	MTATP6P1	1	p36.33
ENSG00000087245	37.6541	-6.82832	0.352979	-19.3448	2.25e-83	6.87e-80	ENSG00000087245.13	matrix metallopeptidase 2 [Source:HGNC Symbol;Acc:HGNC:7166]	MMP2	ENST00000570308	MMP2-208	MMP2	16	q12.2
ENSG00000186340	39.6509	-7.54677	0.391711	-19.2662	1.03e-82	2.94e-79	ENSG00000186340.17	thrombospondin 2 [Source:HGNC Symbol;Acc:HGNC:11786]	THBS2	ENST00000617924	THBS2-206	THBS2	6	q27
ENSG00000115414	761.836	-5.71239	0.297831	-19.18	5.44e-82	1.45e-78	ENSG00000115414.21	fibronectin 1 [Source:HGNC Symbol;Acc:HGNC:3778]	FN1	ENST00000421182	FN1-207	FN1	2	q35
ENSG00000150459	963.046	-0.793194	0.0417063	-19.0185	1.2e-80	3.01e-77	ENSG00000150459.12	Sin3A associated protein 18 [Source:HGNC Symbol;Acc:HGNC:10530]	SAP18	ENST00000382533	SAP18-201	SAP18	13	q12.11
ENSG00000212283	138.354	5.02109	0.2643	18.9976	1.78e-80	4.23e-77	ENSG00000212283.1	small nucleolar RNA, C/D box 89 [Source:HGNC Symbol;Acc:HGNC:32750]	SNORD89	ENST00000390981	SNORD89-201	SNORD89	2	q11.2
ENSG00000111799	138.553	-6.87749	0.365309	-18.8265	4.58e-79	1.03e-75	ENSG00000111799.22	collagen type XII alpha 1 chain [Source:HGNC Symbol;Acc:HGNC:2188]	COL12A1	ENST00000425443	COL12A1-205	COL12A1	6	q14.1
ENSG00000199631	113.445	7.52476	0.406082	18.5302	1.18e-76	2.52e-73	ENSG00000199631.1	small nucleolar RNA, C/D box 33 [Source:HGNC Symbol;Acc:HGNC:10160]	SNORD33	ENST00000362761	SNORD33-201	SNORD33	19	q13.33
ENSG00000144810	49.2428	-6.44083	0.348062	-18.5048	1.89e-76	3.84e-73	ENSG00000144810.16	collagen type VIII alpha 1 chain [Source:HGNC Symbol;Acc:HGNC:2215]	COL8A1	ENST00000463753	COL8A1-205	COL8A1	3	q12.1
ENSG00000164761	18.2289	-6.79541	0.368681	-18.4317	7.32e-76	1.42e-72	ENSG00000164761.9	TNF receptor superfamily member 11b [Source:HGNC Symbol;Acc:HGNC:11909]	TNFRSF11B	ENST00000297350	TNFRSF11B-201	TNFRSF11B	8	q24.12
ENSG00000115963	14.2467	-6.65345	0.366579	-18.1501	1.28e-73	2.38e-70	ENSG00000115963.14	Rho family GTPase 3 [Source:HGNC Symbol;Acc:HGNC:671]	RND3	ENST00000375734	RND3-202	RND3	2	q23.3
ENSG00000115461	380.162	-7.69187	0.425685	-18.0694	5.55e-73	9.88e-70	ENSG00000115461.5	insulin like growth factor binding protein 5 [Source:HGNC Symbol;Acc:HGNC:5474]	IGFBP5	ENST00000233813	IGFBP5-201	IGFBP5	2	q35
ENSG00000126214	2174.86	0.953492	0.0551651	17.2843	6.17e-67	1.05e-63	ENSG00000126214.21	kinesin light chain 1 [Source:HGNC Symbol;Acc:HGNC:6387]	KLC1	ENST00000557172	KLC1-223	KLC1	14	q32.33
ENSG00000186660	1499.53	-0.537994	0.0311671	-17.2616	9.15e-67	1.5e-63	ENSG00000186660.15	ZFP91 zinc finger protein, atypical E3 ubiquitin ligase [Source:HGNC Symbol;Acc:HGNC:14983]	ZFP91	ENST00000316059	ZFP91-201	ZFP91	11	q12.1
ENSG00000142156	153.261	-2.89739	0.169263	-17.1177	1.1e-65	1.73e-62	ENSG00000142156.16	collagen type VI alpha 1 chain [Source:HGNC Symbol;Acc:HGNC:2211]	COL6A1	ENST00000361866	COL6A1-201	COL6A1	21	q22.3
ENSG00000238961	29.7558	5.93894	0.347705	17.0804	2.08e-65	3.17e-62	ENSG00000238961.1	small nucleolar RNA, H/ACA box 47 [Source:HGNC Symbol;Acc:HGNC:32640]	SNORA47	ENST00000458862	SNORA47-201	SNORA47	5	q13.3
ENSG00000166923	116.715	-7.06909	0.416614	-16.968	1.42e-64	2.09e-61	ENSG00000166923.12	gremlin 1, DAN family BMP antagonist [Source:HGNC Symbol;Acc:HGNC:2001]	GREM1	ENST00000560677	GREM1-201	GREM1	15	q13.3
ENSG00000281501	109.621	1.98385	0.117293	16.9136	3.57e-64	5.08e-61	ENSG00000281501.1	SEPSECS antisense RNA 1 (head to head) [Source:HGNC Symbol;Acc:HGNC:27737]	SEPSECS-AS1	ENST00000510415	SEPSECS-AS1-202	SEPSECS-AS1	4	p15.2
ENSG00000165124	19.1147	-6.07495	0.359417	-16.9022	4.33e-64	5.97e-61	ENSG00000165124.18	sushi, von Willebrand factor type A, EGF and pentraxin domain containing 1 [Source:HGNC Symbol;Acc:HGNC:15985]	SVEP1	ENST00000374469	SVEP1-202	SVEP1	9	q31.3
ENSG00000231560	61.3626	2.08437	0.123765	16.8413	1.21e-63	1.62e-60	ENSG00000231560.1	CLEC12A antisense RNA 1 [Source:HGNC Symbol;Acc:HGNC:53407]	CLEC12A-AS1	ENST00000420905	CLEC12A-AS1-201	CLEC12A-AS1	12	p13.31
ENSG00000154096	23.7215	-6.28382	0.37633	-16.6976	1.36e-62	1.76e-59	ENSG00000154096.14	Thy-1 cell surface antigen [Source:HGNC Symbol;Acc:HGNC:11801]	THY1	ENST00000284240	THY1-201	THY1	11	q23.3
ENSG00000152661	25.8679	-6.06657	0.365106	-16.6159	5.34e-62	6.71e-59	ENSG00000152661.9	gap junction protein alpha 1 [Source:HGNC Symbol;Acc:HGNC:4274]	GJA1	ENST00000649003	GJA1-203	GJA1	6	q22.31
ENSG00000239039	78.0973	4.02884	0.242763	16.5958	7.48e-62	9.12e-59	ENSG00000239039.1	small nucleolar RNA, C/D box 13 [Source:HGNC Symbol;Acc:HGNC:32711]	SNORD13	ENST00000459299	SNORD13-201	SNORD13	8	p12
ENSG00000274265	706.225	1.04312	0.0629345	16.5747	1.06e-61	1.26e-58	ENSG00000274265.5	novel transcript		ENST00000668239			1	q21.2
ENSG00000200087	2486	2.74325	0.1669	16.4365	1.05e-60	1.21e-57	ENSG00000200087.1	small nucleolar RNA, H/ACA box 73B [Source:HGNC Symbol;Acc:HGNC:10116]	SNORA73B	ENST00000363217	SNORA73B-201	SNORA73B	1	p35.3
ENSG00000153914	1029.97	0.769077	0.0468524	16.4149	1.5e-60	1.68e-57	ENSG00000153914.16	splicing regulatory glutamic acid and lysine rich protein 1 [Source:HGNC Symbol;Acc:HGNC:17882]	SREK1	ENST00000521691	SREK1-210	SREK1	5	q12.3
ENSG00000206652	1971.15	3.78288	0.230641	16.4016	1.86e-60	2.04e-57	ENSG00000206652.1	RNA, U1 small nuclear 1 [Source:HGNC Symbol;Acc:HGNC:10120]	RNU1-1	ENST00000383925	RNU1-1-201	RNU1-1	1	p36.13
ENSG00000166965	649.473	3.57486	0.218101	16.3909	2.22e-60	2.37e-57	ENSG00000166965.12	RCC1 domain containing 1 [Source:HGNC Symbol;Acc:HGNC:30457]	RCCD1	ENST00000555155	RCCD1-203	RCCD1	15	q26.1
ENSG00000277985	19.9471	8.10155	0.49625	16.3256	6.5e-60	6.76e-57	ENSG00000277985.1	small nucleolar RNA, H/ACA box 67 [Source:HGNC Symbol;Acc:HGNC:10224]	SNORA67	ENST00000384423	SNORA67-201	SNORA67	17	p13.1
ENSG00000182752	25.378	-5.35462	0.328739	-16.2884	1.19e-59	1.21e-56	ENSG00000182752.10	pappalysin 1 [Source:HGNC Symbol;Acc:HGNC:8602]	PAPPA	ENST00000328252	PAPPA-201	PAPPA	9	q33.1
ENSG00000142871	25.4913	-6.13399	0.377844	-16.2342	2.89e-59	2.87e-56	ENSG00000142871.18	cellular communication network factor 1 [Source:HGNC Symbol;Acc:HGNC:2654]	CCN1	ENST00000451137	CCN1-201	CCN1	1	p22.3
ENSG00000137809	21.3311	-6.32573	0.390292	-16.2077	4.45e-59	4.32e-56	ENSG00000137809.17	integrin subunit alpha 11 [Source:HGNC Symbol;Acc:HGNC:6136]	ITGA11	ENST00000423218	ITGA11-202	ITGA11	15	q23
ENSG00000264229	21.102	7.64802	0.472337	16.1919	5.76e-59	5.46e-56	ENSG00000264229.1	RNA, U4atac small nuclear [Source:HGNC Symbol;Acc:HGNC:34016]	RNU4ATAC	ENST00000580972	RNU4ATAC-201	RNU4ATAC	2	q14.2
ENSG00000200084	23.9358	8.22287	0.507969	16.1877	6.16e-59	5.71e-56	ENSG00000200084.1	small nucleolar RNA, C/D box 68 [Source:HGNC Symbol;Acc:HGNC:32729]	SNORD68	ENST00000363214	SNORD68-201	SNORD68	16	q24.3
ENSG00000139329	17.4727	-5.28449	0.330589	-15.9851	1.62e-57	1.47e-54	ENSG00000139329.5	lumican [Source:HGNC Symbol;Acc:HGNC:6724]	LUM	ENST00000266718	LUM-201	LUM	12	q21.33
ENSG00000283293	166206	1.69884	0.106365	15.9718	2.01e-57	1.79e-54	ENSG00000283293.1	RNA component of 7SK nuclear ribonucleoprotein [Source:HGNC Symbol;Acc:HGNC:10037]	RN7SK	ENST00000636484	RN7SK-201	RN7SK	6	p12.2
ENSG00000188783	13.1827	-6.25643	0.391878	-15.9653	2.23e-57	1.94e-54	ENSG00000188783.6	proline and arginine rich end leucine rich repeat protein [Source:HGNC Symbol;Acc:HGNC:9357]	PRELP	ENST00000343110	PRELP-201	PRELP	1	q32.1
ENSG00000279801	129.804	1.50548	0.0945227	15.9272	4.1e-57	3.5e-54	ENSG00000279801.1	TEC		ENST00000624282			17	q25.3
ENSG00000147027	11.4694	-6.13321	0.385577	-15.9066	5.7e-57	4.77e-54	ENSG00000147027.4	transmembrane protein 47 [Source:HGNC Symbol;Acc:HGNC:18515]	TMEM47	ENST00000275954	TMEM47-201	TMEM47	X	p21.1
ENSG00000144048	315.445	-0.511854	0.0322361	-15.8783	8.96e-57	7.36e-54	ENSG00000144048.10	dual specificity phosphatase 11 [Source:HGNC Symbol;Acc:HGNC:3066]	DUSP11	ENST00000696050	DUSP11-206	DUSP11	2	p13.1
ENSG00000279476	319.971	1.45805	0.0919016	15.8653	1.1e-56	8.87e-54	ENSG00000279476.1	novel transcript		ENST00000624318			16	q23.2
ENSG00000100632	495.702	-1.06765	0.0679393	-15.7148	1.2e-55	9.47e-53	ENSG00000100632.11	ERH mRNA splicing and mitosis factor [Source:HGNC Symbol;Acc:HGNC:3447]	ERH	ENST00000557016	ERH-203	ERH	14	q24.1
ENSG00000279106	62.1957	1.51757	0.0971129	15.6269	4.78e-55	3.71e-52	ENSG00000279106.1	TEC		ENST00000623853			16	p11.2
ENSG00000203737	68.6279	1.70946	0.109436	15.6207	5.27e-55	4.01e-52	ENSG00000203737.5	G protein-coupled receptor 52 [Source:HGNC Symbol;Acc:HGNC:4508]	GPR52	ENST00000367685	GPR52-201	GPR52	1	q25.1
ENSG00000149090	7.72926	-6.02786	0.387291	-15.5642	1.28e-54	9.55e-52	ENSG00000149090.12	peptidase domain containing associated with muscle regeneration 1 [Source:HGNC Symbol;Acc:HGNC:24554]	PAMR1	ENST00000622144	PAMR1-208	PAMR1	11	p13
ENSG00000282164	204.382	1.04007	0.066858	15.5564	1.44e-54	1.06e-51	ENSG00000282164.3	paternally expressed 13 [Source:HGNC Symbol;Acc:HGNC:19969]	PEG13	ENST00000698173	PEG13-202	PEG13	8	q24.3
ENSG00000263740	832.86	3.16479	0.204605	15.4678	5.72e-54	4.14e-51	ENSG00000263740.2	RNA, 7SL, cytoplasmic 4, pseudogene [Source:HGNC Symbol;Acc:HGNC:10039]	RN7SL4P	ENST00000584058	RN7SL4P-201	RN7SL4P	3	p25.1
ENSG00000223599	70.7161	1.72899	0.111942	15.4454	8.1e-54	5.76e-51	ENSG00000223599.1	adipose differentiation-related protein (ADFP) pseudogene		ENST00000417868			1	q21.3
ENSG00000004142	494.235	-0.589315	0.0382112	-15.4226	1.15e-53	8.08e-51	ENSG00000004142.12	DNA polymerase delta interacting protein 2 [Source:HGNC Symbol;Acc:HGNC:23781]	POLDIP2	ENST00000540200	POLDIP2-201	POLDIP2	17	q11.2
ENSG00000279891	81.9773	1.50938	0.0979444	15.4106	1.39e-53	9.57e-51	ENSG00000279891.1	uncharacterized LOC401105 [Source:NCBI gene (formerly Entrezgene);Acc:401105]	FLJ42393	ENST00000623801	FLJ42393-201		3	q27.3
ENSG00000286314	122.288	1.60224	0.104536	15.3271	5.04e-53	3.42e-50	ENSG00000286314.1	novel transcript, sense intronic to ERBIN		ENST00000663947			5	q12.3
ENSG00000200156	26.7554	8.05795	0.526707	15.2987	7.8e-53	5.2e-50	ENSG00000200156.1	RNA, U5B small nuclear 1 [Source:HGNC Symbol;Acc:HGNC:10212]	RNU5B-1	ENST00000363286	RNU5B-1-201	RNU5B-1	15	q22.31
ENSG00000251682	64.3755	1.83079	0.120376	15.2089	3.09e-52	2.03e-49	ENSG00000251682.1	DEAD (Asp-Glu-Ala-Asp) box polypeptide 25 (DDX25) pseudogene		ENST00000505325			5	q12.1
ENSG00000240869	14.4732	4.16408	0.275067	15.1384	9.04e-52	5.85e-49	ENSG00000240869.3	RNA, 7SL, cytoplasmic 128, pseudogene [Source:HGNC Symbol;Acc:HGNC:46144]	RN7SL128P	ENST00000467883	RN7SL128P-201	RN7SL128P	6	p22.3
ENSG00000167522	4523.99	0.743392	0.0492156	15.1048	1.51e-51	9.59e-49	ENSG00000167522.16	ankyrin repeat domain containing 11 [Source:HGNC Symbol;Acc:HGNC:21316]	ANKRD11	ENST00000378330	ANKRD11-203	ANKRD11	16	q24.3
ENSG00000101825	17.5522	-5.891	0.390284	-15.0941	1.77e-51	1.11e-48	ENSG00000101825.8	matrix remodeling associated 5 [Source:HGNC Symbol;Acc:HGNC:7539]	MXRA5	ENST00000217939	MXRA5-201	MXRA5	X	p22.33
ENSG00000206538	23.0484	-5.87439	0.389981	-15.0633	2.82e-51	1.75e-48	ENSG00000206538.9	vestigial like family member 3 [Source:HGNC Symbol;Acc:HGNC:24327]	VGLL3	ENST00000637106	VGLL3-204	VGLL3	3	p12.1
ENSG00000114251	13.0436	-5.53398	0.367529	-15.0573	3.09e-51	1.89e-48	ENSG00000114251.15	Wnt family member 5A [Source:HGNC Symbol;Acc:HGNC:12784]	WNT5A	ENST00000264634	WNT5A-201	WNT5A	3	p14.3
ENSG00000288719	59.0232	1.38401	0.0919383	15.0537	3.27e-51	1.96e-48	ENSG00000288719.1	novel transcript, sense intronic to TCF20		ENST00000682224			22	q13.2
ENSG00000208892	73.8671	3.55952	0.236651	15.0412	3.94e-51	2.34e-48	ENSG00000208892.1	small nucleolar RNA, H/ACA box 49 [Source:HGNC Symbol;Acc:HGNC:32642]	SNORA49	ENST00000386157	SNORA49-201	SNORA49	12	q24.33
ENSG00000230225	43.1535	1.8279	0.121611	15.0308	4.61e-51	2.7e-48	ENSG00000230225.1	MT-ND5 pseudogene 14 [Source:HGNC Symbol;Acc:HGNC:42276]	MTND5P14	ENST00000441481	MTND5P14-201	MTND5P14	9	p24.1
ENSG00000106682	2935.5	-0.597417	0.0398371	-14.9965	7.74e-51	4.46e-48	ENSG00000106682.16	eukaryotic translation initiation factor 4H [Source:HGNC Symbol;Acc:HGNC:12741]	EIF4H	ENST00000678438	EIF4H-210	EIF4H	7	q11.23
ENSG00000200320	236.843	4.15419	0.277938	14.9465	1.64e-50	9.35e-48	ENSG00000200320.1	small nucleolar RNA, H/ACA box 63 [Source:HGNC Symbol;Acc:HGNC:10106]	SNORA63	ENST00000363450	SNORA63-201	SNORA63	3	q27.3
ENSG00000279555	75.0383	1.48813	0.0999026	14.8958	3.51e-50	1.97e-47	ENSG00000279555.1	TEC		ENST00000623762			17	q22
ENSG00000143252	485.252	-0.760799	0.0511479	-14.8745	4.83e-50	2.68e-47	ENSG00000143252.16	succinate dehydrogenase complex subunit C [Source:HGNC Symbol;Acc:HGNC:10682]	SDHC	ENST00000342751	SDHC-201	SDHC	1	q23.3
ENSG00000198242	4492.42	-1.5226	0.102413	-14.8672	5.38e-50	2.94e-47	ENSG00000198242.14	ribosomal protein L23a [Source:HGNC Symbol;Acc:HGNC:10317]	RPL23A	ENST00000422514	RPL23A-204	RPL23A	17	q11.2
ENSG00000225091	56.2971	3.48264	0.234483	14.8524	6.71e-50	3.63e-47	ENSG00000225091.3	small nucleolar RNA, H/ACA box 71A [Source:HGNC Symbol;Acc:HGNC:10232]	SNORA71A	ENST00000364729	SNORA71A-201	SNORA71A	20	q11.23
ENSG00000095139	1995.66	-0.598327	0.0403392	-14.8324	9.04e-50	4.83e-47	ENSG00000095139.14	archain 1 [Source:HGNC Symbol;Acc:HGNC:649]	ARCN1	ENST00000392859	ARCN1-203	ARCN1	11	q23.3
ENSG00000230590	2406.2	0.92939	0.0628229	14.7938	1.61e-49	8.46e-47	ENSG00000230590.11	FTX transcript, XIST regulator [Source:HGNC Symbol;Acc:HGNC:37190]	FTX	ENST00000651392	FTX-220	FTX	X	q13.2
ENSG00000238622	81.4846	2.8272	0.191256	14.7823	1.91e-49	9.92e-47	ENSG00000238622.1	small nucleolar RNA, C/D box 97 [Source:HGNC Symbol;Acc:HGNC:32760]	SNORD97	ENST00000459187	SNORD97-201	SNORD97	11	p15.4
ENSG00000250903	313.197	0.997043	0.0675112	14.7686	2.34e-49	1.2e-46	ENSG00000250903.9	GMDS divergent transcript [Source:HGNC Symbol;Acc:HGNC:48993]	GMDS-DT	ENST00000657072	GMDS-DT-220	GMDS-DT	6	p25.3
ENSG00000207088	78.0591	2.89112	0.195821	14.7641	2.5e-49	1.27e-46	ENSG00000207088.1	small nucleolar RNA, H/ACA box 7B [Source:HGNC Symbol;Acc:HGNC:32593]	SNORA7B	ENST00000384360	SNORA7B-201	SNORA7B	3	q21.3
ENSG00000274266	2419.6	2.7111	0.183848	14.7464	3.25e-49	1.63e-46	ENSG00000274266.1	small nucleolar RNA, H/ACA box 73A [Source:HGNC Symbol;Acc:HGNC:10115]	SNORA73A	ENST00000364938	SNORA73A-201	SNORA73A	1	p35.3
ENSG00000140937	10.5306	-6.15884	0.417974	-14.735	3.84e-49	1.91e-46	ENSG00000140937.14	cadherin 11 [Source:HGNC Symbol;Acc:HGNC:1750]	CDH11	ENST00000394156	CDH11-202	CDH11	16	q21
ENSG00000177469	49.9384	-2.06706	0.140489	-14.7133	5.3e-49	2.6e-46	ENSG00000177469.13	caveolae associated protein 1 [Source:HGNC Symbol;Acc:HGNC:9688]	CAVIN1	ENST00000357037	CAVIN1-201	CAVIN1	17	q21.2
ENSG00000232587	127.77	1.50063	0.102398	14.6549	1.25e-48	6.08e-46	ENSG00000232587.1	eukaryotic translation elongation factor 1 alpha 1 pseudogene 3 [Source:HGNC Symbol;Acc:HGNC:3194]	EEF1A1P3	ENST00000417549	EEF1A1P3-201	EEF1A1P3	13	q12.2
ENSG00000280392	52.6147	1.53367	0.105021	14.6034	2.67e-48	1.28e-45	ENSG00000280392.1	novel transcript		ENST00000624987			16	q12.2
ENSG00000183853	8.14249	-5.54922	0.380307	-14.5914	3.18e-48	1.51e-45	ENSG00000183853.18	kirre like nephrin family adhesion molecule 1 [Source:HGNC Symbol;Acc:HGNC:15734]	KIRREL1	ENST00000360089	KIRREL1-202	KIRREL1	1	q23.1
ENSG00000222489	12.4125	4.1687	0.285848	14.5836	3.57e-48	1.67e-45	ENSG00000222489.1	small nucleolar RNA, H/ACA box 79B [Source:HGNC Symbol;Acc:HGNC:52222]	SNORA79B	ENST00000410557	SNORA79B-201	SNORA79B	14	q11.2
ENSG00000265735	95.946	3.12911	0.214732	14.5722	4.22e-48	1.96e-45	ENSG00000265735.2	RNA, 7SL, cytoplasmic 5, pseudogene [Source:HGNC Symbol;Acc:HGNC:10040]	RN7SL5P	ENST00000581458	RN7SL5P-201	RN7SL5P	9	p23
ENSG00000274012	427440	2.97618	0.204651	14.5427	6.5e-48	2.98e-45	ENSG00000274012.1	RNA component of signal recognition particle 7SL2 [Source:HGNC Symbol;Acc:HGNC:23134]	RN7SL2	ENST00000490232	RN7SL2-201	RN7SL2	14	q21.3
ENSG00000203739	177.322	1.3101	0.0912965	14.35	1.07e-46	4.84e-44	ENSG00000203739.4	PRDX6 antisense RNA 1 [Source:HGNC Symbol;Acc:HGNC:54870]	PRDX6-AS1	ENST00000661092	PRDX6-AS1-207	PRDX6-AS1	1	q25.1
ENSG00000201512	9.39546	6.18843	0.43189	14.3287	1.45e-46	6.5e-44	ENSG00000201512.1	small nucleolar RNA, H/ACA box 71C [Source:HGNC Symbol;Acc:HGNC:32656]	SNORA71C	ENST00000364642	SNORA71C-201	SNORA71C	20	q11.23
ENSG00000198695	845.349	1.88555	0.131869	14.2986	2.23e-46	9.92e-44	ENSG00000198695.2	mitochondrially encoded NADH:ubiquinone oxidoreductase core subunit 6 [Source:HGNC Symbol;Acc:HGNC:7462]	MT-ND6	ENST00000361681	MT-ND6-201	MT-ND6	MT
ENSG00000116030	591.729	-0.602078	0.0422689	-14.244	4.89e-46	2.15e-43	ENSG00000116030.17	small ubiquitin like modifier 1 [Source:HGNC Symbol;Acc:HGNC:12502]	SUMO1	ENST00000392246	SUMO1-203	SUMO1	2	q33.1
ENSG00000281344	71.8621	1.22009	0.0858165	14.2174	7.15e-46	3.11e-43	ENSG00000281344.1	HELLP associated long non-coding RNA [Source:HGNC Symbol;Acc:HGNC:43984]	HELLPAR	ENST00000626826	HELLPAR-201	HELLPAR	12	q23.2
ENSG00000147162	6747.4	0.688392	0.0484425	14.2105	7.89e-46	3.4e-43	ENSG00000147162.14	O-linked N-acetylglucosamine (GlcNAc) transferase [Source:HGNC Symbol;Acc:HGNC:8127]	OGT	ENST00000699779	OGT-215	OGT	X	q13.1
ENSG00000198840	2326.41	2.4018	0.169024	14.2098	7.96e-46	3.4e-43	ENSG00000198840.2	mitochondrially encoded NADH:ubiquinone oxidoreductase core subunit 3 [Source:HGNC Symbol;Acc:HGNC:7458]	MT-ND3	ENST00000361227	MT-ND3-201	MT-ND3	MT
ENSG00000231721	1529.13	1.1494	0.0818776	14.038	9.12e-45	3.86e-42	ENSG00000231721.7	long intergenic non-protein coding RNA, p53 induced transcript [Source:HGNC Symbol;Acc:HGNC:26885]	LINC-PINT	ENST00000702906	LINC-PINT-265	LINC-PINT	7	q32.3
ENSG00000202357	10.8589	6.5267	0.465236	14.0288	1.04e-44	4.35e-42	ENSG00000202357.1	Y RNA [Source:RFAM;Acc:RF00019]	Y_RNA	ENST00000365487	Y_RNA.357-201		19	p13.2
ENSG00000167658	24949.2	-1.0086	0.0719056	-14.0267	1.07e-44	4.44e-42	ENSG00000167658.16	eukaryotic translation elongation factor 2 [Source:HGNC Symbol;Acc:HGNC:3214]	EEF2	ENST00000600794	EEF2-207	EEF2	19	p13.3
ENSG00000278249	5410.39	1.34835	0.0962707	14.0058	1.44e-44	5.9e-42	ENSG00000278249.1	small Cajal body-specific RNA 2 [Source:HGNC Symbol;Acc:HGNC:32558]	SCARNA2	ENST00000458748	SCARNA2-201	SCARNA2	1	p13.3
ENSG00000153147	2489.6	1.23505	0.0882695	13.9919	1.75e-44	7.11e-42	ENSG00000153147.6	SWI/SNF related, matrix associated, actin dependent regulator of chromatin, subfamily a, member 5 [Source:HGNC Symbol;Acc:HGNC:11101]	SMARCA5	ENST00000283131	SMARCA5-201	SMARCA5	4	q31.21
ENSG00000119335	3258.17	-0.898114	0.0642009	-13.9891	1.82e-44	7.32e-42	ENSG00000119335.17	SET nuclear proto-oncogene [Source:HGNC Symbol;Acc:HGNC:10760]	SET	ENST00000686840	SET-213	SET	9	q34.11
ENSG00000202252	11.2924	6.77706	0.484873	13.977	2.15e-44	8.59e-42	ENSG00000202252.1	small nucleolar RNA, C/D box 14C [Source:HGNC Symbol;Acc:HGNC:30352]	SNORD14C	ENST00000365382	SNORD14C-201	SNORD14C	11	q24.1
ENSG00000206634	17.8415	6.45531	0.46207	13.9704	2.36e-44	9.34e-42	ENSG00000206634.1	small nucleolar RNA, H/ACA box 22 [Source:HGNC Symbol;Acc:HGNC:32612]	SNORA22	ENST00000383907	SNORA22-201	SNORA22	7	q11.21
ENSG00000061936	1188.4	0.591745	0.04237	13.9661	2.51e-44	9.83e-42	ENSG00000061936.10	splicing factor SWAP [Source:HGNC Symbol;Acc:HGNC:10790]	SFSWAP	ENST00000540469	SFSWAP-209	SFSWAP	12	q24.33
ENSG00000275708	295.431	-4.49045	0.32257	-13.9209	4.73e-44	1.84e-41	ENSG00000275708.1	microRNA 3648-1 [Source:HGNC Symbol;Acc:HGNC:38941]	MIR3648-1	ENST00000615959	MIR3648-1-201	MIR3648-1	21	p11.2
ENSG00000209582	225.131	2.58735	0.186172	13.8976	6.55e-44	2.52e-41	ENSG00000209582.1	small nucleolar RNA, H/ACA box 48 [Source:HGNC Symbol;Acc:HGNC:32641]	SNORA48	ENST00000386847	SNORA48-201	SNORA48	17	p13.1
ENSG00000202538	440.824	3.64507	0.262513	13.8853	7.78e-44	2.96e-41	ENSG00000202538.1	RNA, U4 small nuclear 2 [Source:HGNC Symbol;Acc:HGNC:10193]	RNU4-2	ENST00000365668	RNU4-2-201	RNU4-2	12	q24.23
ENSG00000281026	486.287	1.10835	0.0798835	13.8746	9.03e-44	3.41e-41	ENSG00000281026.1	N4BPL2 intronic transcript 2 [Source:HGNC Symbol;Acc:HGNC:25038]	N4BP2L2-IT2	ENST00000629393	N4BP2L2-IT2-201	N4BP2L2-IT2	13	q13.1
ENSG00000200795	164.704	4.16532	0.301396	13.8201	1.93e-43	7.22e-41	ENSG00000200795.1	RNA, U4 small nuclear 1 [Source:HGNC Symbol;Acc:HGNC:10192]	RNU4-1	ENST00000363925	RNU4-1-201	RNU4-1	12	q24.23
ENSG00000076053	405.098	-0.82524	0.0597611	-13.809	2.25e-43	8.35e-41	ENSG00000076053.12	RNA binding motif protein 7 [Source:HGNC Symbol;Acc:HGNC:9904]	RBM7	ENST00000540163	RBM7-203	RBM7	11	q23.2
ENSG00000274020	257.053	1.0402	0.075479	13.7814	3.3e-43	1.21e-40	ENSG00000274020.4	long intergenic non-protein coding RNA 1138 [Source:HGNC Symbol;Acc:HGNC:49454]	LINC01138	ENST00000715667	LINC01138-215	LINC01138	1	q21.2
ENSG00000138757	2103.84	-0.595038	0.0432055	-13.7723	3.74e-43	1.35e-40	ENSG00000138757.15	G3BP stress granule assembly factor 2 [Source:HGNC Symbol;Acc:HGNC:30291]	G3BP2	ENST00000679329	G3BP2-290	G3BP2	4	q21.1
ENSG00000038274	2425.5	-0.577949	0.0419631	-13.7728	3.72e-43	1.35e-40	ENSG00000038274.17	methionine adenosyltransferase 2 non-catalytic beta subunit [Source:HGNC Symbol;Acc:HGNC:6905]	MAT2B	ENST00000280969	MAT2B-201	MAT2B	5	q34
ENSG00000206811	24.0266	4.69498	0.34101	13.7678	3.98e-43	1.43e-40	ENSG00000206811.1	small nucleolar RNA, H/ACA box 10 [Source:HGNC Symbol;Acc:HGNC:32598]	SNORA10	ENST00000384084	SNORA10-201	SNORA10	16	p13.3
ENSG00000184347	17.7364	-3.69852	0.268677	-13.7657	4.1e-43	1.46e-40	ENSG00000184347.15	slit guidance ligand 3 [Source:HGNC Symbol;Acc:HGNC:11087]	SLIT3	ENST00000519560	SLIT3-205	SLIT3	5	q35.1
ENSG00000100650	3388.01	0.529144	0.0385123	13.7396	5.88e-43	2.07e-40	ENSG00000100650.16	serine and arginine rich splicing factor 5 [Source:HGNC Symbol;Acc:HGNC:10787]	SRSF5	ENST00000553521	SRSF5-203	SRSF5	14	q24.1
ENSG00000226318	37.8382	1.52327	0.111088	13.7123	8.57e-43	3e-40	ENSG00000226318.1	RPS3A pseudogene 38 [Source:HGNC Symbol;Acc:HGNC:36145]	RPS3AP38	ENST00000435889	RPS3AP38-201	RPS3AP38	10	q21.3
ENSG00000204842	1058.86	1.01058	0.073781	13.697	1.06e-42	3.67e-40	ENSG00000204842.18	ataxin 2 [Source:HGNC Symbol;Acc:HGNC:10555]	ATXN2	ENST00000642389	ATXN2-227	ATXN2	12	q24.12
ENSG00000100234	39.8254	-3.64179	0.266017	-13.6901	1.16e-42	3.98e-40	ENSG00000100234.12	TIMP metallopeptidase inhibitor 3 [Source:HGNC Symbol;Acc:HGNC:11822]	TIMP3	ENST00000266085	TIMP3-201	TIMP3	22	q12.3
ENSG00000272578	416.425	1.69137	0.123542	13.6907	1.15e-42	3.98e-40	ENSG00000272578.5	GUSB pseudogene 11 [Source:HGNC Symbol;Acc:HGNC:42325]	GUSBP11	ENST00000435868	GUSBP11-211	GUSBP11	22	q11.23
ENSG00000101266	1486.05	-0.386991	0.0282942	-13.6774	1.39e-42	4.69e-40	ENSG00000101266.19	casein kinase 2 alpha 1 [Source:HGNC Symbol;Acc:HGNC:2457]	CSNK2A1	ENST00000217244	CSNK2A1-201	CSNK2A1	20	p13
ENSG00000170027	1613.06	-0.561918	0.041091	-13.675	1.43e-42	4.82e-40	ENSG00000170027.7	tyrosine 3-monooxygenase/tryptophan 5-monooxygenase activation protein gamma [Source:HGNC Symbol;Acc:HGNC:12852]	YWHAG	ENST00000307630	YWHAG-201	YWHAG	7	q11.23
ENSG00000221491	34.1083	2.88181	0.210835	13.6685	1.57e-42	5.22e-40	ENSG00000221491.2	small nucleolar RNA, H/ACA box 2C [Source:HGNC Symbol;Acc:HGNC:32624]	SNORA2C	ENST00000408564	SNORA2C-201	SNORA2C	12	q13.11
ENSG00000279474	26.3757	2.32192	0.17008	13.652	1.97e-42	6.5e-40	ENSG00000279474.1	TEC		ENST00000625180			18	q23
ENSG00000279819	69.9915	1.24515	0.091241	13.6468	2.11e-42	6.93e-40	ENSG00000279819.1	TEC		ENST00000624564			10	p12.2
ENSG00000260035	25.2765	4.35767	0.319476	13.64	2.32e-42	7.54e-40	ENSG00000260035.1	novel transcript		ENST00000563103			15	q21.1
ENSG00000286219	1530.05	0.894017	0.0656002	13.6283	2.72e-42	8.8e-40	ENSG00000286219.1	notch 2 N-terminal like C [Source:HGNC Symbol;Acc:HGNC:53924]	NOTCH2NLC	ENST00000650865	NOTCH2NLC-202	NOTCH2NLC	1	q21.2
ENSG00000137573	11.9315	-5.81095	0.426792	-13.6154	3.24e-42	1.04e-39	ENSG00000137573.14	sulfatase 1 [Source:HGNC Symbol;Acc:HGNC:20391]	SULF1	ENST00000525061	SULF1-207	SULF1	8	q13.2
ENSG00000200913	10.2444	6.14245	0.451291	13.6108	3.45e-42	1.1e-39	ENSG00000200913.1	small nucleolar RNA, C/D box 46 [Source:HGNC Symbol;Acc:HGNC:10186]	SNORD46	ENST00000364043	SNORD46-201	SNORD46	1	p34.1
ENSG00000199347	25.1128	7.97767	0.586475	13.6027	3.86e-42	1.22e-39	ENSG00000199347.1	RNA, U5E small nuclear 1 [Source:HGNC Symbol;Acc:HGNC:10215]	RNU5E-1	ENST00000362477	RNU5E-1-201	RNU5E-1	1	p36.22
ENSG00000154144	753.115	0.645	0.0474262	13.6001	4e-42	1.26e-39	ENSG00000154144.13	transforming growth factor beta regulator 1 [Source:HGNC Symbol;Acc:HGNC:29551]	TBRG1	ENST00000473629	TBRG1-205	TBRG1	11	q24.2
ENSG00000163510	541.71	-0.594753	0.0437681	-13.5887	4.67e-42	1.46e-39	ENSG00000163510.14	CWC22 spliceosome associated protein homolog [Source:HGNC Symbol;Acc:HGNC:29322]	CWC22	ENST00000410053	CWC22-202	CWC22	2	q31.3
ENSG00000243609	60.2614	1.56179	0.115325	13.5425	8.78e-42	2.71e-39	ENSG00000243609.1	ribosomal protein S2 pseudogene 44 [Source:HGNC Symbol;Acc:HGNC:35811]	RPS2P44	ENST00000478038	RPS2P44-201	RPS2P44	16	q12.1
ENSG00000198888	16836.5	1.92145	0.142072	13.5245	1.12e-41	3.44e-39	ENSG00000198888.2	mitochondrially encoded NADH:ubiquinone oxidoreductase core subunit 1 [Source:HGNC Symbol;Acc:HGNC:7455]	MT-ND1	ENST00000361390	MT-ND1-201	MT-ND1	MT
ENSG00000070831	7196.15	-0.736662	0.0544825	-13.5211	1.17e-41	3.58e-39	ENSG00000070831.17	cell division cycle 42 [Source:HGNC Symbol;Acc:HGNC:1736]	CDC42	ENST00000400259	CDC42-203	CDC42	1	p36.12
ENSG00000276168	430779	2.53206	0.187669	13.4921	1.74e-41	5.27e-39	ENSG00000276168.1	RNA component of signal recognition particle 7SL1 [Source:HGNC Symbol;Acc:HGNC:10038]	RN7SL1	ENST00000618786	RN7SL1-201	RN7SL1	14	q21.3
ENSG00000115392	164.953	1.70737	0.126612	13.4851	1.91e-41	5.76e-39	ENSG00000115392.12	FA complementation group L [Source:HGNC Symbol;Acc:HGNC:20748]	FANCL	ENST00000696432	FANCL-275	FANCL	2	p16.1
ENSG00000279176	128.954	1.55347	0.115419	13.4594	2.71e-41	8.09e-39	ENSG00000279176.1	TEC		ENST00000623545			12	q23.3
ENSG00000041982	7.57933	-5.41165	0.403619	-13.4078	5.44e-41	1.61e-38	ENSG00000041982.16	tenascin C [Source:HGNC Symbol;Acc:HGNC:5318]	TNC	ENST00000350763	TNC-202	TNC	9	q33.1
ENSG00000249850	151.121	1.25384	0.093863	13.3582	1.06e-40	3.13e-38	ENSG00000249850.1	keratin 18 pseudogene 31 [Source:HGNC Symbol;Acc:HGNC:33400]	KRT18P31	ENST00000506277	KRT18P31-201	KRT18P31	5	p13.2
ENSG00000198830	2769.67	-0.80637	0.0604468	-13.3402	1.35e-40	3.93e-38	ENSG00000198830.11	high mobility group nucleosomal binding domain 2 [Source:HGNC Symbol;Acc:HGNC:4986]	HMGN2	ENST00000361427	HMGN2-201	HMGN2	1	p36.11
ENSG00000103472	199.02	1.01569	0.0761355	13.3406	1.34e-40	3.93e-38	ENSG00000103472.10	RRN3 pseudogene 2 [Source:HGNC Symbol;Acc:HGNC:37619]	RRN3P2	ENST00000564580	RRN3P2-202	RRN3P2	16	p11.2
ENSG00000204941	4.82356	-5.22377	0.391729	-13.3352	1.44e-40	4.17e-38	ENSG00000204941.14	pregnancy specific beta-1-glycoprotein 5 [Source:HGNC Symbol;Acc:HGNC:9522]	PSG5	ENST00000366175	PSG5-202	PSG5	19	q13.31
ENSG00000102753	666.224	-0.817067	0.0613575	-13.3165	1.86e-40	5.32e-38	ENSG00000102753.10	karyopherin subunit alpha 3 [Source:HGNC Symbol;Acc:HGNC:6396]	KPNA3	ENST00000261667	KPNA3-201	KPNA3	13	q14.2
ENSG00000200312	18.8329	2.99889	0.225863	13.2775	3.13e-40	8.9e-38	ENSG00000200312.1	RN7SK pseudogene 255 [Source:HGNC Symbol;Acc:HGNC:45979]	RN7SKP255	ENST00000363442	RN7SKP255-201	RN7SKP255	14	q32.11
ENSG00000185567	27.8083	-4.26762	0.32259	-13.2292	5.95e-40	1.68e-37	ENSG00000185567.7	AHNAK nucleoprotein 2 [Source:HGNC Symbol;Acc:HGNC:20125]	AHNAK2	ENST00000555122	AHNAK2-202	AHNAK2	14	q32.33
ENSG00000172239	357.988	-0.816188	0.061722	-13.2236	6.41e-40	1.8e-37	ENSG00000172239.14	poly(A) binding protein interacting protein 1 [Source:HGNC Symbol;Acc:HGNC:16945]	PAIP1	ENST00000306846	PAIP1-201	PAIP1	5	p12
ENSG00000184007	5347.93	-0.680715	0.0515177	-13.2132	7.36e-40	2.05e-37	ENSG00000184007.22	protein tyrosine phosphatase 4A2 [Source:HGNC Symbol;Acc:HGNC:9635]	PTP4A2	ENST00000602725	PTP4A2-218	PTP4A2	1	p35.2
ENSG00000279765	391.374	0.961927	0.0728583	13.2027	8.46e-40	2.35e-37	ENSG00000279765.3	NA	NA	NA	NA	NA	NA	NA
ENSG00000221676	14.0216	4.80687	0.364312	13.1944	9.46e-40	2.6e-37	ENSG00000221676.1	RNA, U6atac small nuclear [Source:HGNC Symbol;Acc:HGNC:34017]	RNU6ATAC	ENST00000408749	RNU6ATAC-201	RNU6ATAC	9	q34.2
ENSG00000215630	129.134	1.92777	0.146285	13.1782	1.17e-39	3.21e-37	ENSG00000215630.6	GUSB pseudogene 9 [Source:HGNC Symbol;Acc:HGNC:42323]	GUSBP9	ENST00000510138	GUSBP9-201	GUSBP9	5	q13.2
ENSG00000250539	76.603	1.27199	0.0966065	13.1667	1.36e-39	3.71e-37	ENSG00000250539.1	keratin 8 pseudogene 33 [Source:HGNC Symbol;Acc:HGNC:39867]	KRT8P33	ENST00000508125	KRT8P33-201	KRT8P33	5	q23.2
ENSG00000242094	136.895	1.32791	0.101103	13.1342	2.1e-39	5.66e-37	ENSG00000242094.1	FOXP1 intronic transcript 1 [Source:HGNC Symbol;Acc:HGNC:41335]	FOXP1-IT1	ENST00000498714	FOXP1-IT1-201	FOXP1-IT1	3	p13
ENSG00000198542	12.6002	-5.02186	0.382917	-13.1148	2.71e-39	7.28e-37	ENSG00000198542.14	integrin subunit beta like 1 [Source:HGNC Symbol;Acc:HGNC:6164]	ITGBL1	ENST00000376180	ITGBL1-202	ITGBL1	13	q33.1
ENSG00000278771	224.357	2.05041	0.156428	13.1077	2.97e-39	7.93e-37	ENSG00000278771.1	RNA component of signal recognition particle 7SL3 [Source:HGNC Symbol;Acc:HGNC:23135]	RN7SL3	ENST00000610674	RN7SL3-201	RN7SL3	14	q21.3
ENSG00000212464	40.602	3.12629	0.238543	13.1058	3.05e-39	8.09e-37	ENSG00000212464.1	small nucleolar RNA, H/ACA box 12 [Source:HGNC Symbol;Acc:HGNC:32600]	SNORA12	ENST00000391162	SNORA12-201	SNORA12	10	q24.31
ENSG00000236567	78.2477	1.66047	0.126861	13.0889	3.81e-39	1e-36	ENSG00000236567.2	transcription factor 3 pseudogene 1 [Source:HGNC Symbol;Acc:HGNC:49742]	TCF3P1	ENST00000423021	TCF3P1-201	TCF3P1	9	p24.1
ENSG00000065883	2492.57	0.500458	0.0382416	13.0867	3.92e-39	1.03e-36	ENSG00000065883.16	cyclin dependent kinase 13 [Source:HGNC Symbol;Acc:HGNC:1733]	CDK13	ENST00000340829	CDK13-202	CDK13	7	p14.1
ENSG00000127364	67.8903	1.27861	0.0977272	13.0835	4.09e-39	1.07e-36	ENSG00000127364.4	taste 2 receptor member 4 [Source:HGNC Symbol;Acc:HGNC:14911]	TAS2R4	ENST00000247881	TAS2R4-201	TAS2R4	7	q34
ENSG00000112769	19.1275	-4.99479	0.381885	-13.0793	4.32e-39	1.12e-36	ENSG00000112769.20	laminin subunit alpha 4 [Source:HGNC Symbol;Acc:HGNC:6484]	LAMA4	ENST00000389463	LAMA4-205	LAMA4	6	q21
ENSG00000143612	1130.52	-0.492418	0.0377064	-13.0593	5.62e-39	1.45e-36	ENSG00000143612.21	chromosome 1 open reading frame 43 [Source:HGNC Symbol;Acc:HGNC:29876]	C1orf43	ENST00000648267	C1orf43-211	C1orf43	1	q21.3
ENSG00000054611	1035.02	0.510384	0.0390939	13.0554	5.92e-39	1.51e-36	ENSG00000054611.14	TBC1 domain family member 22A [Source:HGNC Symbol;Acc:HGNC:1309]	TBC1D22A	ENST00000337137	TBC1D22A-201	TBC1D22A	22	q13.31
ENSG00000248483	255.763	1.30169	0.0997379	13.0511	6.27e-39	1.59e-36	ENSG00000248483.7	POU domain class 5, transcription factor 2 [Source:HGNC Symbol;Acc:HGNC:26367]	POU5F2	ENST00000606183	POU5F2-201	POU5F2	5	q15
ENSG00000198763	15784.5	1.85266	0.141961	13.0506	6.31e-39	1.59e-36	ENSG00000198763.3	mitochondrially encoded NADH:ubiquinone oxidoreductase core subunit 2 [Source:HGNC Symbol;Acc:HGNC:7456]	MT-ND2	ENST00000361453	MT-ND2-201	MT-ND2	MT
ENSG00000178031	10.2478	-5.54481	0.425024	-13.0459	6.71e-39	1.68e-36	ENSG00000178031.18	ADAMTS like 1 [Source:HGNC Symbol;Acc:HGNC:14632]	ADAMTSL1	ENST00000680146	ADAMTSL1-215	ADAMTSL1	9	p22.2
ENSG00000236977	131.58	1.17912	0.0905464	13.0223	9.14e-39	2.28e-36	ENSG00000236977.1	ANKRD44 intronic transcript 1 [Source:HGNC Symbol;Acc:HGNC:41477]	ANKRD44-IT1	ENST00000428191	ANKRD44-IT1-201	ANKRD44-IT1	2	q33.1
ENSG00000238917	204.687	2.7147	0.208594	13.0143	1.02e-38	2.52e-36	ENSG00000238917.1	small nucleolar RNA, C/D box 10 [Source:HGNC Symbol;Acc:HGNC:32706]	SNORD10	ENST00000459579	SNORD10-201	SNORD10	17	p13.1
ENSG00000259581	51.0893	1.38889	0.106791	13.0058	1.13e-38	2.8e-36	ENSG00000259581.3	TYRO3P protein tyrosine kinase pseudogene [Source:HGNC Symbol;Acc:HGNC:12447]	TYRO3P	ENST00000558165	TYRO3P-201	TYRO3P	15	q24.2
ENSG00000285043	252.654	-1.26602	0.0973626	-13.0031	1.17e-38	2.88e-36	ENSG00000285043.3	novel protein		ENST00000338110			16	p11.2
ENSG00000091136	12.4174	-4.45729	0.342869	-13	1.22e-38	2.99e-36	ENSG00000091136.15	laminin subunit beta 1 [Source:HGNC Symbol;Acc:HGNC:6486]	LAMB1	ENST00000678984	LAMB1-234	LAMB1	7	q31.1
ENSG00000119414	1207.68	-0.503456	0.0387485	-12.9929	1.34e-38	3.26e-36	ENSG00000119414.12	protein phosphatase 6 catalytic subunit [Source:HGNC Symbol;Acc:HGNC:9323]	PPP6C	ENST00000373547	PPP6C-201	PPP6C	9	q33.3
ENSG00000185031	63.9089	1.85578	0.142958	12.9813	1.56e-38	3.77e-36	ENSG00000185031.6	solute carrier family 2 member 3 pseudogene 2 [Source:HGNC Symbol;Acc:HGNC:31074]	SLC2A3P2	ENST00000331747	SLC2A3P2-201	SLC2A3P2	1	p31.3
ENSG00000243137	7.40811	-5.40049	0.41668	-12.9608	2.04e-38	4.9e-36	ENSG00000243137.8	pregnancy specific beta-1-glycoprotein 4 [Source:HGNC Symbol;Acc:HGNC:9521]	PSG4	ENST00000405312	PSG4-202	PSG4	19	q13.31
ENSG00000101888	146.524	-0.871911	0.0673921	-12.9379	2.75e-38	6.56e-36	ENSG00000101888.12	nuclear transport factor 2 like export factor 2 [Source:HGNC Symbol;Acc:HGNC:18151]	NXT2	ENST00000218004	NXT2-201	NXT2	X	q23
ENSG00000169813	2838.84	-0.690955	0.0534091	-12.937	2.78e-38	6.6e-36	ENSG00000169813.17	heterogeneous nuclear ribonucleoprotein F [Source:HGNC Symbol;Acc:HGNC:5039]	HNRNPF	ENST00000443950	HNRNPF-204	HNRNPF	10	q11.21
ENSG00000264853	316.235	1.42314	0.110092	12.9269	3.17e-38	7.48e-36	ENSG00000264853.1	novel transcript, sense intronic to GRB2		ENST00000578539			17	q25.1
ENSG00000126070	1277.88	0.768704	0.0595913	12.8996	4.52e-38	1.06e-35	ENSG00000126070.20	argonaute RISC catalytic component 3 [Source:HGNC Symbol;Acc:HGNC:18421]	AGO3	ENST00000324350	AGO3-202	AGO3	1	p34.3
ENSG00000288604	39.1841	1.88793	0.146491	12.8876	5.28e-38	1.23e-35	ENSG00000288604.1	SLAIN motif family member 2 (SLAIN2) pseudogene		ENST00000674461			15	q25.1
ENSG00000114019	13.8883	-4.32094	0.335315	-12.8862	5.38e-38	1.24e-35	ENSG00000114019.15	angiomotin like 2 [Source:HGNC Symbol;Acc:HGNC:17812]	AMOTL2	ENST00000249883	AMOTL2-201	AMOTL2	3	q22.2
ENSG00000130816	1853.5	0.823139	0.0638779	12.8861	5.39e-38	1.24e-35	ENSG00000130816.17	DNA methyltransferase 1 [Source:HGNC Symbol;Acc:HGNC:2976]	DNMT1	ENST00000586667	DNMT1-207	DNMT1	19	p13.2
ENSG00000272219	66.6805	1.69239	0.131654	12.8548	8.08e-38	1.85e-35	ENSG00000272219.1	novel transcript, sense intronic to CUX1		ENST00000606640			7	q22.1
ENSG00000184432	1613.5	-0.505447	0.0393497	-12.845	9.17e-38	2.09e-35	ENSG00000184432.11	COPI coat complex subunit beta 2 [Source:HGNC Symbol;Acc:HGNC:2232]	COPB2	ENST00000502734	COPB2-202	COPB2	3	q23
ENSG00000145934	14.0723	-5.75435	0.448613	-12.827	1.16e-37	2.63e-35	ENSG00000145934.16	teneurin transmembrane protein 2 [Source:HGNC Symbol;Acc:HGNC:29943]	TENM2	ENST00000518659	TENM2-203	TENM2	5	q34
ENSG00000228253	1410.03	2.11832	0.165186	12.8238	1.21e-37	2.72e-35	ENSG00000228253.1	mitochondrially encoded ATP synthase membrane subunit 8 [Source:HGNC Symbol;Acc:HGNC:7415]	MT-ATP8	ENST00000361851	MT-ATP8-201	MT-ATP8	MT
ENSG00000271204	324.338	1.24114	0.0968212	12.8189	1.29e-37	2.89e-35	ENSG00000271204.1	novel transcript		ENST00000605249			7	q32.3
ENSG00000102931	483.572	-0.84578	0.0660167	-12.8116	1.41e-37	3.16e-35	ENSG00000102931.8	ADP ribosylation factor like GTPase 2 binding protein [Source:HGNC Symbol;Acc:HGNC:17146]	ARL2BP	ENST00000565794	ARL2BP-204	ARL2BP	16	q13
ENSG00000266777	112.847	1.21541	0.094906	12.8064	1.51e-37	3.36e-35	ENSG00000266777.1	SH3 domain containing GRB2 like 1, endophilin A2 pseudogene 1 [Source:HGNC Symbol;Acc:HGNC:10835]	SH3GL1P1	ENST00000583601	SH3GL1P1-201	SH3GL1P1	17	q11.2
ENSG00000166482	8.81611	-4.68618	0.36599	-12.8041	1.56e-37	3.44e-35	ENSG00000166482.12	microfibril associated protein 4 [Source:HGNC Symbol;Acc:HGNC:7035]	MFAP4	ENST00000497081	MFAP4-203	MFAP4	17	p11.2
ENSG00000198899	11864.9	1.83716	0.143525	12.8002	1.63e-37	3.6e-35	ENSG00000198899.2	mitochondrially encoded ATP synthase membrane subunit 6 [Source:HGNC Symbol;Acc:HGNC:7414]	MT-ATP6	ENST00000361899	MT-ATP6-201	MT-ATP6	MT
ENSG00000253190	7.18575	5.20624	0.407149	12.7871	1.94e-37	4.24e-35	ENSG00000253190.4	novel transcript		ENST00000520930			8	q13.1
ENSG00000129009	5.15992	-4.94413	0.386674	-12.7863	1.96e-37	4.26e-35	ENSG00000129009.13	immunoglobulin superfamily containing leucine rich repeat [Source:HGNC Symbol;Acc:HGNC:6133]	ISLR	ENST00000249842	ISLR-201	ISLR	15	q24.1
ENSG00000189403	3197.85	-0.570455	0.044677	-12.7684	2.46e-37	5.33e-35	ENSG00000189403.15	high mobility group box 1 [Source:HGNC Symbol;Acc:HGNC:4983]	HMGB1	ENST00000341423	HMGB1-203	HMGB1	13	q12.3
ENSG00000168542	50.9396	-5.5183	0.432462	-12.7602	2.73e-37	5.9e-35	ENSG00000168542.16	collagen type III alpha 1 chain [Source:HGNC Symbol;Acc:HGNC:2201]	COL3A1	ENST00000713744	COL3A1-206	COL3A1	2	q32.2
ENSG00000239665	632.801	1.00636	0.0788985	12.7552	2.92e-37	6.26e-35	ENSG00000239665.8	NA	NA	NA	NA	NA	NA	NA
ENSG00000168675	1235.98	0.721976	0.0566052	12.7546	2.94e-37	6.27e-35	ENSG00000168675.19	low density lipoprotein receptor class A domain containing 4 [Source:HGNC Symbol;Acc:HGNC:1224]	LDLRAD4	ENST00000590371	LDLRAD4-216	LDLRAD4	18	p11.21
ENSG00000146648	7.91817	-4.94172	0.387932	-12.7386	3.61e-37	7.66e-35	ENSG00000146648.20	epidermal growth factor receptor [Source:HGNC Symbol;Acc:HGNC:3236]	EGFR	ENST00000344576	EGFR-203	EGFR	7	p11.2
ENSG00000281195	154.62	1.05056	0.0824808	12.737	3.68e-37	7.78e-35	ENSG00000281195.1	novel transcript		ENST00000434786			2	p13.2
ENSG00000171425	185.908	-0.811975	0.0637874	-12.7294	4.06e-37	8.54e-35	ENSG00000171425.10	zinc finger protein 581 [Source:HGNC Symbol;Acc:HGNC:25017]	ZNF581	ENST00000587252	ZNF581-203	ZNF581	19	q13.42
ENSG00000134480	755.606	0.628446	0.0494248	12.7152	4.87e-37	1.02e-34	ENSG00000134480.16	cyclin H [Source:HGNC Symbol;Acc:HGNC:1594]	CCNH	ENST00000645953	CCNH-212	CCNH	5	q14.3
ENSG00000169213	9.00232	-3.9195	0.308317	-12.7126	5.03e-37	1.05e-34	ENSG00000169213.7	RAB3B, member RAS oncogene family [Source:HGNC Symbol;Acc:HGNC:9778]	RAB3B	ENST00000371655	RAB3B-201	RAB3B	1	p32.3
ENSG00000169057	2800.45	0.721952	0.056811	12.708	5.34e-37	1.11e-34	ENSG00000169057.24	methyl-CpG binding protein 2 [Source:HGNC Symbol;Acc:HGNC:6990]	MECP2	ENST00000630151	MECP2-218	MECP2	X	q28
ENSG00000233264	32.3344	1.4577	0.114743	12.7041	5.61e-37	1.16e-34	ENSG00000233264.2	peptidylprolyl isomerase (cyclophilin)-like 4 (PPIL4) pseudogene		ENST00000454684			7	p21.3
ENSG00000243679	213.934	1.17814	0.0927541	12.7017	5.78e-37	1.19e-34	ENSG00000243679.1	novel pseudogene		ENST00000450885			7	q32.1
ENSG00000132963	283.245	-0.830675	0.0654438	-12.693	6.47e-37	1.32e-34	ENSG00000132963.8	proteasome maturation protein [Source:HGNC Symbol;Acc:HGNC:20330]	POMP	ENST00000697716	POMP-206	POMP	13	q12.3
ENSG00000206597	62.679	2.85171	0.224909	12.6794	7.69e-37	1.56e-34	ENSG00000206597.1	small nucleolar RNA, H/ACA box 57 [Source:HGNC Symbol;Acc:HGNC:32651]	SNORA57	ENST00000383870	SNORA57-201	SNORA57	11	q12.3
ENSG00000164040	332.789	-0.939289	0.0740985	-12.6762	8.01e-37	1.62e-34	ENSG00000164040.18	progesterone receptor membrane component 2 [Source:HGNC Symbol;Acc:HGNC:16089]	PGRMC2	ENST00000613358	PGRMC2-208	PGRMC2	4	q28.2
ENSG00000134717	436.484	-0.639622	0.0505597	-12.6508	1.11e-36	2.23e-34	ENSG00000134717.18	basic transcription factor 3 like 4 [Source:HGNC Symbol;Acc:HGNC:30547]	BTF3L4	ENST00000313334	BTF3L4-201	BTF3L4	1	p32.3
ENSG00000138279	1114.04	-0.548694	0.0434416	-12.6306	1.43e-36	2.87e-34	ENSG00000138279.16	annexin A7 [Source:HGNC Symbol;Acc:HGNC:545]	ANXA7	ENST00000372921	ANXA7-202	ANXA7	10	q22.2
ENSG00000141753	117.339	-1.89386	0.150016	-12.6244	1.55e-36	3.09e-34	ENSG00000141753.7	insulin like growth factor binding protein 4 [Source:HGNC Symbol;Acc:HGNC:5473]	IGFBP4	ENST00000269593	IGFBP4-201	IGFBP4	17	q21.2
ENSG00000134007	24.8702	1.40607	0.111418	12.6198	1.64e-36	3.26e-34	ENSG00000134007.5	ADAM metallopeptidase domain 20 [Source:HGNC Symbol;Acc:HGNC:199]	ADAM20	ENST00000256389	ADAM20-201	ADAM20	14	q24.2
ENSG00000106588	548.698	-0.9366	0.0742883	-12.6076	1.92e-36	3.77e-34	ENSG00000106588.12	proteasome 20S subunit alpha 2 [Source:HGNC Symbol;Acc:HGNC:9531]	PSMA2	ENST00000679247	PSMA2-210	PSMA2	7	p14.1
ENSG00000249661	56.2129	1.59197	0.126271	12.6076	1.92e-36	3.77e-34	ENSG00000249661.1	trinucleotide repeat containing 18 pseudogene 1 [Source:HGNC Symbol;Acc:HGNC:43881]	TNRC18P1	ENST00000502875	TNRC18P1-201	TNRC18P1	4	q31.21
ENSG00000123219	258.143	1.57239	0.124764	12.6029	2.04e-36	3.99e-34	ENSG00000123219.13	centromere protein K [Source:HGNC Symbol;Acc:HGNC:29479]	CENPK	ENST00000514814	CENPK-215	CENPK	5	q12.3
ENSG00000271533	377.495	1.09182	0.0866723	12.5971	2.19e-36	4.27e-34	ENSG00000271533.1	novel transcript, sense intronic FTX		ENST00000604070			X	q13.2
ENSG00000278829	141.868	1.33352	0.105921	12.5897	2.41e-36	4.67e-34	ENSG00000278829.1	novel transcript, sense intronic to STAT5B		ENST00000617211			17	q21.2
ENSG00000275994	13.9802	5.20084	0.4134	12.5806	2.7e-36	5.21e-34	ENSG00000275994.1	small nucleolar RNA, H/ACA box 24 [Source:HGNC Symbol;Acc:HGNC:32614]	SNORA24	ENST00000384096	SNORA24-201	SNORA24	4	q26
ENSG00000114857	3242.92	0.67639	0.0537798	12.577	2.82e-36	5.43e-34	ENSG00000114857.18	natural killer cell triggering receptor [Source:HGNC Symbol;Acc:HGNC:7833]	NKTR	ENST00000468735	NKTR-211	NKTR	3	p22.1
ENSG00000242028	270.629	1.02243	0.0813091	12.5746	2.91e-36	5.57e-34	ENSG00000242028.8	huntingtin interacting protein K [Source:HGNC Symbol;Acc:HGNC:18418]	HYPK	ENST00000406925	HYPK-201	HYPK	15	q15.3
ENSG00000025800	1819.58	-0.495348	0.0394545	-12.5549	3.74e-36	7.12e-34	ENSG00000025800.14	karyopherin subunit alpha 6 [Source:HGNC Symbol;Acc:HGNC:6399]	KPNA6	ENST00000373625	KPNA6-201	KPNA6	1	p35.2
ENSG00000276517	93.8984	1.01822	0.0811069	12.554	3.78e-36	7.17e-34	ENSG00000276517.1	novel transcript, sense intronic to BIRC6		ENST00000617415			2	p22.3
ENSG00000213281	906.19	-0.659983	0.0528064	-12.4982	7.64e-36	1.44e-33	ENSG00000213281.5	NRAS proto-oncogene, GTPase [Source:HGNC Symbol;Acc:HGNC:7989]	NRAS	ENST00000369535	NRAS-201	NRAS	1	p13.2
ENSG00000198712	8854.4	1.7169	0.137474	12.4889	8.58e-36	1.61e-33	ENSG00000198712.1	mitochondrially encoded cytochrome c oxidase II [Source:HGNC Symbol;Acc:HGNC:7421]	MT-CO2	ENST00000361739	MT-CO2-201	MT-CO2	MT
ENSG00000114841	1439.8	0.754364	0.0604458	12.48	9.6e-36	1.8e-33	ENSG00000114841.18	dynein axonemal heavy chain 1 [Source:HGNC Symbol;Acc:HGNC:2940]	DNAH1	ENST00000486752	DNAH1-204	DNAH1	3	p21.1
ENSG00000273691	96.1363	1.25556	0.10061	12.4794	9.67e-36	1.8e-33	ENSG00000273691.1	novel transcript, sense intronic to ZNF710		ENST00000614119			15	q26.1
ENSG00000138071	10943.7	-0.605781	0.0485591	-12.4751	1.02e-35	1.89e-33	ENSG00000138071.14	actin related protein 2 [Source:HGNC Symbol;Acc:HGNC:169]	ACTR2	ENST00000476840	ACTR2-204	ACTR2	2	p14
ENSG00000279281	41.5097	1.68879	0.135455	12.4675	1.12e-35	2.08e-33	ENSG00000279281.1	TEC		ENST00000623054			17	q22
ENSG00000163660	2385.29	0.749557	0.060325	12.4253	1.9e-35	3.5e-33	ENSG00000163660.12	cyclin L1 [Source:HGNC Symbol;Acc:HGNC:20569]	CCNL1	ENST00000461804	CCNL1-203	CCNL1	3	q25.31
ENSG00000252316	5.54223	5.38017	0.433167	12.4205	2.02e-35	3.7e-33	ENSG00000252316.1	RNA, Ro60-associated Y4 [Source:HGNC Symbol;Acc:HGNC:10244]	RNY4	ENST00000516507	RNY4-201	RNY4	7	q36.1
ENSG00000183291	1192.87	-0.825261	0.066451	-12.4191	2.06e-35	3.76e-33	ENSG00000183291.17	selenoprotein F [Source:HGNC Symbol;Acc:HGNC:17705]	SELENOF	ENST00000331835	SELENOF-201	SELENOF	1	p22.3
ENSG00000162517	410.495	-0.57415	0.0462334	-12.4185	2.07e-35	3.77e-33	ENSG00000162517.13	penta-EF-hand domain containing 1 [Source:HGNC Symbol;Acc:HGNC:30009]	PEF1	ENST00000373703	PEF1-201	PEF1	1	p35.2
ENSG00000280347	319.112	0.656842	0.0528959	12.4176	2.1e-35	3.79e-33	ENSG00000280347.1	TEC		ENST00000624029			7	q31.33
ENSG00000198886	19536.5	1.71699	0.138398	12.4062	2.42e-35	4.36e-33	ENSG00000198886.2	mitochondrially encoded NADH:ubiquinone oxidoreductase core subunit 4 [Source:HGNC Symbol;Acc:HGNC:7459]	MT-ND4	ENST00000361381	MT-ND4-201	MT-ND4	MT
ENSG00000254556	35.5014	1.60448	0.129369	12.4024	2.54e-35	4.55e-33	ENSG00000254556.1	novel transcript		ENST00000531549			8	p23.1
ENSG00000259924	56.9862	1.20248	0.0969736	12.4001	2.61e-35	4.66e-33	ENSG00000259924.1	DnaJ (Hsp40) homolog, subfamily B, member 14 pseudogene		ENST00000567680			15	q22.31
ENSG00000265206	1501.68	1.33994	0.108275	12.3754	3.55e-35	6.32e-33	ENSG00000265206.5	MIR142 host genes [Source:HGNC Symbol;Acc:HGNC:55980]	MIR142HG	ENST00000579003	MIR142HG-201	MIR142HG	17	q22
ENSG00000108468	574.592	-0.544488	0.0440378	-12.3641	4.09e-35	7.24e-33	ENSG00000108468.15	chromobox 1 [Source:HGNC Symbol;Acc:HGNC:1551]	CBX1	ENST00000393408	CBX1-202	CBX1	17	q21.32
ENSG00000140497	1413.58	-0.542984	0.0439702	-12.3489	4.94e-35	8.67e-33	ENSG00000140497.16	secretory carrier membrane protein 2 [Source:HGNC Symbol;Acc:HGNC:10564]	SCAMP2	ENST00000268099	SCAMP2-201	SCAMP2	15	q24.1
ENSG00000225300	44.1413	1.40113	0.113461	12.3491	4.93e-35	8.67e-33	ENSG00000225300.1	novel transcript		ENST00000417786			1	q44
ENSG00000159658	2908.17	-0.582121	0.0471605	-12.3434	5.29e-35	9.25e-33	ENSG00000159658.15	EF-hand calcium binding domain 14 [Source:HGNC Symbol;Acc:HGNC:29051]	EFCAB14	ENST00000674268	EFCAB14-209	EFCAB14	1	p33
ENSG00000201229	6.1074	4.2212	0.342141	12.3376	5.68e-35	9.9e-33	ENSG00000201229.1	small nucleolar RNA, H/ACA box 63D [Source:HGNC Symbol;Acc:HGNC:52211]	SNORA63D	ENST00000364359	SNORA63D-201	SNORA63D	3	q27.1
ENSG00000123104	2817.52	0.834195	0.0678132	12.3014	8.91e-35	1.55e-32	ENSG00000123104.12	inositol 1,4,5-trisphosphate receptor type 2 [Source:HGNC Symbol;Acc:HGNC:6181]	ITPR2	ENST00000381340	ITPR2-202	ITPR2	12	p11.23
ENSG00000279078	59.5323	1.18457	0.0963027	12.3005	9e-35	1.56e-32	ENSG00000279078.1	SND1 intronic transcript 1 [Source:HGNC Symbol;Acc:HGNC:24158]	SND1-IT1	ENST00000623342	SND1-IT1-201	SND1-IT1	7	q32.1
ENSG00000252010	166.375	1.55873	0.127006	12.2729	1.27e-34	2.18e-32	ENSG00000252010.1	small Cajal body-specific RNA 5 [Source:HGNC Symbol;Acc:HGNC:32561]	SCARNA5	ENST00000516201	SCARNA5-201	SCARNA5	2	q37.1
ENSG00000204370	601.62	-0.585502	0.0477092	-12.2723	1.28e-34	2.19e-32	ENSG00000204370.13	succinate dehydrogenase complex subunit D [Source:HGNC Symbol;Acc:HGNC:10683]	SDHD	ENST00000640554	SDHD-209	SDHD	11	q23.1
ENSG00000065413	6698.68	0.501792	0.0409331	12.2588	1.51e-34	2.57e-32	ENSG00000065413.20	ankyrin repeat domain 44 [Source:HGNC Symbol;Acc:HGNC:25259]	ANKRD44	ENST00000424317	ANKRD44-206	ANKRD44	2	q33.1
ENSG00000260517	92.1263	1.36059	0.111066	12.2503	1.67e-34	2.85e-32	ENSG00000260517.3	novel transcript		ENST00000563477			16	p11.2
ENSG00000145623	4.99669	-4.75436	0.388384	-12.2414	1.87e-34	3.16e-32	ENSG00000145623.13	oncostatin M receptor [Source:HGNC Symbol;Acc:HGNC:8507]	OSMR	ENST00000502536	OSMR-202	OSMR	5	p13.1
ENSG00000149451	8.18616	-3.67884	0.300572	-12.2395	1.91e-34	3.23e-32	ENSG00000149451.18	ADAM metallopeptidase domain 33 [Source:HGNC Symbol;Acc:HGNC:15478]	ADAM33	ENST00000466620	ADAM33-204	ADAM33	20	p13
ENSG00000277209	12494.4	2.02739	0.165703	12.235	2.02e-34	3.4e-32	ENSG00000277209.1	ribonuclease P RNA component H1 [Source:HGNC Symbol;Acc:HGNC:19273]	RPPH1	ENST00000516869	RPPH1-201	RPPH1	14	q11.2
ENSG00000111639	273.523	-0.940071	0.0771742	-12.1812	3.92e-34	6.56e-32	ENSG00000111639.8	mitochondrial ribosomal protein L51 [Source:HGNC Symbol;Acc:HGNC:14044]	MRPL51	ENST00000229238	MRPL51-201	MRPL51	12	p13.31
ENSG00000256188	39.757	1.56096	0.128212	12.1749	4.23e-34	7.06e-32	ENSG00000256188.3	taste 2 receptor member 30 [Source:HGNC Symbol;Acc:HGNC:19112]	TAS2R30	ENST00000539585	TAS2R30-201	TAS2R30	12	p13.2
ENSG00000196873	466.868	0.943473	0.077594	12.1591	5.13e-34	8.53e-32	ENSG00000196873.16	Zn regulated GTPase metalloprotein activator 1C [Source:HGNC Symbol;Acc:HGNC:18519]	ZNG1C	ENST00000618921	ZNG1C-214	ZNG1C	9	q21.11
ENSG00000117036	967.537	-0.438469	0.0360815	-12.1522	5.59e-34	9.24e-32	ENSG00000117036.12	ETS variant transcription factor 3 [Source:HGNC Symbol;Acc:HGNC:3492]	ETV3	ENST00000368192	ETV3-202	ETV3	1	q23.1
ENSG00000235683	24.9163	1.64886	0.135705	12.1503	5.71e-34	9.42e-32	ENSG00000235683.1	leucine zipper-EF-hand containing transmembrane protein 1 (LETM1) pseudogene		ENST00000421439			8	q22.2
ENSG00000148290	265.427	-0.564303	0.0464822	-12.1402	6.47e-34	1.06e-31	ENSG00000148290.10	SURF1 cytochrome c oxidase assembly factor [Source:HGNC Symbol;Acc:HGNC:11474]	SURF1	ENST00000371974	SURF1-201	SURF1	9	q34.2
ENSG00000236375	27.5692	1.66491	0.137266	12.1291	7.4e-34	1.21e-31	ENSG00000236375.3	POU class 5 homeobox 1 pseudogene 5 [Source:HGNC Symbol;Acc:HGNC:33311]	POU5F1P5	ENST00000445059	POU5F1P5-201	POU5F1P5	10	q21.3
ENSG00000064205	6.04388	-5.07639	0.418843	-12.12	8.27e-34	1.35e-31	ENSG00000064205.11	cellular communication network factor 5 [Source:HGNC Symbol;Acc:HGNC:12770]	CCN5	ENST00000372868	CCN5-203	CCN5	20	q13.12
ENSG00000239183	8.97754	3.34371	0.275986	12.1155	8.74e-34	1.42e-31	ENSG00000239183.1	small nucleolar RNA, H/ACA box 84 [Source:HGNC Symbol;Acc:HGNC:33615]	SNORA84	ENST00000459229	SNORA84-201	SNORA84	9	q22.31
ENSG00000113083	40.4736	-2.81885	0.232689	-12.1143	8.87e-34	1.44e-31	ENSG00000113083.15	lysyl oxidase [Source:HGNC Symbol;Acc:HGNC:6664]	LOX	ENST00000231004	LOX-201	LOX	5	q23.1
ENSG00000160299	2617.37	1.5691	0.129543	12.1126	9.06e-34	1.46e-31	ENSG00000160299.17	pericentrin [Source:HGNC Symbol;Acc:HGNC:16068]	PCNT	ENST00000466474	PCNT-204	PCNT	21	q22.3
ENSG00000198786	13636.3	1.62485	0.134573	12.0741	1.45e-33	2.32e-31	ENSG00000198786.2	mitochondrially encoded NADH:ubiquinone oxidoreductase core subunit 5 [Source:HGNC Symbol;Acc:HGNC:7461]	MT-ND5	ENST00000361567	MT-ND5-201	MT-ND5	MT
ENSG00000067167	1967.34	-0.690866	0.0572576	-12.0659	1.6e-33	2.56e-31	ENSG00000067167.8	translocation associated membrane protein 1 [Source:HGNC Symbol;Acc:HGNC:20568]	TRAM1	ENST00000521425	TRAM1-205	TRAM1	8	q13.3
ENSG00000183087	132.907	-1.64195	0.136104	-12.0639	1.64e-33	2.61e-31	ENSG00000183087.15	growth arrest specific 6 [Source:HGNC Symbol;Acc:HGNC:4168]	GAS6	ENST00000608763	GAS6-204	GAS6	13	q34
ENSG00000212907	1516.89	1.64909	0.136876	12.048	1.99e-33	3.15e-31	ENSG00000212907.2	mitochondrially encoded NADH:ubiquinone oxidoreductase core subunit 4L [Source:HGNC Symbol;Acc:HGNC:7460]	MT-ND4L	ENST00000361335	MT-ND4L-201	MT-ND4L	MT
ENSG00000163479	1537.88	-0.65531	0.0544046	-12.0451	2.06e-33	3.25e-31	ENSG00000163479.14	signal sequence receptor subunit 2 [Source:HGNC Symbol;Acc:HGNC:11324]	SSR2	ENST00000295702	SSR2-201	SSR2	1	q22
ENSG00000172086	374.877	-0.476917	0.0396235	-12.0362	2.29e-33	3.61e-31	ENSG00000172086.9	lysine rich coiled-coil 1 [Source:HGNC Symbol;Acc:HGNC:28039]	KRCC1	ENST00000347055	KRCC1-201	KRCC1	2	p11.2
ENSG00000106462	266.377	0.937252	0.0778999	12.0315	2.43e-33	3.81e-31	ENSG00000106462.12	enhancer of zeste 2 polycomb repressive complex 2 subunit [Source:HGNC Symbol;Acc:HGNC:3527]	EZH2	ENST00000683292	EZH2-214	EZH2	7	q36.1
ENSG00000201998	19.735	2.53574	0.21099	12.0183	2.85e-33	4.45e-31	ENSG00000201998.1	small nucleolar RNA, H/ACA box 23 [Source:HGNC Symbol;Acc:HGNC:32613]	SNORA23	ENST00000365128	SNORA23-201	SNORA23	11	p15.4
ENSG00000134375	215.889	-0.640737	0.0533336	-12.0138	3.01e-33	4.69e-31	ENSG00000134375.11	translocase of inner mitochondrial membrane 17A [Source:HGNC Symbol;Acc:HGNC:17315]	TIMM17A	ENST00000367287	TIMM17A-201	TIMM17A	1	q32.1
ENSG00000173209	1622.88	0.863468	0.0719966	11.9932	3.86e-33	5.99e-31	ENSG00000173209.23	activator of HSP90 ATPase homolog 2, pseudogene [Source:HGNC Symbol;Acc:HGNC:20437]	AHSA2P	ENST00000489653	AHSA2P-201	AHSA2P	2	p15
ENSG00000234292	125.852	1.6746	0.139672	11.9895	4.03e-33	6.24e-31	ENSG00000234292.3	novel transcript		ENST00000440769			5	q14.3
ENSG00000283994	79.4853	1.3154	0.109758	11.9846	4.28e-33	6.59e-31	ENSG00000283994.1	novel transcript, sense intronic to ARHGAP15		ENST00000473426			2	q22.3
ENSG00000258469	19.5339	1.82943	0.152725	11.9785	4.6e-33	7.07e-31	ENSG00000258469.1	charged multivesicular body protein 4B pseudogene 1 [Source:HGNC Symbol;Acc:HGNC:43616]	CHMP4BP1	ENST00000556017	CHMP4BP1-201	CHMP4BP1	14	q22.3
ENSG00000125945	212.642	-0.532765	0.0445073	-11.9703	5.09e-33	7.78e-31	ENSG00000125945.15	zinc finger protein 436 [Source:HGNC Symbol;Acc:HGNC:20814]	ZNF436	ENST00000314011	ZNF436-201	ZNF436	1	p36.12
ENSG00000084754	2155.75	-0.586698	0.0490415	-11.9633	5.53e-33	8.44e-31	ENSG00000084754.12	hydroxyacyl-CoA dehydrogenase trifunctional multienzyme complex subunit alpha [Source:HGNC Symbol;Acc:HGNC:4801]	HADHA	ENST00000380649	HADHA-201	HADHA	2	p23.3
ENSG00000131931	157.746	-0.503418	0.0421093	-11.955	6.11e-33	9.28e-31	ENSG00000131931.8	THAP domain containing 1 [Source:HGNC Symbol;Acc:HGNC:20856]	THAP1	ENST00000254250	THAP1-201	THAP1	8	p11.21
ENSG00000277476	134.603	0.879359	0.0736114	11.946	6.82e-33	1.03e-30	ENSG00000277476.1	novel transcript		ENST00000622750			17	q24.2
ENSG00000181963	57.3387	1.47285	0.123399	11.9356	7.72e-33	1.16e-30	ENSG00000181963.5	olfactory receptor family 52 subfamily K member 2 [Source:HGNC Symbol;Acc:HGNC:15223]	OR52K2	ENST00000325719	OR52K2-201	OR52K2	11	p15.4
ENSG00000159596	153.848	-0.617997	0.0518062	-11.929	8.36e-33	1.26e-30	ENSG00000159596.7	transmembrane protein 69 [Source:HGNC Symbol;Acc:HGNC:28035]	TMEM69	ENST00000372025	TMEM69-201	TMEM69	1	p34.1
ENSG00000119938	4.1075	-4.98805	0.418823	-11.9097	1.05e-32	1.58e-30	ENSG00000119938.9	protein phosphatase 1 regulatory subunit 3C [Source:HGNC Symbol;Acc:HGNC:9293]	PPP1R3C	ENST00000238994	PPP1R3C-201	PPP1R3C	10	q23.32
ENSG00000249592	239.794	0.846332	0.0710635	11.9095	1.06e-32	1.58e-30	ENSG00000249592.6	PCGF3 antisense RNA 1 [Source:HGNC Symbol;Acc:HGNC:56108]	PCGF3-AS1	ENST00000660016	PCGF3-AS1-206	PCGF3-AS1	4	p16.3
ENSG00000110367	8598.34	-0.416218	0.0349649	-11.9039	1.13e-32	1.68e-30	ENSG00000110367.13	DEAD-box helicase 6 [Source:HGNC Symbol;Acc:HGNC:2747]	DDX6	ENST00000534980	DDX6-206	DDX6	11	q23.3
ENSG00000104695	322.74	-0.597225	0.0501738	-11.9031	1.14e-32	1.69e-30	ENSG00000104695.13	protein phosphatase 2 catalytic subunit beta [Source:HGNC Symbol;Acc:HGNC:9300]	PPP2CB	ENST00000523023	PPP2CB-209	PPP2CB	8	p12
ENSG00000208772	19.7368	2.71785	0.228341	11.9026	1.15e-32	1.69e-30	ENSG00000208772.1	small nucleolar RNA, C/D box 94 [Source:HGNC Symbol;Acc:HGNC:32756]	SNORD94	ENST00000386037	SNORD94-201	SNORD94	2	p11.2
ENSG00000165672	562.945	-0.56523	0.0474918	-11.9016	1.16e-32	1.71e-30	ENSG00000165672.7	peroxiredoxin 3 [Source:HGNC Symbol;Acc:HGNC:9354]	PRDX3	ENST00000298510	PRDX3-201	PRDX3	10	q26.11
ENSG00000100811	2658.7	-0.555665	0.0467841	-11.8772	1.55e-32	2.28e-30	ENSG00000100811.14	YY1 transcription factor [Source:HGNC Symbol;Acc:HGNC:12856]	YY1	ENST00000554371	YY1-203	YY1	14	q32.2
ENSG00000280383	114.039	1.03956	0.0875631	11.8721	1.65e-32	2.42e-30	ENSG00000280383.1	novel transcript, sense overlapping ATXN10		ENST00000623075			22	q13.31
ENSG00000061987	1764.27	0.584025	0.0492001	11.8704	1.69e-32	2.46e-30	ENSG00000061987.16	MON2 homolog, regulator of endosome-to-Golgi trafficking [Source:HGNC Symbol;Acc:HGNC:29177]	MON2	ENST00000641654	MON2-214	MON2	12	q14.1
ENSG00000117362	1137.67	-0.437964	0.0368986	-11.8694	1.71e-32	2.48e-30	ENSG00000117362.13	aph-1 homolog A, gamma-secretase subunit [Source:HGNC Symbol;Acc:HGNC:29509]	APH1A	ENST00000414276	APH1A-204	APH1A	1	q21.2
ENSG00000133574	4765.15	-0.803147	0.0677387	-11.8566	1.99e-32	2.88e-30	ENSG00000133574.10	GTPase, IMAP family member 4 [Source:HGNC Symbol;Acc:HGNC:21872]	GIMAP4	ENST00000461940	GIMAP4-202	GIMAP4	7	q36.1
ENSG00000161654	476.43	-0.518738	0.0437748	-11.8502	2.15e-32	3.1e-30	ENSG00000161654.10	LSM12 homolog [Source:HGNC Symbol;Acc:HGNC:26407]	LSM12	ENST00000293406	LSM12-201	LSM12	17	q21.31
ENSG00000113384	1248.37	-0.476718	0.0402678	-11.8387	2.46e-32	3.54e-30	ENSG00000113384.14	golgi phosphoprotein 3 [Source:HGNC Symbol;Acc:HGNC:15452]	GOLPH3	ENST00000265070	GOLPH3-201	GOLPH3	5	p13.3
ENSG00000265727	37.8566	1.60654	0.13578	11.832	2.67e-32	3.82e-30	ENSG00000265727.2	RNA, 7SL, cytoplasmic 648, pseudogene [Source:HGNC Symbol;Acc:HGNC:46664]	RN7SL648P	ENST00000478418	RN7SL648P-201	RN7SL648P	X	q13.2
ENSG00000162929	227.441	1.64527	0.139142	11.8244	2.92e-32	4.17e-30	ENSG00000162929.14	SANT and BTB domain regulator of CSR [Source:HGNC Symbol;Acc:HGNC:29387]	SANBR	ENST00000482513	SANBR-207	SANBR	2	p15
ENSG00000279277	369.243	0.917794	0.077637	11.8216	3.02e-32	4.3e-30	ENSG00000279277.2	novel transcript		ENST00000651058			3	q13.12
ENSG00000116459	929.72	-0.75618	0.0639726	-11.8204	3.06e-32	4.34e-30	ENSG00000116459.11	ATP synthase peripheral stalk-membrane subunit b [Source:HGNC Symbol;Acc:HGNC:840]	ATP5PB	ENST00000493119	ATP5PB-206	ATP5PB	1	p13.2
ENSG00000204152	157.593	0.879347	0.0744195	11.8161	3.22e-32	4.56e-30	ENSG00000204152.14	translocase of inner mitochondrial membrane 23 homolog B [Source:HGNC Symbol;Acc:HGNC:23581]	TIMM23B	ENST00000478381	TIMM23B-201	TIMM23B	10	q11.23
ENSG00000178404	165.535	1.58336	0.134071	11.8099	3.47e-32	4.89e-30	ENSG00000178404.10	CEP295 N-terminal like [Source:HGNC Symbol;Acc:HGNC:44659]	CEP295NL	ENST00000322630	CEP295NL-201	CEP295NL	17	q25.3
ENSG00000225470	1040.15	0.899848	0.0762023	11.8087	3.52e-32	4.93e-30	ENSG00000225470.8	JPX transcript, XIST activator [Source:HGNC Symbol;Acc:HGNC:37191]	JPX	ENST00000664637	JPX-256	JPX	X	q13.2
ENSG00000279977	38.1544	1.23699	0.104753	11.8086	3.53e-32	4.93e-30	ENSG00000279977.1	TEC		ENST00000625135			19	p13.11
ENSG00000111145	982.326	-0.734267	0.0621913	-11.8066	3.61e-32	5.03e-30	ENSG00000111145.8	ETS transcription factor ELK3 [Source:HGNC Symbol;Acc:HGNC:3325]	ELK3	ENST00000228741	ELK3-201	ELK3	12	q23.1
ENSG00000236254	40.9115	1.53023	0.129905	11.7796	4.97e-32	6.91e-30	ENSG00000236254.1	MT-ND4 pseudogene 14 [Source:HGNC Symbol;Acc:HGNC:42201]	MTND4P14	ENST00000435799	MTND4P14-201	MTND4P14	9	p24.1
ENSG00000226891	238.249	1.54756	0.13138	11.7793	4.99e-32	6.92e-30	ENSG00000226891.9	long intergenic non-protein coding RNA 1359 [Source:HGNC Symbol;Acc:HGNC:50591]	LINC01359	ENST00000447748	LINC01359-204	LINC01359	1	p31.3
ENSG00000259932	15.5504	2.33565	0.198408	11.772	5.44e-32	7.52e-30	ENSG00000259932.1	novel transcript		ENST00000568314			15	q21.1
ENSG00000121898	11.0871	-3.22669	0.274221	-11.7668	5.79e-32	7.97e-30	ENSG00000121898.13	carboxypeptidase X, M14 family member 2 [Source:HGNC Symbol;Acc:HGNC:26977]	CPXM2	ENST00000368854	CPXM2-202	CPXM2	10	q26.13
ENSG00000220517	48.322	1.54523	0.131375	11.762	6.13e-32	8.41e-30	ENSG00000220517.2	argininosuccinate synthetase 1 pseudogene 1 [Source:HGNC Symbol;Acc:HGNC:759]	ASS1P1	ENST00000402854	ASS1P1-201	ASS1P1	6	p22.3
ENSG00000075142	371.935	-0.683843	0.0581576	-11.7585	6.39e-32	8.74e-30	ENSG00000075142.14	sorcin [Source:HGNC Symbol;Acc:HGNC:11292]	SRI	ENST00000265729	SRI-201	SRI	7	q21.12
ENSG00000173726	900.787	-0.733014	0.0624282	-11.7417	7.79e-32	1.06e-29	ENSG00000173726.11	translocase of outer mitochondrial membrane 20 [Source:HGNC Symbol;Acc:HGNC:20947]	TOMM20	ENST00000366607	TOMM20-201	TOMM20	1	q42.3
ENSG00000285999	37.7211	1.23085	0.104851	11.739	8.04e-32	1.09e-29	ENSG00000285999.1	novel transcipt		ENST00000651719			5	q12.3
ENSG00000278972	26.798	1.51163	0.128807	11.7357	8.36e-32	1.13e-29	ENSG00000278972.1	TEC		ENST00000624645			17	q24.3
ENSG00000172466	1907.68	-0.436493	0.0372163	-11.7285	9.1e-32	1.23e-29	ENSG00000172466.16	zinc finger protein 24 [Source:HGNC Symbol;Acc:HGNC:13032]	ZNF24	ENST00000589881	ZNF24-204	ZNF24	18	q12.2
ENSG00000134970	934.246	-0.671663	0.0573404	-11.7136	1.09e-31	1.46e-29	ENSG00000134970.14	transmembrane p24 trafficking protein 7 [Source:HGNC Symbol;Acc:HGNC:24253]	TMED7	ENST00000456936	TMED7-201	TMED7	5	q22.3
ENSG00000129675	2455.89	-0.489691	0.0418182	-11.71	1.13e-31	1.52e-29	ENSG00000129675.16	Rac/Cdc42 guanine nucleotide exchange factor 6 [Source:HGNC Symbol;Acc:HGNC:685]	ARHGEF6	ENST00000370620	ARHGEF6-202	ARHGEF6	X	q26.3
ENSG00000233608	9.93072	-3.39527	0.290466	-11.689	1.45e-31	1.94e-29	ENSG00000233608.4	twist family bHLH transcription factor 2 [Source:HGNC Symbol;Acc:HGNC:20670]	TWIST2	ENST00000448943	TWIST2-201	TWIST2	2	q37.3
ENSG00000242294	334.14	0.99615	0.0852466	11.6855	1.51e-31	2.02e-29	ENSG00000242294.6	STAG3 cohesin complex component like 5, pseudogene [Source:HGNC Symbol;Acc:HGNC:48896]	STAG3L5P	ENST00000443759	STAG3L5P-201	STAG3L5P	7	q22.1
ENSG00000089063	607.896	-0.638717	0.0547025	-11.6762	1.69e-31	2.24e-29	ENSG00000089063.15	transmembrane protein 230 [Source:HGNC Symbol;Acc:HGNC:15876]	TMEM230	ENST00000615008	TMEM230-211	TMEM230	20	p12.3
ENSG00000171202	52.7323	-1.05488	0.0903872	-11.6707	1.8e-31	2.38e-29	ENSG00000171202.7	transmembrane protein 126A [Source:HGNC Symbol;Acc:HGNC:25382]	TMEM126A	ENST00000525353	TMEM126A-202	TMEM126A	11	q14.1
ENSG00000183520	182.129	-0.892274	0.0765366	-11.6581	2.09e-31	2.76e-29	ENSG00000183520.12	UTP11 small subunit processome component [Source:HGNC Symbol;Acc:HGNC:24329]	UTP11	ENST00000483182	UTP11-202	UTP11	1	p34.3
ENSG00000156599	1537.37	-0.549789	0.0471908	-11.6504	2.29e-31	3.01e-29	ENSG00000156599.11	zinc finger DHHC-type palmitoyltransferase 5 [Source:HGNC Symbol;Acc:HGNC:18472]	ZDHHC5	ENST00000527985	ZDHHC5-204	ZDHHC5	11	q12.1
ENSG00000279433	285.819	1.12832	0.0968808	11.6464	2.39e-31	3.14e-29	ENSG00000279433.1	TEC		ENST00000624212			18	q23
ENSG00000104435	3.69866	-4.53181	0.389555	-11.6333	2.79e-31	3.66e-29	ENSG00000104435.14	stathmin 2 [Source:HGNC Symbol;Acc:HGNC:10577]	STMN2	ENST00000220876	STMN2-201	STMN2	8	q21.13
ENSG00000122042	1172.79	-0.454093	0.0390666	-11.6235	3.13e-31	4.08e-29	ENSG00000122042.10	ubiquitin like 3 [Source:HGNC Symbol;Acc:HGNC:12504]	UBL3	ENST00000380680	UBL3-201	UBL3	13	q12.3
ENSG00000165417	1034.75	-0.557047	0.0479267	-11.6229	3.15e-31	4.09e-29	ENSG00000165417.12	general transcription factor IIA subunit 1 [Source:HGNC Symbol;Acc:HGNC:4646]	GTF2A1	ENST00000553612	GTF2A1-203	GTF2A1	14	q31.1
ENSG00000186298	1511.23	-0.430077	0.0370017	-11.6232	3.14e-31	4.09e-29	ENSG00000186298.12	protein phosphatase 1 catalytic subunit gamma [Source:HGNC Symbol;Acc:HGNC:9283]	PPP1CC	ENST00000335007	PPP1CC-201	PPP1CC	12	q24.11
ENSG00000279544	59.8284	1.11055	0.0955652	11.6208	3.23e-31	4.18e-29	ENSG00000279544.1	TEC		ENST00000623116			2	p22.3
ENSG00000200488	19.6794	2.06232	0.177542	11.616	3.42e-31	4.41e-29	ENSG00000200488.1	RN7SK pseudogene 203 [Source:HGNC Symbol;Acc:HGNC:45927]	RN7SKP203	ENST00000363618	RN7SKP203-201	RN7SKP203	2	p12
ENSG00000259151	39.2684	1.40263	0.120864	11.605	3.89e-31	5e-29	ENSG00000259151.2	cyclase associated actin cytoskeleton regulatory protein 2 pseudogene 1 [Source:HGNC Symbol;Acc:HGNC:20142]	CAP2P1	ENST00000557743	CAP2P1-201	CAP2P1	14	q31.3
ENSG00000164543	1446.26	-0.702547	0.060588	-11.5955	4.34e-31	5.57e-29	ENSG00000164543.7	serine/threonine kinase 17a [Source:HGNC Symbol;Acc:HGNC:11395]	STK17A	ENST00000462448	STK17A-202	STK17A	7	p13
ENSG00000268836	21.5743	2.07281	0.178961	11.5825	5.06e-31	6.46e-29	ENSG00000268836.1	novel transcript		ENST00000595428			16	p13.3
ENSG00000166913	5594.95	-0.631083	0.054496	-11.5804	5.18e-31	6.6e-29	ENSG00000166913.13	tyrosine 3-monooxygenase/tryptophan 5-monooxygenase activation protein beta [Source:HGNC Symbol;Acc:HGNC:12849]	YWHAB	ENST00000479421	YWHAB-206	YWHAB	20	q13.12
ENSG00000252577	3.72377	4.72165	0.408008	11.5724	5.69e-31	7.22e-29	ENSG00000252577.1	small Cajal body-specific RNA 20 [Source:HGNC Symbol;Acc:HGNC:32578]	SCARNA20	ENST00000516768	SCARNA20-201	SCARNA20	17	q23.2
ENSG00000273544	12.3092	7.40613	0.640379	11.5652	6.18e-31	7.83e-29	ENSG00000273544.1	small nucleolar RNA, H/ACA box 44 [Source:HGNC Symbol;Acc:HGNC:32637]	SNORA44	ENST00000384584	SNORA44-201	SNORA44	1	p35.3
ENSG00000240853	11.2836	2.04653	0.177	11.5623	6.4e-31	8.08e-29	ENSG00000240853.3	RNA, 7SL, cytoplasmic 328, pseudogene [Source:HGNC Symbol;Acc:HGNC:46344]	RN7SL328P	ENST00000484033	RN7SL328P-201	RN7SL328P	9	q34.13
ENSG00000139433	592.406	-0.538852	0.0466357	-11.5545	7e-31	8.82e-29	ENSG00000139433.11	glycolipid transfer protein [Source:HGNC Symbol;Acc:HGNC:24867]	GLTP	ENST00000318348	GLTP-201	GLTP	12	q24.11
ENSG00000055609	11655.4	0.596185	0.0516067	11.5525	7.17e-31	8.98e-29	ENSG00000055609.21	lysine methyltransferase 2C [Source:HGNC Symbol;Acc:HGNC:13726]	KMT2C	ENST00000360104	KMT2C-202	KMT2C	7	q36.1
ENSG00000251215	79.997	1.33999	0.115992	11.5524	7.18e-31	8.98e-29	ENSG00000251215.1	golgin A5 pseudogene 1 [Source:HGNC Symbol;Acc:HGNC:43925]	GOLGA5P1	ENST00000507317	GOLGA5P1-201	GOLGA5P1	5	p13.1
ENSG00000134153	296.055	-0.642	0.0556226	-11.5421	8.1e-31	1.01e-28	ENSG00000134153.10	ER membrane protein complex subunit 7 [Source:HGNC Symbol;Acc:HGNC:24301]	EMC7	ENST00000256545	EMC7-201	EMC7	15	q14
ENSG00000186130	341.938	-0.707122	0.0613355	-11.5287	9.45e-31	1.18e-28	ENSG00000186130.5	zinc finger and BTB domain containing 6 [Source:HGNC Symbol;Acc:HGNC:16764]	ZBTB6	ENST00000373659	ZBTB6-201	ZBTB6	9	q33.2
ENSG00000111276	2789.3	-0.37768	0.0327841	-11.5202	1.04e-30	1.29e-28	ENSG00000111276.12	cyclin dependent kinase inhibitor 1B [Source:HGNC Symbol;Acc:HGNC:1785]	CDKN1B	ENST00000684771	CDKN1B-209	CDKN1B	12	p13.1
ENSG00000165660	298.34	-0.645081	0.0560167	-11.5159	1.1e-30	1.35e-28	ENSG00000165660.8	abraxas 2, BRISC complex subunit [Source:HGNC Symbol;Acc:HGNC:28975]	ABRAXAS2	ENST00000298492	ABRAXAS2-201	ABRAXAS2	10	q26.13
ENSG00000186001	1278.27	0.865469	0.0751531	11.5161	1.09e-30	1.35e-28	ENSG00000186001.14	leucine rich repeats and calponin homology domain containing 3 [Source:HGNC Symbol;Acc:HGNC:28637]	LRCH3	ENST00000443727	LRCH3-208	LRCH3	3	q29
ENSG00000213693	33.4999	1.25038	0.10869	11.504	1.26e-30	1.55e-28	ENSG00000213693.4	SEC14 like 1 pseudogene 1 [Source:HGNC Symbol;Acc:HGNC:44189]	SEC14L1P1	ENST00000534767	SEC14L1P1-201	SEC14L1P1	11	p11.2
ENSG00000127362	23.1131	1.42039	0.123547	11.4968	1.37e-30	1.67e-28	ENSG00000127362.2	taste 2 receptor member 3 [Source:HGNC Symbol;Acc:HGNC:14910]	TAS2R3	ENST00000247879	TAS2R3-201	TAS2R3	7	q34
ENSG00000238741	517.079	1.59422	0.138665	11.4969	1.37e-30	1.67e-28	ENSG00000238741.1	small Cajal body-specific RNA 7 [Source:HGNC Symbol;Acc:HGNC:32563]	SCARNA7	ENST00000458797	SCARNA7-201	SCARNA7	3	q25.33
ENSG00000088930	1934.63	-0.524936	0.0456634	-11.4958	1.39e-30	1.69e-28	ENSG00000088930.8	5'-3' exoribonuclease 2 [Source:HGNC Symbol;Acc:HGNC:12836]	XRN2	ENST00000377191	XRN2-201	XRN2	20	p11.22
ENSG00000134363	5.2448	-4.27305	0.371981	-11.4873	1.53e-30	1.86e-28	ENSG00000134363.12	follistatin [Source:HGNC Symbol;Acc:HGNC:3971]	FST	ENST00000256759	FST-201	FST	5	q11.2
ENSG00000181722	1894.86	0.675962	0.0589103	11.4744	1.77e-30	2.15e-28	ENSG00000181722.17	zinc finger and BTB domain containing 20 [Source:HGNC Symbol;Acc:HGNC:13503]	ZBTB20	ENST00000675478	ZBTB20-220	ZBTB20	3	q13.31
ENSG00000239906	56.3417	8.30399	0.723838	11.4722	1.82e-30	2.2e-28	ENSG00000239906.1	novel transcript		ENST00000493797			1	p36.33
ENSG00000115762	1869.84	-0.514201	0.04483	-11.47	1.87e-30	2.24e-28	ENSG00000115762.16	pleckstrin homology domain containing B2 [Source:HGNC Symbol;Acc:HGNC:19236]	PLEKHB2	ENST00000409158	PLEKHB2-204	PLEKHB2	2	q21.1
ENSG00000272356	56.4921	1.12166	0.0977885	11.4703	1.86e-30	2.24e-28	ENSG00000272356.1	novel transcript, antisense to REV3L		ENST00000607434			6	q21
ENSG00000164332	524.07	-0.609621	0.0532011	-11.4588	2.12e-30	2.55e-28	ENSG00000164332.8	ubiquitin like domain containing CTD phosphatase 1 [Source:HGNC Symbol;Acc:HGNC:28110]	UBLCP1	ENST00000296786	UBLCP1-201	UBLCP1	5	q33.3
ENSG00000134602	751.028	-0.62872	0.0548707	-11.4582	2.14e-30	2.56e-28	ENSG00000134602.16	serine/threonine kinase 26 [Source:HGNC Symbol;Acc:HGNC:18174]	STK26	ENST00000481105	STK26-204	STK26	X	q26.2
ENSG00000136888	811.1	-0.516838	0.0451997	-11.4345	2.81e-30	3.35e-28	ENSG00000136888.8	ATPase H+ transporting V1 subunit G1 [Source:HGNC Symbol;Acc:HGNC:864]	ATP6V1G1	ENST00000677115	ATP6V1G1-203	ATP6V1G1	9	q32
ENSG00000256591	264.913	-1.25451	0.109762	-11.4293	2.98e-30	3.55e-28	ENSG00000256591.5	novel transcript		ENST00000544025			11	q12.2
ENSG00000146872	1230.78	0.775192	0.067915	11.4141	3.55e-30	4.21e-28	ENSG00000146872.19	tousled like kinase 2 [Source:HGNC Symbol;Acc:HGNC:11842]	TLK2	ENST00000582809	TLK2-213	TLK2	17	q23.2
ENSG00000231615	22.2812	1.65018	0.144676	11.406	3.9e-30	4.61e-28	ENSG00000231615.2	novel pseudogene		ENST00000432815			1	q25.1
ENSG00000119778	1340.9	0.573696	0.0503056	11.4042	3.98e-30	4.7e-28	ENSG00000119778.15	ATPase family AAA domain containing 2B [Source:HGNC Symbol;Acc:HGNC:29230]	ATAD2B	ENST00000238789	ATAD2B-201	ATAD2B	2	p23.3
ENSG00000124783	2701.13	-0.613305	0.0538245	-11.3945	4.45e-30	5.24e-28	ENSG00000124783.14	signal sequence receptor subunit 1 [Source:HGNC Symbol;Acc:HGNC:11323]	SSR1	ENST00000474597	SSR1-204	SSR1	6	p24.3
ENSG00000173915	259.044	-0.789621	0.0693338	-11.3887	4.76e-30	5.58e-28	ENSG00000173915.16	ATP synthase membrane subunit k [Source:HGNC Symbol;Acc:HGNC:30889]	ATP5MK	ENST00000369825	ATP5MK-205	ATP5MK	10	q24.33
ENSG00000188394	24.1799	1.36733	0.12007	11.3878	4.81e-30	5.63e-28	ENSG00000188394.8	G protein-coupled receptor 21 [Source:HGNC Symbol;Acc:HGNC:4476]	GPR21	ENST00000616002	GPR21-201	GPR21	9	q33.2
ENSG00000281010	3.65665	5.62879	0.494379	11.3856	4.93e-30	5.76e-28	ENSG00000281010.1			ENST00000628177			16	p13.3
ENSG00000143753	594.533	-0.724242	0.0636557	-11.3775	5.41e-30	6.3e-28	ENSG00000143753.13	delta 4-desaturase, sphingolipid 1 [Source:HGNC Symbol;Acc:HGNC:13709]	DEGS1	ENST00000415210	DEGS1-202	DEGS1	1	q42.11
ENSG00000239653	317.078	0.919548	0.0809283	11.3625	6.43e-30	7.46e-28	ENSG00000239653.1	PSMD6 antisense RNA 2 [Source:HGNC Symbol;Acc:HGNC:44125]	PSMD6-AS2	ENST00000472046	PSMD6-AS2-201	PSMD6-AS2	3	p14.1
ENSG00000250461	56.8744	1.48282	0.130522	11.3606	6.57e-30	7.6e-28	ENSG00000250461.1	family with sequence similarity 133, member B (FAM133B) pseudogene		ENST00000439448			5	q12.1
ENSG00000087302	498.527	-0.779903	0.0687154	-11.3498	7.44e-30	8.58e-28	ENSG00000087302.9	RNA transcription, translation and transport factor [Source:HGNC Symbol;Acc:HGNC:23169]	RTRAF	ENST00000261700	RTRAF-201	RTRAF	14	q22.1
ENSG00000280287	244.568	0.946262	0.0833801	11.3488	7.52e-30	8.65e-28	ENSG00000280287.1	novel transcript		ENST00000624087			12	q24.33
ENSG00000064726	626.88	-0.511681	0.0451303	-11.3378	8.52e-30	9.75e-28	ENSG00000064726.10	BTB domain containing 1 [Source:HGNC Symbol;Acc:HGNC:1120]	BTBD1	ENST00000261721	BTBD1-201	BTBD1	15	q25.2
ENSG00000121211	19.0278	2.79065	0.246136	11.3378	8.52e-30	9.75e-28	ENSG00000121211.8	meiotic nuclear divisions 1 [Source:HGNC Symbol;Acc:HGNC:24839]	MND1	ENST00000622785	MND1-206	MND1	4	q31.3
ENSG00000100354	7552.55	0.564613	0.0498641	11.323	1.01e-29	1.15e-27	ENSG00000100354.21	trinucleotide repeat containing adaptor 6B [Source:HGNC Symbol;Acc:HGNC:29190]	TNRC6B	ENST00000301923	TNRC6B-201	TNRC6B	22	q13.1
ENSG00000284685	62.6272	1.19146	0.105277	11.3174	1.08e-29	1.23e-27	ENSG00000284685.1	novel transcript		ENST00000641956			16	p11.2
ENSG00000274422	117.664	1.65328	0.146429	11.2906	1.46e-29	1.66e-27	ENSG00000274422.1	novel transcript		ENST00000610778			22	q11.22
ENSG00000199785	11.1698	4.46703	0.39588	11.2838	1.58e-29	1.79e-27	ENSG00000199785.1	small nucleolar RNA, H/ACA box 52 [Source:HGNC Symbol;Acc:HGNC:32645]	SNORA52	ENST00000362915	SNORA52-201	SNORA52	11	p15.5
ENSG00000185658	2650.61	0.4561	0.0404377	11.2791	1.67e-29	1.88e-27	ENSG00000185658.14	bromodomain and WD repeat domain containing 1 [Source:HGNC Symbol;Acc:HGNC:12760]	BRWD1	ENST00000333229	BRWD1-201	BRWD1	21	q22.2
ENSG00000169612	263.789	-0.655065	0.0581086	-11.2731	1.78e-29	2.01e-27	ENSG00000169612.4	RNA guanine-7 methyltransferase activating subunit [Source:HGNC Symbol;Acc:HGNC:31022]	RAMAC	ENST00000304191	RAMAC-201	RAMAC	15	q25.2
ENSG00000116675	1116.21	2.18474	0.193897	11.2676	1.9e-29	2.13e-27	ENSG00000116675.16	DnaJ heat shock protein family (Hsp40) member C6 [Source:HGNC Symbol;Acc:HGNC:15469]	DNAJC6	ENST00000463018	DNAJC6-204	DNAJC6	1	p31.3
ENSG00000101166	518.61	-0.507011	0.045005	-11.2657	1.94e-29	2.17e-27	ENSG00000101166.16	PRELI domain containing 3B [Source:HGNC Symbol;Acc:HGNC:15892]	PRELID3B	ENST00000355937	PRELID3B-201	PRELID3B	20	q13.32
ENSG00000241939	16.1782	1.72621	0.153321	11.2588	2.1e-29	2.34e-27	ENSG00000241939.3	RNA, 7SL, cytoplasmic 517, pseudogene [Source:HGNC Symbol;Acc:HGNC:46533]	RN7SL517P	ENST00000462240	RN7SL517P-201	RN7SL517P	3	p22.1
ENSG00000167615	4777.56	0.697291	0.0619353	11.2584	2.11e-29	2.35e-27	ENSG00000167615.17	leukocyte receptor cluster member 8 [Source:HGNC Symbol;Acc:HGNC:15500]	LENG8	ENST00000439657	LENG8-205	LENG8	19	q13.42
ENSG00000198663	1732.3	-0.313448	0.0278439	-11.2573	2.13e-29	2.37e-27	ENSG00000198663.17	chromosome 6 open reading frame 89 [Source:HGNC Symbol;Acc:HGNC:21114]	C6orf89	ENST00000359359	C6orf89-202	C6orf89	6	p21.2
ENSG00000204149	245.561	0.849139	0.0754643	11.2522	2.26e-29	2.5e-27	ENSG00000204149.14	ArfGAP with GTPase domain, ankyrin repeat and PH domain 6 [Source:HGNC Symbol;Acc:HGNC:23466]	AGAP6	ENST00000618025	AGAP6-204	AGAP6	10	q11.23
ENSG00000165476	469.981	-0.591059	0.0525719	-11.2429	2.51e-29	2.78e-27	ENSG00000165476.14	receptor accessory protein 3 [Source:HGNC Symbol;Acc:HGNC:23711]	REEP3	ENST00000373758	REEP3-201	REEP3	10	q21.3
ENSG00000286327	37.2504	1.1979	0.106565	11.2411	2.56e-29	2.83e-27	ENSG00000286327.1	novel transcript		ENST00000663390			X	q22.1
ENSG00000182544	255.249	-0.6243	0.0555553	-11.2375	2.67e-29	2.94e-27	ENSG00000182544.9	major facilitator superfamily domain containing 5 [Source:HGNC Symbol;Acc:HGNC:28156]	MFSD5	ENST00000546655	MFSD5-203	MFSD5	12	q13.13
ENSG00000102974	1507.15	-0.290552	0.0258632	-11.2342	2.77e-29	3.04e-27	ENSG00000102974.16	CCCTC-binding factor [Source:HGNC Symbol;Acc:HGNC:13723]	CTCF	ENST00000646076	CTCF-215	CTCF	16	q22.1
ENSG00000234329	53.8411	1.01543	0.0904406	11.2276	2.98e-29	3.27e-27	ENSG00000234329.1	ribosomal protein L7a pseudogene 16 [Source:HGNC Symbol;Acc:HGNC:35898]	RPL7AP16	ENST00000437848	RPL7AP16-201	RPL7AP16	1	p34.1
ENSG00000133858	2352.17	0.818489	0.0729135	11.2255	3.06e-29	3.34e-27	ENSG00000133858.17	zinc finger C3H1-type containing [Source:HGNC Symbol;Acc:HGNC:28328]	ZFC3H1	ENST00000378743	ZFC3H1-201	ZFC3H1	12	q21.1
ENSG00000169764	1120.35	-0.408569	0.0364006	-11.2242	3.1e-29	3.38e-27	ENSG00000169764.16	UDP-glucose pyrophosphorylase 2 [Source:HGNC Symbol;Acc:HGNC:12527]	UGP2	ENST00000466642	UGP2-205	UGP2	2	p15
ENSG00000091164	563.02	-0.505566	0.0450527	-11.2217	3.19e-29	3.47e-27	ENSG00000091164.13	thioredoxin like 1 [Source:HGNC Symbol;Acc:HGNC:12436]	TXNL1	ENST00000217515	TXNL1-201	TXNL1	18	q21.31
ENSG00000207496	53.9752	2.79745	0.249637	11.2061	3.81e-29	4.12e-27	ENSG00000207496.1	small nucleolar RNA, H/ACA box 7A [Source:HGNC Symbol;Acc:HGNC:32592]	SNORA7A	ENST00000384765	SNORA7A-201	SNORA7A	3	p25.2
ENSG00000270800	223.413	-1.13625	0.10143	-11.2023	3.97e-29	4.29e-27	ENSG00000270800.3	RPS10-NUDT3 readthrough [Source:HGNC Symbol;Acc:HGNC:49181]	RPS10-NUDT3	ENST00000639725	RPS10-NUDT3-202	RPS10-NUDT3	6	p21.31
ENSG00000279425	62.9818	1.35605	0.121118	11.1961	4.26e-29	4.59e-27	ENSG00000279425.1	TEC		ENST00000623742			19	p12
ENSG00000109846	3.35308	-4.5748	0.408709	-11.1933	4.4e-29	4.73e-27	ENSG00000109846.9	crystallin alpha B [Source:HGNC Symbol;Acc:HGNC:2389]	CRYAB	ENST00000650687	CRYAB-217	CRYAB	11	q23.1
ENSG00000273373	91.2482	0.880211	0.0786527	11.1911	4.51e-29	4.84e-27	ENSG00000273373.1	NA	NA	NA	NA	NA	NA	NA
ENSG00000182827	638.274	-0.487362	0.0435521	-11.1903	4.55e-29	4.87e-27	ENSG00000182827.9	acyl-CoA binding domain containing 3 [Source:HGNC Symbol;Acc:HGNC:15453]	ACBD3	ENST00000366812	ACBD3-201	ACBD3	1	q42.12
ENSG00000104852	2855.55	0.830697	0.0742709	11.1847	4.85e-29	5.17e-27	ENSG00000104852.15	small nuclear ribonucleoprotein U1 subunit 70 [Source:HGNC Symbol;Acc:HGNC:11150]	SNRNP70	ENST00000601065	SNRNP70-209	SNRNP70	19	q13.33
ENSG00000109180	725.66	-0.401855	0.0359411	-11.1809	5.06e-29	5.38e-27	ENSG00000109180.15	OCIA domain containing 1 [Source:HGNC Symbol;Acc:HGNC:16074]	OCIAD1	ENST00000504654	OCIAD1-208	OCIAD1	4	p11
ENSG00000159873	635.527	-0.517896	0.0463621	-11.1707	5.68e-29	6.03e-27	ENSG00000159873.10	coiled-coil domain containing 117 [Source:HGNC Symbol;Acc:HGNC:26599]	CCDC117	ENST00000421503	CCDC117-202	CCDC117	22	q12.1
ENSG00000234709	17.7165	1.53383	0.137322	11.1695	5.75e-29	6.09e-27	ENSG00000234709.2	UPF3A pseudogene 3 [Source:HGNC Symbol;Acc:HGNC:38395]	UPF3AP3	ENST00000420996	UPF3AP3-201	UPF3AP3	9	q31.1
ENSG00000132792	417.823	-0.741628	0.0664264	-11.1647	6.07e-29	6.42e-27	ENSG00000132792.19	catenin beta like 1 [Source:HGNC Symbol;Acc:HGNC:15879]	CTNNBL1	ENST00000361383	CTNNBL1-201	CTNNBL1	20	q11.23
ENSG00000082482	4.42546	-5.08355	0.455435	-11.162	6.26e-29	6.6e-27	ENSG00000082482.14	potassium two pore domain channel subfamily K member 2 [Source:HGNC Symbol;Acc:HGNC:6277]	KCNK2	ENST00000486921	KCNK2-209	KCNK2	1	q41
ENSG00000096401	961.399	-0.391159	0.035059	-11.1572	6.61e-29	6.95e-27	ENSG00000096401.8	cell division cycle 5 like [Source:HGNC Symbol;Acc:HGNC:1743]	CDC5L	ENST00000371477	CDC5L-201	CDC5L	6	p21.1
ENSG00000177363	5.4391	-4.17849	0.374711	-11.1512	7.06e-29	7.41e-27	ENSG00000177363.5	LRRN4 C-terminal like [Source:HGNC Symbol;Acc:HGNC:33724]	LRRN4CL	ENST00000317449	LRRN4CL-201	LRRN4CL	11	q12.3
ENSG00000185070	13.1594	-4.78673	0.429288	-11.1504	7.13e-29	7.46e-27	ENSG00000185070.12	fibronectin leucine rich transmembrane protein 2 [Source:HGNC Symbol;Acc:HGNC:3761]	FLRT2	ENST00000330753	FLRT2-201	FLRT2	14	q31.3
ENSG00000103035	485.413	-0.515356	0.0462228	-11.1494	7.21e-29	7.53e-27	ENSG00000103035.11	proteasome 26S subunit, non-ATPase 7 [Source:HGNC Symbol;Acc:HGNC:9565]	PSMD7	ENST00000219313	PSMD7-201	PSMD7	16	q23.1
ENSG00000201428	7.08327	2.5146	0.225612	11.1457	7.51e-29	7.82e-27	ENSG00000201428.1	RN7SK pseudogene 71 [Source:HGNC Symbol;Acc:HGNC:45795]	RN7SKP71	ENST00000364558	RN7SKP71-201	RN7SKP71	12	q24.13
ENSG00000054118	3809.83	-0.388813	0.0348913	-11.1436	7.7e-29	7.99e-27	ENSG00000054118.15	thyroid hormone receptor associated protein 3 [Source:HGNC Symbol;Acc:HGNC:22964]	THRAP3	ENST00000354618	THRAP3-201	THRAP3	1	p34.3
ENSG00000217527	32.2789	1.1811	0.106003	11.1421	7.82e-29	8.11e-27	ENSG00000217527.1	ribosomal protein S16 pseudogene 5 [Source:HGNC Symbol;Acc:HGNC:36183]	RPS16P5	ENST00000406501	RPS16P5-201	RPS16P5	6	p12.1
ENSG00000052841	1256.49	0.482144	0.0433016	11.1346	8.52e-29	8.8e-27	ENSG00000052841.15	tetratricopeptide repeat domain 17 [Source:HGNC Symbol;Acc:HGNC:25596]	TTC17	ENST00000703837	TTC17-216	TTC17	11	p12
ENSG00000196704	492.324	-0.57918	0.052061	-11.125	9.48e-29	9.77e-27	ENSG00000196704.14	archaelysin family metallopeptidase 2 [Source:HGNC Symbol;Acc:HGNC:28041]	AMZ2	ENST00000674770	AMZ2-220	AMZ2	17	q24.2
ENSG00000152102	1554.53	-0.498315	0.0448264	-11.1166	1.04e-28	1.07e-26	ENSG00000152102.18	family with sequence similarity 168 member B [Source:HGNC Symbol;Acc:HGNC:27016]	FAM168B	ENST00000409185	FAM168B-202	FAM168B	2	q21.1
ENSG00000136235	21.6583	-2.30274	0.207167	-11.1154	1.06e-28	1.08e-26	ENSG00000136235.17	glycoprotein nmb [Source:HGNC Symbol;Acc:HGNC:4462]	GPNMB	ENST00000465673	GPNMB-206	GPNMB	7	p15.3
ENSG00000100258	929.949	0.51651	0.0464661	11.1159	1.05e-28	1.08e-26	ENSG00000100258.18	lipase maturation factor 2 [Source:HGNC Symbol;Acc:HGNC:25096]	LMF2	ENST00000474879	LMF2-202	LMF2	22	q13.33
ENSG00000010256	751.779	-0.535784	0.0482137	-11.1127	1.09e-28	1.11e-26	ENSG00000010256.11	ubiquinol-cytochrome c reductase core protein 1 [Source:HGNC Symbol;Acc:HGNC:12585]	UQCRC1	ENST00000471189	UQCRC1-207	UQCRC1	3	p21.31
ENSG00000115446	253.404	-0.671278	0.0604753	-11.1	1.25e-28	1.28e-26	ENSG00000115446.12	unc-50 inner nuclear membrane RNA binding protein [Source:HGNC Symbol;Acc:HGNC:16046]	UNC50	ENST00000409975	UNC50-204	UNC50	2	q11.2
ENSG00000280498	9.38177	5.43461	0.490359	11.0829	1.52e-28	1.54e-26	ENSG00000280498.1	small nucleolar RNA, H/ACA box 16A [Source:HGNC Symbol;Acc:HGNC:32605]	SNORA16A	ENST00000628458	SNORA16A-202	SNORA16A	1	p35.3
ENSG00000136986	991.045	-0.558701	0.0504811	-11.0675	1.8e-28	1.83e-26	ENSG00000136986.10	derlin 1 [Source:HGNC Symbol;Acc:HGNC:28454]	DERL1	ENST00000259512	DERL1-201	DERL1	8	q24.13
ENSG00000141424	422.435	-0.638336	0.0576802	-11.0668	1.82e-28	1.84e-26	ENSG00000141424.13	solute carrier family 39 member 6 [Source:HGNC Symbol;Acc:HGNC:18607]	SLC39A6	ENST00000269187	SLC39A6-201	SLC39A6	18	q12.2
ENSG00000106153	996.346	-0.663414	0.0600041	-11.0561	2.05e-28	2.07e-26	ENSG00000106153.13	coiled-coil-helix-coiled-coil-helix domain containing 2 [Source:HGNC Symbol;Acc:HGNC:21645]	CHCHD2	ENST00000395422	CHCHD2-201	CHCHD2	7	p11.2
ENSG00000164111	1629.8	-0.727482	0.0658092	-11.0544	2.09e-28	2.1e-26	ENSG00000164111.15	annexin A5 [Source:HGNC Symbol;Acc:HGNC:543]	ANXA5	ENST00000296511	ANXA5-201	ANXA5	4	q27
ENSG00000128789	269.803	-0.759751	0.0687406	-11.0524	2.13e-28	2.14e-26	ENSG00000128789.21	proteasome assembly chaperone 2 [Source:HGNC Symbol;Acc:HGNC:24929]	PSMG2	ENST00000585853	PSMG2-205	PSMG2	18	p11.21
ENSG00000180376	626.998	0.766293	0.0693718	11.0462	2.29e-28	2.29e-26	ENSG00000180376.17	coiled-coil domain containing 66 [Source:HGNC Symbol;Acc:HGNC:27709]	CCDC66	ENST00000422222	CCDC66-204	CCDC66	3	p14.3
ENSG00000279166	528.345	0.96917	0.0877394	11.046	2.29e-28	2.29e-26	ENSG00000279166.1	TEC		ENST00000623674			2	q22.3
ENSG00000122884	324.982	-0.639048	0.0578652	-11.0437	2.35e-28	2.34e-26	ENSG00000122884.13	prolyl 4-hydroxylase subunit alpha 1 [Source:HGNC Symbol;Acc:HGNC:8546]	P4HA1	ENST00000307116	P4HA1-202	P4HA1	10	q22.1
ENSG00000113282	1314.77	-0.495782	0.0448932	-11.0436	2.35e-28	2.34e-26	ENSG00000113282.14	clathrin interactor 1 [Source:HGNC Symbol;Acc:HGNC:23186]	CLINT1	ENST00000523094	CLINT1-206	CLINT1	5	q33.3
ENSG00000249353	27.719	1.55109	0.140477	11.0416	2.41e-28	2.39e-26	ENSG00000249353.2	nucleophosmin 1 pseudogene 27 [Source:HGNC Symbol;Acc:HGNC:45206]	NPM1P27	ENST00000502784	NPM1P27-201	NPM1P27	5	q15
ENSG00000280138	1255.83	1.13139	0.10248	11.0401	2.45e-28	2.43e-26	ENSG00000280138.1	novel transcript		ENST00000623210			12	q24.31
ENSG00000196312	704.059	0.735909	0.0667434	11.0259	2.86e-28	2.83e-26	ENSG00000196312.15	major facilitator superfamily domain containing 14C, pseudogene [Source:HGNC Symbol;Acc:HGNC:23672]	MFSD14CP	ENST00000650909	MFSD14CP-201	MFSD14CP	9	q22.33
ENSG00000147996	504.06	0.721869	0.0654977	11.0213	3.02e-28	2.97e-26	ENSG00000147996.17	Zn regulated GTPase metalloprotein activator 1E [Source:HGNC Symbol;Acc:HGNC:24584]	ZNG1E	ENST00000441808	ZNG1E-210	ZNG1E	9	q21.11
ENSG00000122565	1025.97	-0.368811	0.0334655	-11.0206	3.04e-28	2.99e-26	ENSG00000122565.19	chromobox 3 [Source:HGNC Symbol;Acc:HGNC:1553]	CBX3	ENST00000337620	CBX3-201	CBX3	7	p15.2
ENSG00000166741	3.96063	-4.45434	0.404271	-11.0182	3.12e-28	3.06e-26	ENSG00000166741.8	nicotinamide N-methyltransferase [Source:HGNC Symbol;Acc:HGNC:7861]	NNMT	ENST00000535185	NNMT-202	NNMT	11	q23.2
ENSG00000109610	3.37268	-4.83224	0.43887	-11.0106	3.4e-28	3.32e-26	ENSG00000109610.6	superoxide dismutase 3 [Source:HGNC Symbol;Acc:HGNC:11181]	SOD3	ENST00000598411	SOD3-203	SOD3	4	p15.2
ENSG00000257246	21.4092	1.62126	0.147307	11.006	3.58e-28	3.49e-26	ENSG00000257246.1	PHB1 pseudogene 19 [Source:HGNC Symbol;Acc:HGNC:51552]	PHB1P19	ENST00000547512	PHB1P19-201	PHB1P19	12	q13.13
ENSG00000131051	5194.32	0.581886	0.0528908	11.0017	3.75e-28	3.66e-26	ENSG00000131051.24	RNA binding motif protein 39 [Source:HGNC Symbol;Acc:HGNC:15923]	RBM39	ENST00000639702	RBM39-245	RBM39	20	q11.22
ENSG00000125991	837.13	-0.419891	0.0381719	-11	3.82e-28	3.72e-26	ENSG00000125991.20	ERGIC and golgi 3 [Source:HGNC Symbol;Acc:HGNC:15927]	ERGIC3	ENST00000348547	ERGIC3-202	ERGIC3	20	q11.22
ENSG00000133624	406.006	1.03009	0.0937123	10.9921	4.17e-28	4.05e-26	ENSG00000133624.13	zinc finger family member 767, pseudogene [Source:HGNC Symbol;Acc:HGNC:21884]	ZNF767P	ENST00000513792	ZNF767P-201	ZNF767P	7	q36.1
ENSG00000126247	2119.76	-0.537109	0.0489025	-10.9833	4.6e-28	4.45e-26	ENSG00000126247.11	calpain small subunit 1 [Source:HGNC Symbol;Acc:HGNC:1481]	CAPNS1	ENST00000589146	CAPNS1-207	CAPNS1	19	q13.12
ENSG00000156735	529.91	-0.391717	0.0356684	-10.9822	4.65e-28	4.5e-26	ENSG00000156735.11	BAG cochaperone 4 [Source:HGNC Symbol;Acc:HGNC:940]	BAG4	ENST00000521282	BAG4-203	BAG4	8	p11.23
ENSG00000100216	403.372	-1.0662	0.0971027	-10.9801	4.76e-28	4.59e-26	ENSG00000100216.6	translocase of outer mitochondrial membrane 22 [Source:HGNC Symbol;Acc:HGNC:18002]	TOMM22	ENST00000216034	TOMM22-201	TOMM22	22	q13.1
ENSG00000169446	649.983	-0.609215	0.0555262	-10.9717	5.23e-28	5.03e-26	ENSG00000169446.6	membrane magnesium transporter 1 [Source:HGNC Symbol;Acc:HGNC:28100]	MMGT1	ENST00000305963	MMGT1-201	MMGT1	X	q26.3
ENSG00000155090	623.023	-0.970409	0.0884609	-10.9699	5.33e-28	5.12e-26	ENSG00000155090.15	KLF transcription factor 10 [Source:HGNC Symbol;Acc:HGNC:11810]	KLF10	ENST00000285407	KLF10-201	KLF10	8	q22.3
ENSG00000115944	545.653	-0.631784	0.0576455	-10.9598	5.96e-28	5.71e-26	ENSG00000115944.15	cytochrome c oxidase subunit 7A2 like [Source:HGNC Symbol;Acc:HGNC:2289]	COX7A2L	ENST00000468711	COX7A2L-206	COX7A2L	2	p21
ENSG00000155304	373.36	-0.848439	0.0774272	-10.9579	6.09e-28	5.82e-26	ENSG00000155304.6	heat shock protein family A (Hsp70) member 13 [Source:HGNC Symbol;Acc:HGNC:11375]	HSPA13	ENST00000285667	HSPA13-201	HSPA13	21	q11.2
ENSG00000282961	64.3495	1.55927	0.142324	10.9558	6.23e-28	5.94e-26	ENSG00000282961.1	prostate cancer associated non-coding RNA 1 [Source:HGNC Symbol;Acc:HGNC:48942]	PRNCR1	ENST00000635449	PRNCR1-201	PRNCR1	8	q24.21
ENSG00000177613	655.949	-0.588959	0.0537634	-10.9546	6.31e-28	6e-26	ENSG00000177613.9	cleavage stimulation factor subunit 2 tau variant [Source:HGNC Symbol;Acc:HGNC:17086]	CSTF2T	ENST00000331173	CSTF2T-201	CSTF2T	10	q21.1
ENSG00000239291	20.5865	1.52494	0.139338	10.9442	7.09e-28	6.72e-26	ENSG00000239291.1	ribosomal protein S2 (RPS2) pseudogene		ENST00000488906			17	q21.32
ENSG00000084090	1494.51	-0.851992	0.0778587	-10.9428	7.19e-28	6.81e-26	ENSG00000084090.14	StAR related lipid transfer domain containing 7 [Source:HGNC Symbol;Acc:HGNC:18063]	STARD7	ENST00000337288	STARD7-201	STARD7	2	q11.2
ENSG00000040933	2886.1	0.48861	0.0446681	10.9387	7.53e-28	7.11e-26	ENSG00000040933.16	inositol polyphosphate-4-phosphatase type I A [Source:HGNC Symbol;Acc:HGNC:6074]	INPP4A	ENST00000409016	INPP4A-201	INPP4A	2	q11.2
ENSG00000121058	215.176	-0.676416	0.0618403	-10.9381	7.58e-28	7.14e-26	ENSG00000121058.5	coilin [Source:HGNC Symbol;Acc:HGNC:2184]	COIL	ENST00000240316	COIL-201	COIL	17	q22
ENSG00000136859	6.40766	-5.18294	0.473883	-10.9372	7.66e-28	7.2e-26	ENSG00000136859.10	angiopoietin like 2 [Source:HGNC Symbol;Acc:HGNC:490]	ANGPTL2	ENST00000373425	ANGPTL2-202	ANGPTL2	9	q33.3
ENSG00000181090	1602.93	0.459191	0.0419956	10.9343	7.91e-28	7.42e-26	ENSG00000181090.21	euchromatic histone lysine methyltransferase 1 [Source:HGNC Symbol;Acc:HGNC:24650]	EHMT1	ENST00000460843	EHMT1-203	EHMT1	9	q34.3
ENSG00000173546	6.41622	-3.22792	0.295387	-10.9278	8.49e-28	7.95e-26	ENSG00000173546.7	chondroitin sulfate proteoglycan 4 [Source:HGNC Symbol;Acc:HGNC:2466]	CSPG4	ENST00000308508	CSPG4-201	CSPG4	15	q24.2
ENSG00000269924	13.8453	1.57705	0.144428	10.9193	9.33e-28	8.71e-26	ENSG00000269924.1	novel transcript, sense intronic to KIAA0146		ENST00000602578			8	q11.21
ENSG00000235145	23.4424	1.40362	0.128574	10.9169	9.57e-28	8.92e-26	ENSG00000235145.2	ribosomal protein SA pseudogene 16 [Source:HGNC Symbol;Acc:HGNC:35478]	RPSAP16	ENST00000447583	RPSAP16-201	RPSAP16	1	q25.2
ENSG00000048544	275.945	-0.643286	0.0589454	-10.9133	9.96e-28	9.27e-26	ENSG00000048544.6	mitochondrial ribosomal protein S10 [Source:HGNC Symbol;Acc:HGNC:14502]	MRPS10	ENST00000053468	MRPS10-201	MRPS10	6	p21.1
ENSG00000254017	37.8445	1.34395	0.123255	10.9038	1.11e-27	1.03e-25	ENSG00000254017.1	immunoglobulin heavy constant epsilon P2 (pseudogene) [Source:HGNC Symbol;Acc:HGNC:5524]	IGHEP2	ENST00000519308	IGHEP2-201	IGHEP2	9	p24.1
ENSG00000154001	1021.15	-0.46622	0.0427728	-10.8999	1.15e-27	1.07e-25	ENSG00000154001.14	protein phosphatase 2 regulatory subunit B'epsilon [Source:HGNC Symbol;Acc:HGNC:9313]	PPP2R5E	ENST00000337537	PPP2R5E-201	PPP2R5E	14	q23.2
ENSG00000135392	554.392	-0.50735	0.0465527	-10.8984	1.17e-27	1.08e-25	ENSG00000135392.19	DnaJ heat shock protein family (Hsp40) member C14 [Source:HGNC Symbol;Acc:HGNC:24581]	DNAJC14	ENST00000678005	DNAJC14-205	DNAJC14	12	q13.2
ENSG00000224083	79.3432	1.21644	0.111647	10.8954	1.21e-27	1.12e-25	ENSG00000224083.1	MT-CO1 pseudogene 11 [Source:HGNC Symbol;Acc:HGNC:52013]	MTCO1P11	ENST00000429111	MTCO1P11-201	MTCO1P11	9	p24.1
ENSG00000085491	535.839	-0.713528	0.0655037	-10.893	1.25e-27	1.15e-25	ENSG00000085491.17	solute carrier family 25 member 24 [Source:HGNC Symbol;Acc:HGNC:20662]	SLC25A24	ENST00000565488	SLC25A24-203	SLC25A24	1	p13.3
ENSG00000112110	205.505	-0.817007	0.0750329	-10.8887	1.31e-27	1.2e-25	ENSG00000112110.10	mitochondrial ribosomal protein L18 [Source:HGNC Symbol;Acc:HGNC:14477]	MRPL18	ENST00000476826	MRPL18-202	MRPL18	6	q25.3
ENSG00000137776	1805.94	0.778637	0.0715315	10.8852	1.36e-27	1.24e-25	ENSG00000137776.17	SAFB like transcription modulator [Source:HGNC Symbol;Acc:HGNC:20709]	SLTM	ENST00000380516	SLTM-202	SLTM	15	q22.1
ENSG00000282100	42.8144	1.29906	0.119533	10.8678	1.64e-27	1.5e-25	ENSG00000282100.1	heat shock protein 90 alpha family class B member 4, pseudogene [Source:HGNC Symbol;Acc:HGNC:32538]	HSP90AB4P	ENST00000631455	HSP90AB4P-201	HSP90AB4P	15	q21.3
ENSG00000240531	103.878	1.57565	0.144994	10.867	1.66e-27	1.51e-25	ENSG00000240531.1	ribosomal protein L21 pseudogene 123 [Source:HGNC Symbol;Acc:HGNC:35691]	RPL21P123	ENST00000493028	RPL21P123-201	RPL21P123	17	q11.2
ENSG00000213699	570.623	-0.446562	0.0410954	-10.8665	1.67e-27	1.52e-25	ENSG00000213699.9	solute carrier family 35 member F6 [Source:HGNC Symbol;Acc:HGNC:26055]	SLC35F6	ENST00000429494	SLC35F6-203	SLC35F6	2	p23.3
ENSG00000237272	57.5595	1.31991	0.12148	10.8653	1.69e-27	1.53e-25	ENSG00000237272.2	olfactory receptor family 51 subfamily R member 1 pseudogene [Source:HGNC Symbol;Acc:HGNC:15203]	OR51R1P	ENST00000435309	OR51R1P-201	OR51R1P	11	p15.4
ENSG00000108848	1656.05	0.592376	0.0545314	10.863	1.73e-27	1.57e-25	ENSG00000108848.16	LUC7 like 3 pre-mRNA splicing factor [Source:HGNC Symbol;Acc:HGNC:24309]	LUC7L3	ENST00000505658	LUC7L3-208	LUC7L3	17	q21.33
ENSG00000164414	254.102	-0.671252	0.0618542	-10.8522	1.95e-27	1.76e-25	ENSG00000164414.18	solute carrier family 35 member A1 [Source:HGNC Symbol;Acc:HGNC:11021]	SLC35A1	ENST00000464978	SLC35A1-204	SLC35A1	6	q15
ENSG00000077549	4696.08	-0.369903	0.0341183	-10.8418	2.18e-27	1.97e-25	ENSG00000077549.19	capping actin protein of muscle Z-line subunit beta [Source:HGNC Symbol;Acc:HGNC:1491]	CAPZB	ENST00000264202	CAPZB-201	CAPZB	1	p36.13
ENSG00000136448	1229.24	-0.359284	0.0331463	-10.8393	2.24e-27	2.02e-25	ENSG00000136448.13	N-myristoyltransferase 1 [Source:HGNC Symbol;Acc:HGNC:7857]	NMT1	ENST00000678938	NMT1-219	NMT1	17	q21.31
ENSG00000198492	857.364	-0.51523	0.0475497	-10.8356	2.33e-27	2.1e-25	ENSG00000198492.16	YTH N6-methyladenosine RNA binding protein F2 [Source:HGNC Symbol;Acc:HGNC:31675]	YTHDF2	ENST00000474884	YTHDF2-203	YTHDF2	1	p35.3
ENSG00000074800	4427.92	-0.549853	0.0507475	-10.8351	2.35e-27	2.11e-25	ENSG00000074800.16	enolase 1 [Source:HGNC Symbol;Acc:HGNC:3350]	ENO1	ENST00000234590	ENO1-201	ENO1	1	p36.23
ENSG00000140307	261.023	-0.830692	0.0766794	-10.8333	2.39e-27	2.14e-25	ENSG00000140307.11	general transcription factor IIA subunit 2 [Source:HGNC Symbol;Acc:HGNC:4647]	GTF2A2	ENST00000396060	GTF2A2-202	GTF2A2	15	q22.2
ENSG00000069431	35.3864	1.18699	0.109587	10.8315	2.44e-27	2.18e-25	ENSG00000069431.13	ATP binding cassette subfamily C member 9 [Source:HGNC Symbol;Acc:HGNC:60]	ABCC9	ENST00000261200	ABCC9-201	ABCC9	12	p12.1
ENSG00000207233	2.58361	4.73951	0.437801	10.8257	2.6e-27	2.32e-25	ENSG00000207233.1	small nucleolar RNA, H/ACA box 37 [Source:HGNC Symbol;Acc:HGNC:32630]	SNORA37	ENST00000384504	SNORA37-201	SNORA37	18	q21.2
ENSG00000158122	157.623	-0.875935	0.0809622	-10.8191	2.8e-27	2.49e-25	ENSG00000158122.12	peroxiredoxin like 2C [Source:HGNC Symbol;Acc:HGNC:16881]	PRXL2C	ENST00000411939	PRXL2C-202	PRXL2C	9	q22.33
ENSG00000124702	686.983	-0.46857	0.0433234	-10.8156	2.9e-27	2.58e-25	ENSG00000124702.18	kelch domain containing 3 [Source:HGNC Symbol;Acc:HGNC:20704]	KLHDC3	ENST00000244670	KLHDC3-201	KLHDC3	6	p21.1
ENSG00000182768	614.818	-0.530444	0.0490925	-10.805	3.26e-27	2.89e-25	ENSG00000182768.9	neugrin, neurite outgrowth associated [Source:HGNC Symbol;Acc:HGNC:18077]	NGRN	ENST00000331497	NGRN-201	NGRN	15	q26.1
ENSG00000269821	332.349	0.845016	0.0782104	10.8044	3.28e-27	2.9e-25	ENSG00000269821.1	KCNQ1 opposite strand/antisense transcript 1 [Source:HGNC Symbol;Acc:HGNC:6295]	KCNQ1OT1	ENST00000710656	KCNQ1OT1-202	KCNQ1OT1	11	p15.5
ENSG00000170142	419.235	-0.696439	0.0644727	-10.8021	3.37e-27	2.97e-25	ENSG00000170142.12	ubiquitin conjugating enzyme E2 E1 [Source:HGNC Symbol;Acc:HGNC:12477]	UBE2E1	ENST00000484048	UBE2E1-209	UBE2E1	3	p24.2
ENSG00000117906	212.309	-0.783582	0.0725492	-10.8007	3.42e-27	3e-25	ENSG00000117906.14	reticulocalbin 2 [Source:HGNC Symbol;Acc:HGNC:9935]	RCN2	ENST00000320963	RCN2-201	RCN2	15	q24.3
ENSG00000230562	20.623	1.85233	0.171502	10.8006	3.42e-27	3e-25	ENSG00000230562.3	family with sequence similarity 133 member D, pseudogene [Source:HGNC Symbol;Acc:HGNC:44192]	FAM133DP	ENST00000464802	FAM133DP-201	FAM133DP	2	q24.1
ENSG00000276337	33.9454	1.20575	0.11165	10.7994	3.46e-27	3.04e-25	ENSG00000276337.1	novel transcript, sense intronic to ZCCHC14		ENST00000612833			16	q24.2
ENSG00000154727	777.813	-0.537554	0.0498097	-10.7922	3.75e-27	3.28e-25	ENSG00000154727.11	GA binding protein transcription factor subunit alpha [Source:HGNC Symbol;Acc:HGNC:4071]	GABPA	ENST00000354828	GABPA-201	GABPA	21	q21.3
ENSG00000079332	1407.6	-0.461684	0.0427869	-10.7903	3.82e-27	3.34e-25	ENSG00000079332.15	secretion associated Ras related GTPase 1A [Source:HGNC Symbol;Acc:HGNC:10534]	SAR1A	ENST00000373241	SAR1A-204	SAR1A	10	q22.1
ENSG00000099622	2953.76	0.539397	0.0500102	10.7858	4.02e-27	3.5e-25	ENSG00000099622.14	cold inducible RNA binding protein [Source:HGNC Symbol;Acc:HGNC:1982]	CIRBP	ENST00000588030	CIRBP-215	CIRBP	19	p13.3
ENSG00000251136	91.5809	0.89566	0.0830517	10.7844	4.08e-27	3.55e-25	ENSG00000251136.9	palmitic acid regulated anti-inflammatory lncRNA [Source:HGNC Symbol;Acc:HGNC:55545]	PARAIL	ENST00000519655	PARAIL-202	PARAIL	8	q21.3
ENSG00000130175	2765.66	-0.375024	0.0347821	-10.7821	4.18e-27	3.63e-25	ENSG00000130175.10	protein kinase C substrate 80K-H [Source:HGNC Symbol;Acc:HGNC:9411]	PRKCSH	ENST00000676823	PRKCSH-221	PRKCSH	19	p13.2
ENSG00000126883	2395.22	0.988936	0.0917615	10.7772	4.41e-27	3.82e-25	ENSG00000126883.17	nucleoporin 214 [Source:HGNC Symbol;Acc:HGNC:8064]	NUP214	ENST00000695493	NUP214-232	NUP214	9	q34.13
ENSG00000287665	38.3898	1.18995	0.110446	10.774	4.57e-27	3.95e-25	ENSG00000287665.1	novel transcript, sense intronic to FOXK1		ENST00000658333			7	p22.1
ENSG00000279917	33.0599	1.37229	0.127484	10.7645	5.07e-27	4.37e-25	ENSG00000279917.1	TEC		ENST00000623462			17	q24.2
ENSG00000279089	93.152	0.823534	0.0765948	10.7518	5.81e-27	5e-25	ENSG00000279089.1	TEC		ENST00000624148			17	q21.33
ENSG00000149658	693.365	-0.434372	0.0404219	-10.7459	6.19e-27	5.32e-25	ENSG00000149658.18	YTH N6-methyladenosine RNA binding protein F1 [Source:HGNC Symbol;Acc:HGNC:15867]	YTHDF1	ENST00000370339	YTHDF1-202	YTHDF1	20	q13.33
ENSG00000240695	38.3094	1.31537	0.122508	10.737	6.82e-27	5.85e-25	ENSG00000240695.1	DNAJC8 pseudogene 2 [Source:HGNC Symbol;Acc:HGNC:56540]	DNAJC8P2	ENST00000468074	DNAJC8P2-201	DNAJC8P2	3	q22.3
ENSG00000178074	261.135	-0.55184	0.0514426	-10.7273	7.58e-27	6.48e-25	ENSG00000178074.6	chromosome 2 open reading frame 69 [Source:HGNC Symbol;Acc:HGNC:26799]	C2orf69	ENST00000319974	C2orf69-201	C2orf69	2	q33.1
ENSG00000244754	4552.32	0.633146	0.0590301	10.7258	7.7e-27	6.57e-25	ENSG00000244754.9	NEDD4 binding protein 2 like 2 [Source:HGNC Symbol;Acc:HGNC:26916]	N4BP2L2	ENST00000380121	N4BP2L2-203	N4BP2L2	13	q13.1
ENSG00000198089	1249.48	0.771192	0.0719101	10.7244	7.82e-27	6.66e-25	ENSG00000198089.16	SFI1 centrin binding protein [Source:HGNC Symbol;Acc:HGNC:29064]	SFI1	ENST00000465646	SFI1-216	SFI1	22	q12.2
ENSG00000075415	2005.64	-0.647132	0.0603784	-10.7179	8.39e-27	7.13e-25	ENSG00000075415.15	solute carrier family 25 member 3 [Source:HGNC Symbol;Acc:HGNC:10989]	SLC25A3	ENST00000401722	SLC25A3-203	SLC25A3	12	q23.1
ENSG00000179532	540.653	0.868568	0.0810996	10.7099	9.15e-27	7.76e-25	ENSG00000179532.13	dynein heavy chain domain 1 [Source:HGNC Symbol;Acc:HGNC:26532]	DNHD1	ENST00000473019	DNHD1-204	DNHD1	11	p15.4
ENSG00000156875	810.171	-0.442755	0.0413612	-10.7046	9.69e-27	8.2e-25	ENSG00000156875.14	major facilitator superfamily domain containing 14A [Source:HGNC Symbol;Acc:HGNC:23363]	MFSD14A	ENST00000370152	MFSD14A-201	MFSD14A	1	p21.2
ENSG00000105438	521.433	-0.518477	0.0484447	-10.7025	9.91e-27	8.38e-25	ENSG00000105438.9	KDEL endoplasmic reticulum protein retention receptor 1 [Source:HGNC Symbol;Acc:HGNC:6304]	KDELR1	ENST00000330720	KDELR1-201	KDELR1	19	q13.33
ENSG00000170881	581.593	-0.447514	0.0418168	-10.7018	9.98e-27	8.42e-25	ENSG00000170881.5	ring finger protein 139 [Source:HGNC Symbol;Acc:HGNC:17023]	RNF139	ENST00000303545	RNF139-201	RNF139	8	q24.13
ENSG00000258111	38.2622	1.38747	0.129661	10.7007	1.01e-26	8.51e-25	ENSG00000258111.1	ATP synthase, H+ transporting, mitochondrial Fo complex, subunit C1 (subunit 9) (ATP5G1) pseudogene		ENST00000548397			12	q23.3
ENSG00000130311	443.01	0.887118	0.0829052	10.7004	1.01e-26	8.52e-25	ENSG00000130311.11	DET1 and DDB1 associated 1 [Source:HGNC Symbol;Acc:HGNC:28360]	DDA1	ENST00000593466	DDA1-202	DDA1	19	p13.11
ENSG00000060339	1104.29	0.69302	0.0647717	10.6994	1.02e-26	8.59e-25	ENSG00000060339.14	cell division cycle and apoptosis regulator 1 [Source:HGNC Symbol;Acc:HGNC:24236]	CCAR1	ENST00000536391	CCAR1-208	CCAR1	10	q21.3
ENSG00000268472	10.4785	1.73544	0.162284	10.6939	1.09e-26	9.1e-25	ENSG00000268472.2	novel transcript, antisense to C11orf34		ENST00000595053			11	q23.1
ENSG00000152332	4824.36	-0.527889	0.0493744	-10.6915	1.12e-26	9.31e-25	ENSG00000152332.16	U2AF homology motif kinase 1 [Source:HGNC Symbol;Acc:HGNC:19683]	UHMK1	ENST00000545294	UHMK1-204	UHMK1	1	q23.3
ENSG00000110048	961.504	-0.425753	0.0398548	-10.6826	1.23e-26	1.02e-24	ENSG00000110048.12	oxysterol binding protein [Source:HGNC Symbol;Acc:HGNC:8503]	OSBP	ENST00000263847	OSBP-201	OSBP	11	q12.1
ENSG00000009844	463.417	-0.661199	0.0619026	-10.6813	1.25e-26	1.04e-24	ENSG00000009844.16	vesicle trafficking 1 [Source:HGNC Symbol;Acc:HGNC:20954]	VTA1	ENST00000367630	VTA1-202	VTA1	6	q24.1
ENSG00000215158	283.493	1.09496	0.102544	10.6779	1.29e-26	1.07e-24	ENSG00000215158.9	GUSB pseudogene 18 [Source:HGNC Symbol;Acc:HGNC:55770]	GUSBP18	ENST00000507274	GUSBP18-201	GUSBP18	5	p13.2
ENSG00000100461	2706.08	1.05848	0.0991485	10.6757	1.32e-26	1.1e-24	ENSG00000100461.18	RNA binding motif protein 23 [Source:HGNC Symbol;Acc:HGNC:20155]	RBM23	ENST00000359890	RBM23-203	RBM23	14	q11.2
ENSG00000279981	41.8929	1.06334	0.0996468	10.6711	1.39e-26	1.15e-24	ENSG00000279981.1	TEC		ENST00000624066			18	q23
ENSG00000269713	972.993	0.767678	0.0719492	10.6697	1.41e-26	1.16e-24	ENSG00000269713.7	NBPF member 9 [Source:HGNC Symbol;Acc:HGNC:31991]	NBPF9	ENST00000698832	NBPF9-210	NBPF9	1	q21.2
ENSG00000229816	38.3033	1.12421	0.105386	10.6675	1.44e-26	1.19e-24	ENSG00000229816.1	DEAD-box helicase 50 pseudogene 1 [Source:HGNC Symbol;Acc:HGNC:18974]	DDX50P1	ENST00000438163	DDX50P1-201	DDX50P1	2	p22.3
ENSG00000132549	4339.68	0.679589	0.0637432	10.6614	1.54e-26	1.27e-24	ENSG00000132549.20	vacuolar protein sorting 13 homolog B [Source:HGNC Symbol;Acc:HGNC:2183]	VPS13B	ENST00000496144	VPS13B-206	VPS13B	8	q22.2
ENSG00000264895	62.6851	1.05628	0.0990978	10.659	1.58e-26	1.3e-24	ENSG00000264895.1	novel transcript, sense intronic to MBTD1		ENST00000581917			17	q21.33
ENSG00000135919	97.4489	-1.88897	0.177361	-10.6504	1.74e-26	1.42e-24	ENSG00000135919.14	serpin family E member 2 [Source:HGNC Symbol;Acc:HGNC:8951]	SERPINE2	ENST00000258405	SERPINE2-201	SERPINE2	2	q36.1
ENSG00000141577	130.967	0.901652	0.0846703	10.649	1.76e-26	1.44e-24	ENSG00000141577.14	centrosomal protein 131 [Source:HGNC Symbol;Acc:HGNC:29511]	CEP131	ENST00000374782	CEP131-202	CEP131	17	q25.3
ENSG00000204569	1687.29	0.684712	0.0643161	10.646	1.82e-26	1.48e-24	ENSG00000204569.10	protein phosphatase 1 regulatory subunit 10 [Source:HGNC Symbol;Acc:HGNC:9284]	PPP1R10	ENST00000376511	PPP1R10-201	PPP1R10	6	p21.33
ENSG00000173575	6635.5	0.677214	0.0636797	10.6347	2.05e-26	1.67e-24	ENSG00000173575.22	chromodomain helicase DNA binding protein 2 [Source:HGNC Symbol;Acc:HGNC:1917]	CHD2	ENST00000630790	CHD2-220	CHD2	15	q26.1
ENSG00000169203	1366.68	1.1372	0.106996	10.6284	2.2e-26	1.79e-24	ENSG00000169203.16	nuclear pore complex interacting protein family member B12 [Source:HGNC Symbol;Acc:HGNC:37491]	NPIPB12	ENST00000550665	NPIPB12-204	NPIPB12	16	p11.2
ENSG00000167085	435.781	-0.894607	0.0841985	-10.625	2.28e-26	1.85e-24	ENSG00000167085.13	prohibitin 1 [Source:HGNC Symbol;Acc:HGNC:8912]	PHB1	ENST00000696365	PHB1-216	PHB1	17	q21.33
ENSG00000287214	38.1218	1.12056	0.105477	10.6238	2.31e-26	1.87e-24	ENSG00000287214.1	novel transcript, sense intronic to ARFGEF1		ENST00000663110			8	q13.2
ENSG00000084636	7.17897	-4.22897	0.398295	-10.6177	2.47e-26	1.99e-24	ENSG00000084636.18	collagen type XVI alpha 1 chain [Source:HGNC Symbol;Acc:HGNC:2193]	COL16A1	ENST00000373672	COL16A1-203	COL16A1	1	p35.2
ENSG00000178950	2697.74	0.553305	0.0521308	10.6138	2.57e-26	2.08e-24	ENSG00000178950.17	cyclin G associated kinase [Source:HGNC Symbol;Acc:HGNC:4113]	GAK	ENST00000502799	GAK-203	GAK	4	p16.3
ENSG00000089820	3954.77	0.728872	0.0686794	10.6127	2.6e-26	2.1e-24	ENSG00000089820.16	Rho GTPase activating protein 4 [Source:HGNC Symbol;Acc:HGNC:674]	ARHGAP4	ENST00000393721	ARHGAP4-204	ARHGAP4	X	q28
ENSG00000128524	482.535	-0.605351	0.0570694	-10.6073	2.76e-26	2.22e-24	ENSG00000128524.5	ATPase H+ transporting V1 subunit F [Source:HGNC Symbol;Acc:HGNC:16832]	ATP6V1F	ENST00000249289	ATP6V1F-201	ATP6V1F	7	q32.1
ENSG00000133639	6344.53	-0.718545	0.0677813	-10.6009	2.95e-26	2.36e-24	ENSG00000133639.6	BTG anti-proliferation factor 1 [Source:HGNC Symbol;Acc:HGNC:1130]	BTG1	ENST00000256015	BTG1-201	BTG1	12	q21.33
ENSG00000250189	37.2722	1.79164	0.169003	10.6012	2.94e-26	2.36e-24	ENSG00000250189.2	F-box and leucine-rich repeat protein 5 (FBXL5) pseudogene		ENST00000515103			4	q31.21
ENSG00000140983	1065.11	0.595568	0.0562454	10.5887	3.36e-26	2.69e-24	ENSG00000140983.14	ras homolog family member T2 [Source:HGNC Symbol;Acc:HGNC:21169]	RHOT2	ENST00000697194	RHOT2-228	RHOT2	16	p13.3
ENSG00000260417	149.977	1.04341	0.0985868	10.5837	3.55e-26	2.83e-24	ENSG00000260417.1	novel transcript		ENST00000567093			16	q24.1
ENSG00000110092	67.9615	-1.94099	0.183425	-10.582	3.61e-26	2.88e-24	ENSG00000110092.4	cyclin D1 [Source:HGNC Symbol;Acc:HGNC:1582]	CCND1	ENST00000227507	CCND1-201	CCND1	11	q13.3
ENSG00000222011	100.838	1.30861	0.123689	10.5798	3.7e-26	2.94e-24	ENSG00000222011.9	family with sequence similarity 185 member A [Source:HGNC Symbol;Acc:HGNC:22412]	FAM185A	ENST00000481697	FAM185A-206	FAM185A	7	q22.1
ENSG00000150776	344.422	-0.620743	0.0587054	-10.5739	3.94e-26	3.13e-24	ENSG00000150776.18	NKAP domain containing 1 [Source:HGNC Symbol;Acc:HGNC:25569]	NKAPD1	ENST00000420986	NKAPD1-203	NKAPD1	11	q23.1
ENSG00000196778	142.243	1.21446	0.114894	10.5702	4.09e-26	3.24e-24	ENSG00000196778.4	olfactory receptor family 52 subfamily K member 1 [Source:HGNC Symbol;Acc:HGNC:15222]	OR52K1	ENST00000641528	OR52K1-201	OR52K1	11	p15.4
ENSG00000228808	18.2698	1.31029	0.12401	10.566	4.28e-26	3.39e-24	ENSG00000228808.1	high mobility group box 3 pseudogene 4 [Source:HGNC Symbol;Acc:HGNC:39104]	HMGB3P4	ENST00000428776	HMGB3P4-201	HMGB3P4	13	q32.3
ENSG00000117500	1315.48	-0.530865	0.0502765	-10.5589	4.62e-26	3.65e-24	ENSG00000117500.13	transmembrane p24 trafficking protein 5 [Source:HGNC Symbol;Acc:HGNC:24251]	TMED5	ENST00000370282	TMED5-202	TMED5	1	p22.1
ENSG00000179967	37.4146	1.66991	0.158217	10.5546	4.84e-26	3.81e-24	ENSG00000179967.11	protein phosphatase 1 regulatory inhibitor subunit 14B pseudogene 3 [Source:HGNC Symbol;Acc:HGNC:16330]	PPP1R14BP3	ENST00000509033	PPP1R14BP3-201	PPP1R14BP3	4	q31.1
ENSG00000259781	280.702	0.956299	0.0906393	10.5506	5.05e-26	3.97e-24	ENSG00000259781.1	high mobility group box 1 pseudogene 6 [Source:HGNC Symbol;Acc:HGNC:4998]	HMGB1P6	ENST00000569046	HMGB1P6-201	HMGB1P6	15	q23
ENSG00000151532	756.432	0.478482	0.0453567	10.5493	5.12e-26	4e-24	ENSG00000151532.14	vesicle transport through interaction with t-SNAREs 1A [Source:HGNC Symbol;Acc:HGNC:17792]	VTI1A	ENST00000483122	VTI1A-205	VTI1A	10	q25.2
ENSG00000253558	42.1429	1.20933	0.114632	10.5497	5.1e-26	4e-24	ENSG00000253558.1	heat shock protein 90 alpha family class B member 1 pseudogene		ENST00000517330			5	q14.1
ENSG00000279276	25.7195	1.42674	0.135242	10.5495	5.11e-26	4e-24	ENSG00000279276.1	novel transcript		ENST00000622948			16	p12.2
ENSG00000227097	333.103	-1.30766	0.123995	-10.5461	5.29e-26	4.12e-24	ENSG00000227097.5	ribosomal protein S28 pseudogene 7 [Source:HGNC Symbol;Acc:HGNC:35787]	RPS28P7	ENST00000473748	RPS28P7-201	RPS28P7	11	q14.1
ENSG00000123562	495.106	-0.639415	0.0606287	-10.5464	5.28e-26	4.12e-24	ENSG00000123562.18	mortality factor 4 like 2 [Source:HGNC Symbol;Acc:HGNC:16849]	MORF4L2	ENST00000360458	MORF4L2-201	MORF4L2	X	q22.2
ENSG00000171853	983.115	0.568492	0.0539092	10.5454	5.34e-26	4.15e-24	ENSG00000171853.16	trafficking protein particle complex subunit 12 [Source:HGNC Symbol;Acc:HGNC:24284]	TRAPPC12	ENST00000382110	TRAPPC12-202	TRAPPC12	2	p25.3
ENSG00000166170	695.564	-0.350923	0.0332819	-10.544	5.42e-26	4.2e-24	ENSG00000166170.11	BAG cochaperone 5 [Source:HGNC Symbol;Acc:HGNC:941]	BAG5	ENST00000445922	BAG5-203	BAG5	14	q32.33
ENSG00000177485	664.655	-0.773428	0.0733704	-10.5414	5.57e-26	4.31e-24	ENSG00000177485.7	zinc finger and BTB domain containing 33 [Source:HGNC Symbol;Acc:HGNC:16682]	ZBTB33	ENST00000326624	ZBTB33-201	ZBTB33	X	q24
ENSG00000205302	1249	-0.597723	0.0567258	-10.5371	5.83e-26	4.51e-24	ENSG00000205302.7	sorting nexin 2 [Source:HGNC Symbol;Acc:HGNC:11173]	SNX2	ENST00000379516	SNX2-201	SNX2	5	q23.2
ENSG00000143013	383.701	-0.445577	0.0423014	-10.5334	6.06e-26	4.68e-24	ENSG00000143013.13	LIM domain only 4 [Source:HGNC Symbol;Acc:HGNC:6644]	LMO4	ENST00000370544	LMO4-202	LMO4	1	p22.3
ENSG00000279133	150.23	0.925563	0.0878898	10.531	6.22e-26	4.79e-24	ENSG00000279133.1	TEC		ENST00000624147			17	q23.2
ENSG00000235703	303.269	1.05657	0.100379	10.5257	6.57e-26	5.06e-24	ENSG00000235703.6	EOLA2 divergent transcript [Source:HGNC Symbol;Acc:HGNC:48579]	EOLA2-DT	ENST00000449111	EOLA2-DT-205	EOLA2-DT	X	q28
ENSG00000157613	5.08736	-3.69242	0.350882	-10.5233	6.75e-26	5.18e-24	ENSG00000157613.11	cAMP responsive element binding protein 3 like 1 [Source:HGNC Symbol;Acc:HGNC:18856]	CREB3L1	ENST00000621158	CREB3L1-206	CREB3L1	11	p11.2
ENSG00000165637	496.541	-0.620743	0.0589898	-10.5229	6.78e-26	5.19e-24	ENSG00000165637.13	voltage dependent anion channel 2 [Source:HGNC Symbol;Acc:HGNC:12672]	VDAC2	ENST00000298468	VDAC2-201	VDAC2	10	q22.2
ENSG00000181472	386.498	-0.590459	0.056151	-10.5155	7.33e-26	5.6e-24	ENSG00000181472.5	zinc finger and BTB domain containing 2 [Source:HGNC Symbol;Acc:HGNC:20868]	ZBTB2	ENST00000325144	ZBTB2-201	ZBTB2	6	q25.1
ENSG00000184465	283.314	0.892403	0.0848689	10.5151	7.36e-26	5.62e-24	ENSG00000184465.16	WD repeat domain 27 [Source:HGNC Symbol;Acc:HGNC:21248]	WDR27	ENST00000479310	WDR27-207	WDR27	6	q27
ENSG00000091542	1895.74	-0.422915	0.0402737	-10.501	8.55e-26	6.51e-24	ENSG00000091542.9	alkB homolog 5, RNA demethylase [Source:HGNC Symbol;Acc:HGNC:25996]	ALKBH5	ENST00000541285	ALKBH5-203	ALKBH5	17	p11.2
ENSG00000237359	11.445	1.80638	0.172021	10.501	8.55e-26	6.51e-24	ENSG00000237359.2	novel transcript		ENST00000659166			9	p24.2
ENSG00000254936	23.1327	1.51908	0.144698	10.4983	8.8e-26	6.68e-24	ENSG00000254936.4	novel transcript		ENST00000526648			8	p23.1
ENSG00000207142	8.10434	6.79269	0.647579	10.4894	9.67e-26	7.33e-24	ENSG00000207142.1	Y RNA [Source:RFAM;Acc:RF00019]	Y_RNA	ENST00000384413	Y_RNA.490-201		12	q12
ENSG00000212402	18.6303	2.97288	0.28352	10.4856	1.01e-25	7.62e-24	ENSG00000212402.1	small nucleolar RNA, H/ACA box 74B [Source:HGNC Symbol;Acc:HGNC:32660]	SNORA74B	ENST00000391100	SNORA74B-201	SNORA74B	5	q35.1
ENSG00000091527	3921.34	-0.455845	0.0434878	-10.4821	1.04e-25	7.89e-24	ENSG00000091527.16	CDV3 homolog [Source:HGNC Symbol;Acc:HGNC:26928]	CDV3	ENST00000688838	CDV3-210	CDV3	3	q22.1
ENSG00000173436	355.198	-0.849907	0.0810938	-10.4805	1.06e-25	8.01e-24	ENSG00000173436.15	mitochondrial contact site and cristae organizing system subunit 10 [Source:HGNC Symbol;Acc:HGNC:32068]	MICOS10	ENST00000648702	MICOS10-211	MICOS10	1	p36.13
ENSG00000112697	2336.95	-0.516063	0.0492488	-10.4787	1.08e-25	8.15e-24	ENSG00000112697.17	transmembrane protein 30A [Source:HGNC Symbol;Acc:HGNC:16667]	TMEM30A	ENST00000230461	TMEM30A-201	TMEM30A	6	q14.1
ENSG00000085274	317.67	-0.471954	0.0450572	-10.4746	1.13e-25	8.5e-24	ENSG00000085274.16	myoneurin [Source:HGNC Symbol;Acc:HGNC:14955]	MYNN	ENST00000349841	MYNN-201	MYNN	3	q26.2
ENSG00000144746	2310.64	-0.545231	0.0520822	-10.4687	1.2e-25	9.03e-24	ENSG00000144746.7	ADP ribosylation factor like GTPase 6 interacting protein 5 [Source:HGNC Symbol;Acc:HGNC:16937]	ARL6IP5	ENST00000273258	ARL6IP5-201	ARL6IP5	3	p14.1
ENSG00000174501	624.891	0.846044	0.0808241	10.4677	1.22e-25	9.1e-24	ENSG00000174501.14	ankyrin repeat domain 36C [Source:HGNC Symbol;Acc:HGNC:32946]	ANKRD36C	ENST00000612359	ANKRD36C-207	ANKRD36C	2	q11.1
ENSG00000116171	644.8	-0.865073	0.0827314	-10.4564	1.37e-25	1.02e-23	ENSG00000116171.19	sterol carrier protein 2 [Source:HGNC Symbol;Acc:HGNC:10606]	SCP2	ENST00000371514	SCP2-203	SCP2	1	p32.3
ENSG00000063660	24.0627	-1.95598	0.187135	-10.4522	1.43e-25	1.07e-23	ENSG00000063660.9	glypican 1 [Source:HGNC Symbol;Acc:HGNC:4449]	GPC1	ENST00000264039	GPC1-201	GPC1	2	q37.3
ENSG00000141429	813.19	-0.604138	0.0578503	-10.4431	1.58e-25	1.17e-23	ENSG00000141429.14	polypeptide N-acetylgalactosaminyltransferase 1 [Source:HGNC Symbol;Acc:HGNC:4123]	GALNT1	ENST00000586725	GALNT1-202	GALNT1	18	q12.2
ENSG00000169604	9.31149	-3.7033	0.354657	-10.4419	1.6e-25	1.19e-23	ENSG00000169604.21	ANTXR cell adhesion molecule 1 [Source:HGNC Symbol;Acc:HGNC:21014]	ANTXR1	ENST00000481119	ANTXR1-205	ANTXR1	2	p13.3
ENSG00000181523	731.067	0.648667	0.0621608	10.4353	1.71e-25	1.27e-23	ENSG00000181523.13	N-sulfoglucosamine sulfohydrolase [Source:HGNC Symbol;Acc:HGNC:10818]	SGSH	ENST00000575484	SGSH-214	SGSH	17	q25.3
ENSG00000112624	1974.05	-0.421498	0.0403951	-10.4344	1.73e-25	1.28e-23	ENSG00000112624.12	BICRA like chromatin remodeling complex associated protein [Source:HGNC Symbol;Acc:HGNC:21111]	BICRAL	ENST00000314073	BICRAL-201	BICRAL	6	p21.1
ENSG00000075292	2894.08	0.458957	0.0439988	10.4311	1.79e-25	1.32e-23	ENSG00000075292.19	zinc finger protein 638 [Source:HGNC Symbol;Acc:HGNC:17894]	ZNF638	ENST00000494621	ZNF638-226	ZNF638	2	p13.3
ENSG00000077942	12.0002	-4.24907	0.407492	-10.4274	1.86e-25	1.37e-23	ENSG00000077942.19	fibulin 1 [Source:HGNC Symbol;Acc:HGNC:3600]	FBLN1	ENST00000411478	FBLN1-205	FBLN1	22	q13.31
ENSG00000277194	4.62549	5.61236	0.53846	10.423	1.95e-25	1.44e-23	ENSG00000277194.1	small nucleolar RNA, C/D box 22 [Source:HGNC Symbol;Acc:HGNC:10145]	SNORD22	ENST00000384756	SNORD22-201	SNORD22	11	q12.3
ENSG00000183287	6.50054	-3.35577	0.322236	-10.414	2.14e-25	1.57e-23	ENSG00000183287.14	collagen and calcium binding EGF domains 1 [Source:HGNC Symbol;Acc:HGNC:29426]	CCBE1	ENST00000439986	CCBE1-201	CCBE1	18	q21.32
ENSG00000279315	18.0342	1.59118	0.152862	10.4092	2.25e-25	1.65e-23	ENSG00000279315.1	TEC		ENST00000624062			10	q25.2
ENSG00000186395	67.6401	-1.00118	0.0961872	-10.4087	2.26e-25	1.66e-23	ENSG00000186395.9	keratin 10 [Source:HGNC Symbol;Acc:HGNC:6413]	KRT10	ENST00000269576	KRT10-201	KRT10	17	q21.2
ENSG00000198198	2315.51	0.563097	0.0541316	10.4024	2.42e-25	1.77e-23	ENSG00000198198.17	SZT2 subunit of KICSTOR complex [Source:HGNC Symbol;Acc:HGNC:29040]	SZT2	ENST00000372450	SZT2-202	SZT2	1	p34.2
ENSG00000101367	1744.41	-0.510654	0.0491067	-10.3989	2.51e-25	1.83e-23	ENSG00000101367.9	microtubule associated protein RP/EB family member 1 [Source:HGNC Symbol;Acc:HGNC:6890]	MAPRE1	ENST00000375571	MAPRE1-201	MAPRE1	20	q11.21
ENSG00000279491	69.0363	1.288	0.123894	10.396	2.58e-25	1.89e-23	ENSG00000279491.1	TEC		ENST00000623785			11	q12.3
ENSG00000121390	943.717	0.465624	0.0447955	10.3944	2.63e-25	1.91e-23	ENSG00000121390.19	paraspeckle component 1 [Source:HGNC Symbol;Acc:HGNC:20320]	PSPC1	ENST00000497722	PSPC1-205	PSPC1	13	q12.11
ENSG00000145216	1001.38	0.577265	0.055581	10.386	2.87e-25	2.09e-23	ENSG00000145216.16	factor interacting with PAPOLA and CPSF1 [Source:HGNC Symbol;Acc:HGNC:19124]	FIP1L1	ENST00000703451	FIP1L1-214	FIP1L1	4	q12
ENSG00000243107	27.8933	1.35074	0.13015	10.3784	3.11e-25	2.26e-23	ENSG00000243107.1	novel transcript		ENST00000414227			7	q21.2
ENSG00000113583	328.411	-0.545271	0.0525566	-10.3749	3.22e-25	2.34e-23	ENSG00000113583.8	chromosome 5 open reading frame 15 [Source:HGNC Symbol;Acc:HGNC:20656]	C5orf15	ENST00000231512	C5orf15-201	C5orf15	5	q31.1
ENSG00000196792	941.338	1.12396	0.108397	10.3689	3.43e-25	2.49e-23	ENSG00000196792.12	striatin 3 [Source:HGNC Symbol;Acc:HGNC:15720]	STRN3	ENST00000355683	STRN3-201	STRN3	14	q12
ENSG00000229847	7.96179	-4.78169	0.461282	-10.3661	3.54e-25	2.55e-23	ENSG00000229847.9	EMX2 opposite strand/antisense RNA [Source:HGNC Symbol;Acc:HGNC:18511]	EMX2OS	ENST00000412075	EMX2OS-201	EMX2OS	10	q26.11
ENSG00000196821	1925.92	-0.443848	0.0428254	-10.3641	3.61e-25	2.6e-23	ENSG00000196821.10	inflammation and lipid regulator with UBA-like and NBR1-like domains [Source:HGNC Symbol;Acc:HGNC:21215]	ILRUN	ENST00000374023	ILRUN-202	ILRUN	6	p21.31
ENSG00000279202	59.4209	1.08744	0.104955	10.361	3.73e-25	2.69e-23	ENSG00000279202.1	novel transcript		ENST00000624179			16	p12.2
ENSG00000279608	167.388	1.21682	0.11749	10.3568	3.9e-25	2.8e-23	ENSG00000279608.1	TEC		ENST00000624351			9	p13.3
ENSG00000285994	309.079	1.51613	0.146568	10.3442	4.45e-25	3.19e-23	ENSG00000285994.1	novel transcript, sense intronic to CAMK1D		ENST00000648650			10	p13
ENSG00000189241	1961.76	-0.429363	0.0415099	-10.3436	4.47e-25	3.2e-23	ENSG00000189241.8	TSPY like 1 [Source:HGNC Symbol;Acc:HGNC:12382]	TSPYL1	ENST00000652202	TSPYL1-202	TSPYL1	6	q22.1
ENSG00000117593	215.597	-0.635398	0.0614356	-10.3425	4.53e-25	3.24e-23	ENSG00000117593.12	aspartyl-tRNA synthetase 2, mitochondrial [Source:HGNC Symbol;Acc:HGNC:25538]	DARS2	ENST00000648960	DARS2-209	DARS2	1	q25.1
ENSG00000200394	8.24259	3.99733	0.386689	10.3373	4.78e-25	3.4e-23	ENSG00000200394.1	small nucleolar RNA, H/ACA box 38B [Source:HGNC Symbol;Acc:HGNC:33617]	SNORA38B	ENST00000363524	SNORA38B-201	SNORA38B	17	q24.2
ENSG00000212135	3.69864	5.49926	0.531977	10.3374	4.77e-25	3.4e-23	ENSG00000212135.1	small nucleolar RNA, C/D box 67 [Source:HGNC Symbol;Acc:HGNC:32728]	SNORD67	ENST00000390833	SNORD67-201	SNORD67	11	p11.2
ENSG00000123243	4.15088	-4.50589	0.436032	-10.3339	4.95e-25	3.52e-23	ENSG00000123243.15	inter-alpha-trypsin inhibitor heavy chain 5 [Source:HGNC Symbol;Acc:HGNC:21449]	ITIH5	ENST00000397146	ITIH5-202	ITIH5	10	p14
ENSG00000167978	18025.5	0.602711	0.0583255	10.3336	4.97e-25	3.53e-23	ENSG00000167978.17	serine/arginine repetitive matrix 2 [Source:HGNC Symbol;Acc:HGNC:16639]	SRRM2	ENST00000576924	SRRM2-225	SRRM2	16	p13.3
ENSG00000150995	2311.53	0.575739	0.0557303	10.3308	5.11e-25	3.63e-23	ENSG00000150995.21	inositol 1,4,5-trisphosphate receptor type 1 [Source:HGNC Symbol;Acc:HGNC:6180]	ITPR1	ENST00000649669	ITPR1-246	ITPR1	3	p26.1
ENSG00000130429	4768.23	0.621617	0.0602161	10.3231	5.54e-25	3.92e-23	ENSG00000130429.15	actin related protein 2/3 complex subunit 1B [Source:HGNC Symbol;Acc:HGNC:704]	ARPC1B	ENST00000443222	ARPC1B-208	ARPC1B	7	q22.1
ENSG00000165819	464.44	0.421107	0.040796	10.3223	5.59e-25	3.95e-23	ENSG00000165819.12	methyltransferase 3, N6-adenosine-methyltransferase complex catalytic subunit [Source:HGNC Symbol;Acc:HGNC:17563]	METTL3	ENST00000539760	METTL3-208	METTL3	14	q11.2
ENSG00000166377	786.856	0.690731	0.0669396	10.3187	5.8e-25	4.09e-23	ENSG00000166377.20	ATPase phospholipid transporting 9B (putative) [Source:HGNC Symbol;Acc:HGNC:13541]	ATP9B	ENST00000588600	ATP9B-212	ATP9B	18	q23
ENSG00000144504	459.549	0.779625	0.0755893	10.314	6.09e-25	4.29e-23	ENSG00000144504.15	ankyrin repeat and MYND domain containing 1 [Source:HGNC Symbol;Acc:HGNC:20987]	ANKMY1	ENST00000373318	ANKMY1-203	ANKMY1	2	q37.3
ENSG00000267263	39.6092	1.08052	0.104901	10.3003	7.02e-25	4.94e-23	ENSG00000267263.1	novel transcript, sense intronic to SEPT9		ENST00000585369			17	q25.3
ENSG00000257169	16.0783	1.51029	0.146653	10.2984	7.16e-25	5.03e-23	ENSG00000257169.1	small nuclear ribonucleoprotein D1 polypeptide 16kDa (SNRPD1) pseudogene		ENST00000547580			12	q23.1
ENSG00000166189	403.486	-0.564174	0.0548276	-10.29	7.82e-25	5.48e-23	ENSG00000166189.8	HPS6 biogenesis of lysosomal organelles complex 2 subunit 3 [Source:HGNC Symbol;Acc:HGNC:18817]	HPS6	ENST00000299238	HPS6-201	HPS6	10	q24.32
ENSG00000239899	3.98044	3.56472	0.346486	10.2882	7.96e-25	5.57e-23	ENSG00000239899.3	RNA, 7SL, cytoplasmic 674, pseudogene [Source:HGNC Symbol;Acc:HGNC:46690]	RN7SL674P	ENST00000463397	RN7SL674P-201	RN7SL674P	2	p25.1
ENSG00000244625	385.046	0.663989	0.0645404	10.288	7.99e-25	5.58e-23	ENSG00000244625.7	MIAT neighbor [Source:HGNC Symbol;Acc:HGNC:50731]	MIATNB	ENST00000651474	MIATNB-210	MIATNB	22	q12.1
ENSG00000273142	58.8303	1.31602	0.127925	10.2874	8.03e-25	5.6e-23	ENSG00000273142.1	long intergenic non-protein coding RNA 2604 [Source:HGNC Symbol;Acc:HGNC:53972]	LINC02604	ENST00000610177	LINC02604-201	LINC02604	7	q11.21
ENSG00000157106	6879.76	0.401223	0.039033	10.2791	8.76e-25	6.1e-23	ENSG00000157106.17	SMG1 nonsense mediated mRNA decay associated PI3K related kinase [Source:HGNC Symbol;Acc:HGNC:30045]	SMG1	ENST00000446231	SMG1-201	SMG1	16	p12.3
ENSG00000230071	35.5348	1.13782	0.110855	10.264	1.02e-24	7.12e-23	ENSG00000230071.2	ribosomal protein L4 pseudogene 6 [Source:HGNC Symbol;Acc:HGNC:35611]	RPL4P6	ENST00000438116	RPL4P6-201	RPL4P6	22	q13.1
ENSG00000174227	705.515	0.601093	0.0585691	10.263	1.03e-24	7.18e-23	ENSG00000174227.16	phosphatidylinositol glycan anchor biosynthesis class G [Source:HGNC Symbol;Acc:HGNC:25985]	PIGG	ENST00000504187	PIGG-207	PIGG	4	p16.3
ENSG00000117748	513.471	-0.737092	0.0718415	-10.26	1.07e-24	7.4e-23	ENSG00000117748.10	replication protein A2 [Source:HGNC Symbol;Acc:HGNC:10290]	RPA2	ENST00000373912	RPA2-203	RPA2	1	p35.3
ENSG00000155959	346.188	-0.702307	0.0684803	-10.2556	1.12e-24	7.73e-23	ENSG00000155959.12	VHL binding protein 1 [Source:HGNC Symbol;Acc:HGNC:12662]	VBP1	ENST00000535916	VBP1-203	VBP1	X	q28
ENSG00000188215	212.147	-0.572248	0.0558138	-10.2528	1.15e-24	7.94e-23	ENSG00000188215.10	defective in cullin neddylation 1 domain containing 3 [Source:HGNC Symbol;Acc:HGNC:28734]	DCUN1D3	ENST00000324344	DCUN1D3-201	DCUN1D3	16	p12.3
ENSG00000224442	47.9864	1.29704	0.126534	10.2505	1.18e-24	8.12e-23	ENSG00000224442.1	ribosomal protein L4 pseudogene 7 [Source:HGNC Symbol;Acc:HGNC:54598]	RPL4P7	ENST00000411999	RPL4P7-201	RPL4P7	2	q33.1
ENSG00000272645	117.239	0.804676	0.0785086	10.2495	1.19e-24	8.19e-23	ENSG00000272645.3	general transcription factor IIi pseudogene 20 [Source:HGNC Symbol;Acc:HGNC:51732]	GTF2IP20	ENST00000431663	GTF2IP20-201	GTF2IP20	1	q42.11
ENSG00000131473	1941.37	-0.402875	0.0393125	-10.248	1.21e-24	8.3e-23	ENSG00000131473.17	ATP citrate lyase [Source:HGNC Symbol;Acc:HGNC:115]	ACLY	ENST00000590151	ACLY-207	ACLY	17	q21.2
ENSG00000146963	1139.23	0.515607	0.0503215	10.2463	1.23e-24	8.44e-23	ENSG00000146963.18	LUC7 like 2, pre-mRNA splicing factor [Source:HGNC Symbol;Acc:HGNC:21608]	LUC7L2	ENST00000541170	LUC7L2-208	LUC7L2	7	q34
ENSG00000180573	3400.67	0.814438	0.0795274	10.241	1.3e-24	8.9e-23	ENSG00000180573.10	H2A clustered histone 6 [Source:HGNC Symbol;Acc:HGNC:4733]	H2AC6	ENST00000314088	H2AC6-201	H2AC6	6	p22.2
ENSG00000142327	2773.73	-0.481803	0.0470496	-10.2403	1.31e-24	8.95e-23	ENSG00000142327.13	arginyl aminopeptidase like 1 [Source:HGNC Symbol;Acc:HGNC:10079]	RNPEPL1	ENST00000451363	RNPEPL1-203	RNPEPL1	2	q37.3
ENSG00000165156	466.615	-0.633665	0.061882	-10.2399	1.31e-24	8.97e-23	ENSG00000165156.15	zinc fingers and homeoboxes 1 [Source:HGNC Symbol;Acc:HGNC:12871]	ZHX1	ENST00000297857	ZHX1-201	ZHX1	8	q24.13
ENSG00000005022	1093.66	-0.745421	0.0728039	-10.2388	1.33e-24	9.07e-23	ENSG00000005022.6	solute carrier family 25 member 5 [Source:HGNC Symbol;Acc:HGNC:10991]	SLC25A5	ENST00000475354	SLC25A5-204	SLC25A5	X	q24
ENSG00000064703	297.762	-0.566122	0.0552957	-10.2381	1.34e-24	9.11e-23	ENSG00000064703.13	DEAD-box helicase 20 [Source:HGNC Symbol;Acc:HGNC:2743]	DDX20	ENST00000679724	DDX20-209	DDX20	1	p13.2
ENSG00000258441	308.247	0.643931	0.0628987	10.2376	1.35e-24	9.15e-23	ENSG00000258441.1	long intergenic non-protein coding RNA 641 [Source:HGNC Symbol;Acc:HGNC:27511]	LINC00641	ENST00000555379	LINC00641-201	LINC00641	14	q11.2
ENSG00000102893	1216.99	0.478074	0.0467239	10.2319	1.43e-24	9.68e-23	ENSG00000102893.16	phosphorylase kinase regulatory subunit beta [Source:HGNC Symbol;Acc:HGNC:8927]	PHKB	ENST00000566037	PHKB-207	PHKB	16	q12.1
ENSG00000116918	649.948	-0.406422	0.039761	-10.2216	1.59e-24	1.07e-22	ENSG00000116918.15	translin associated factor X [Source:HGNC Symbol;Acc:HGNC:12380]	TSNAX	ENST00000413309	TSNAX-202	TSNAX	1	q42.2
ENSG00000272419	784.761	0.710281	0.0694822	10.2225	1.57e-24	1.07e-22	ENSG00000272419.6	long intergenic non-protein coding RNA 1145 [Source:HGNC Symbol;Acc:HGNC:49462]	LINC01145	ENST00000638217	LINC01145-201	LINC01145	1	q21.1
ENSG00000236671	15.0997	1.8471	0.180813	10.2155	1.69e-24	1.14e-22	ENSG00000236671.9	PRKG1 antisense RNA 1 [Source:HGNC Symbol;Acc:HGNC:45029]	PRKG1-AS1	ENST00000452247	PRKG1-AS1-203	PRKG1-AS1	10	q21.1
ENSG00000244480	66.3572	1.00529	0.0984372	10.2125	1.74e-24	1.18e-22	ENSG00000244480.1	pseudogene similar golgi autoantigen, golgin subfamily a, 8A GOLGA8A		ENST00000419639			7	p14.3
ENSG00000182287	1677.36	-0.765714	0.0749874	-10.2112	1.77e-24	1.19e-22	ENSG00000182287.15	adaptor related protein complex 1 subunit sigma 2 [Source:HGNC Symbol;Acc:HGNC:560]	AP1S2	ENST00000672987	AP1S2-209	AP1S2	X	p22.2
ENSG00000229127	73.2086	0.782194	0.0766043	10.2108	1.77e-24	1.19e-22	ENSG00000229127.2	KANSL1L antisense RNA 1 [Source:HGNC Symbol;Acc:HGNC:41139]	KANSL1L-AS1	ENST00000668130	KANSL1L-AS1-202	KANSL1L-AS1	2	q34
ENSG00000111843	175.694	-0.904705	0.0886263	-10.2081	1.82e-24	1.22e-22	ENSG00000111843.14	transmembrane protein 14C [Source:HGNC Symbol;Acc:HGNC:20952]	TMEM14C	ENST00000541412	TMEM14C-205	TMEM14C	6	p24.2
ENSG00000279620	63.199	1.18847	0.11642	10.2085	1.82e-24	1.22e-22	ENSG00000279620.1	novel transcript		ENST00000623645			16	p12.3
ENSG00000154518	450.941	-0.812434	0.0795919	-10.2075	1.84e-24	1.23e-22	ENSG00000154518.10	ATP synthase membrane subunit c locus 3 [Source:HGNC Symbol;Acc:HGNC:843]	ATP5MC3	ENST00000284727	ATP5MC3-201	ATP5MC3	2	q31.1
ENSG00000184009	19230.5	-0.487255	0.0477359	-10.2073	1.84e-24	1.23e-22	ENSG00000184009.13	actin gamma 1 [Source:HGNC Symbol;Acc:HGNC:144]	ACTG1	ENST00000681052	ACTG1-223	ACTG1	17	q25.3
ENSG00000147669	172.148	-0.808923	0.079287	-10.2025	1.93e-24	1.29e-22	ENSG00000147669.11	RNA polymerase II, I and III subunit K [Source:HGNC Symbol;Acc:HGNC:9198]	POLR2K	ENST00000353107	POLR2K-201	POLR2K	8	q22.2
ENSG00000163866	501.736	-0.458368	0.0449279	-10.2023	1.94e-24	1.29e-22	ENSG00000163866.9	small integral membrane protein 12 [Source:HGNC Symbol;Acc:HGNC:25154]	SMIM12	ENST00000426886	SMIM12-203	SMIM12	1	p34.3
ENSG00000215068	263.979	0.589046	0.0577506	10.1998	1.99e-24	1.31e-22	ENSG00000215068.8	ANXA2R antisense RNA 1 [Source:HGNC Symbol;Acc:HGNC:27208]	ANXA2R-AS1	ENST00000451894	ANXA2R-AS1-202	ANXA2R-AS1	5	p12
ENSG00000215769	589.256	0.993075	0.0973622	10.1998	1.99e-24	1.31e-22	ENSG00000215769.8	ARHGAP27P1-BPTFP1-KPNA2P3 readthrough, transcribed pseudogene [Source:HGNC Symbol;Acc:HGNC:52873]	ARHGAP27P1-BPTFP1-KPNA2P3	ENST00000578492	ARHGAP27P1-BPTFP1-KPNA2P3-201	ARHGAP27P1-BPTFP1-KPNA2P3	17	q24.1
ENSG00000278896	36.2523	1.27152	0.124661	10.1999	1.98e-24	1.31e-22	ENSG00000278896.1	TEC		ENST00000623851			12	q13.11
ENSG00000100479	115.483	1.51317	0.148351	10.1999	1.99e-24	1.31e-22	ENSG00000100479.13	DNA polymerase epsilon 2, accessory subunit [Source:HGNC Symbol;Acc:HGNC:9178]	POLE2	ENST00000554851	POLE2-208	POLE2	14	q21.3
ENSG00000147533	823.342	-0.435296	0.0426802	-10.199	2e-24	1.32e-22	ENSG00000147533.17	golgin A7 [Source:HGNC Symbol;Acc:HGNC:24876]	GOLGA7	ENST00000688142	GOLGA7-209	GOLGA7	8	p11.21
ENSG00000249859	357.838	0.934206	0.0916265	10.1958	2.07e-24	1.37e-22	ENSG00000249859.12	Pvt1 oncogene [Source:HGNC Symbol;Acc:HGNC:9709]	PVT1	ENST00000661830	PVT1-304	PVT1	8	q24.21
ENSG00000268362	521.018	0.923708	0.0906397	10.191	2.18e-24	1.43e-22	ENSG00000268362.6	novel transcript		ENST00000594934			19	p12
ENSG00000205918	106.009	1.18263	0.116098	10.1865	2.28e-24	1.5e-22	ENSG00000205918.9	3-phosphoinositide dependent protein kinase 2, pseudogene [Source:HGNC Symbol;Acc:HGNC:49897]	PDPK2P	ENST00000562415	PDPK2P-201	PDPK2P	16	p13.3
ENSG00000261072	13.8786	1.45878	0.143217	10.1858	2.3e-24	1.51e-22	ENSG00000261072.2	hydroxyacyl-CoA dehydrogenase (HADH) pseudogene		ENST00000565846			15	q21.3
ENSG00000266805	68.2746	1.26235	0.123943	10.1849	2.32e-24	1.52e-22	ENSG00000266805.1	novel transcript, sense intronic to RALBP1		ENST00000580891			18	p11.22
ENSG00000138834	2062.26	0.750063	0.0736622	10.1825	2.37e-24	1.55e-22	ENSG00000138834.14	mitogen-activated protein kinase 8 interacting protein 3 [Source:HGNC Symbol;Acc:HGNC:6884]	MAPK8IP3	ENST00000685674	MAPK8IP3-219	MAPK8IP3	16	p13.3
ENSG00000100902	592.858	-0.763668	0.0750477	-10.1758	2.54e-24	1.66e-22	ENSG00000100902.11	proteasome 20S subunit alpha 6 [Source:HGNC Symbol;Acc:HGNC:9535]	PSMA6	ENST00000540871	PSMA6-202	PSMA6	14	q13.2
ENSG00000117751	434.027	-0.63069	0.0619807	-10.1756	2.55e-24	1.66e-22	ENSG00000117751.18	protein phosphatase 1 regulatory subunit 8 [Source:HGNC Symbol;Acc:HGNC:9296]	PPP1R8	ENST00000311772	PPP1R8-202	PPP1R8	1	p35.3
ENSG00000112144	428.134	-0.650094	0.0638984	-10.1739	2.59e-24	1.69e-22	ENSG00000112144.16	ciliogenesis associated kinase 1 [Source:HGNC Symbol;Acc:HGNC:21219]	CILK1	ENST00000676107	CILK1-203	CILK1	6	p12.1
ENSG00000130254	1470.78	0.664064	0.0652704	10.174	2.59e-24	1.69e-22	ENSG00000130254.12	scaffold attachment factor B2 [Source:HGNC Symbol;Acc:HGNC:21605]	SAFB2	ENST00000252542	SAFB2-201	SAFB2	19	p13.3
ENSG00000171314	2174.26	-0.462828	0.0455361	-10.164	2.87e-24	1.87e-22	ENSG00000171314.9	phosphoglycerate mutase 1 [Source:HGNC Symbol;Acc:HGNC:8888]	PGAM1	ENST00000334828	PGAM1-201	PGAM1	10	q24.1
ENSG00000106799	2194.78	-0.708537	0.0697212	-10.1624	2.92e-24	1.89e-22	ENSG00000106799.13	transforming growth factor beta receptor 1 [Source:HGNC Symbol;Acc:HGNC:11772]	TGFBR1	ENST00000547314	TGFBR1-204	TGFBR1	9	q22.33
ENSG00000106609	1587.97	-0.358547	0.0352843	-10.1617	2.94e-24	1.9e-22	ENSG00000106609.16	transmembrane protein 248 [Source:HGNC Symbol;Acc:HGNC:25476]	TMEM248	ENST00000341567	TMEM248-201	TMEM248	7	q11.21
ENSG00000168710	995.872	-0.399194	0.0392853	-10.1614	2.95e-24	1.91e-22	ENSG00000168710.18	adenosylhomocysteinase like 1 [Source:HGNC Symbol;Acc:HGNC:344]	AHCYL1	ENST00000393614	AHCYL1-203	AHCYL1	1	p13.3
ENSG00000101126	2250.36	-0.413784	0.040748	-10.1547	3.16e-24	2.04e-22	ENSG00000101126.18	activity dependent neuroprotector homeobox [Source:HGNC Symbol;Acc:HGNC:15766]	ADNP	ENST00000371602	ADNP-202	ADNP	20	q13.13
ENSG00000115514	178.522	-0.600727	0.059171	-10.1524	3.23e-24	2.09e-22	ENSG00000115514.12	thioredoxin domain containing 9 [Source:HGNC Symbol;Acc:HGNC:24110]	TXNDC9	ENST00000264255	TXNDC9-201	TXNDC9	2	q11.2
ENSG00000137504	1061	0.504232	0.0496817	10.1493	3.34e-24	2.15e-22	ENSG00000137504.15	CREB/ATF bZIP transcription factor [Source:HGNC Symbol;Acc:HGNC:24905]	CREBZF	ENST00000682836	CREBZF-210	CREBZF	11	q14.1
ENSG00000031003	1554.88	0.389555	0.0383866	10.1482	3.38e-24	2.17e-22	ENSG00000031003.10	family with sequence similarity 13 member B [Source:HGNC Symbol;Acc:HGNC:1335]	FAM13B	ENST00000033079	FAM13B-201	FAM13B	5	q31.2
ENSG00000008018	579.855	-0.555027	0.0546985	-10.147	3.42e-24	2.19e-22	ENSG00000008018.9	proteasome 20S subunit beta 1 [Source:HGNC Symbol;Acc:HGNC:9537]	PSMB1	ENST00000262193	PSMB1-201	PSMB1	6	q27
ENSG00000124212	4.84253	-3.6394	0.358995	-10.1377	3.76e-24	2.41e-22	ENSG00000124212.6	prostaglandin I2 synthase [Source:HGNC Symbol;Acc:HGNC:9603]	PTGIS	ENST00000244043	PTGIS-201	PTGIS	20	q13.13
ENSG00000185619	900.613	0.729191	0.07196	10.1333	3.93e-24	2.52e-22	ENSG00000185619.18	polycomb group ring finger 3 [Source:HGNC Symbol;Acc:HGNC:10066]	PCGF3	ENST00000419774	PCGF3-203	PCGF3	4	p16.3
ENSG00000162636	525.254	-0.662561	0.0654135	-10.1288	4.12e-24	2.63e-22	ENSG00000162636.16	EEIG family member 2 [Source:HGNC Symbol;Acc:HGNC:27637]	EEIG2	ENST00000405454	EEIG2-202	EEIG2	1	p13.3
ENSG00000084463	899.058	-0.592785	0.0585315	-10.1276	4.17e-24	2.66e-22	ENSG00000084463.8	WW domain binding protein 11 [Source:HGNC Symbol;Acc:HGNC:16461]	WBP11	ENST00000261167	WBP11-201	WBP11	12	p12.3
ENSG00000127511	1254.72	0.58868	0.0581418	10.1249	4.28e-24	2.73e-22	ENSG00000127511.10	SIN3 transcription regulator family member B [Source:HGNC Symbol;Acc:HGNC:19354]	SIN3B	ENST00000248054	SIN3B-201	SIN3B	19	p13.11
ENSG00000145817	373.195	-0.678549	0.0670208	-10.1245	4.3e-24	2.74e-22	ENSG00000145817.17	Yip1 domain family member 5 [Source:HGNC Symbol;Acc:HGNC:24877]	YIPF5	ENST00000274496	YIPF5-201	YIPF5	5	q31.3
ENSG00000285693	83.6127	1.55006	0.153244	10.1149	4.74e-24	3.01e-22	ENSG00000285693.1	Novel transcript		ENST00000624670			11	q13.4
ENSG00000126091	246.5	0.685324	0.0677781	10.1113	4.92e-24	3.12e-22	ENSG00000126091.21	ST3 beta-galactoside alpha-2,3-sialyltransferase 3 [Source:HGNC Symbol;Acc:HGNC:10866]	ST3GAL3	ENST00000532911	ST3GAL3-235	ST3GAL3	1	p34.1
ENSG00000215421	1159.35	0.42192	0.0417313	10.1104	4.97e-24	3.15e-22	ENSG00000215421.10	zinc finger protein 407 [Source:HGNC Symbol;Acc:HGNC:19904]	ZNF407	ENST00000582337	ZNF407-207	ZNF407	18	q22.3
ENSG00000134884	2157.91	0.535466	0.0529799	10.107	5.15e-24	3.25e-22	ENSG00000134884.15	arginine and glutamate rich 1 [Source:HGNC Symbol;Acc:HGNC:25482]	ARGLU1	ENST00000400198	ARGLU1-203	ARGLU1	13	q33.3
ENSG00000140455	2468.51	0.640597	0.0634255	10.1	5.53e-24	3.49e-22	ENSG00000140455.17	ubiquitin specific peptidase 3 [Source:HGNC Symbol;Acc:HGNC:12626]	USP3	ENST00000561442	USP3-221	USP3	15	q22.31
ENSG00000287868	19.3566	1.6431	0.162802	10.0926	5.96e-24	3.76e-22	ENSG00000287868.1	novel transcript		ENST00000668332			9	p13.3
ENSG00000170088	257.656	-0.777491	0.0770425	-10.0917	6.01e-24	3.78e-22	ENSG00000170088.14	transmembrane protein 192 [Source:HGNC Symbol;Acc:HGNC:26775]	TMEM192	ENST00000306480	TMEM192-201	TMEM192	4	q32.3
ENSG00000199753	2.34975	4.93505	0.489127	10.0895	6.15e-24	3.87e-22	ENSG00000199753.1	small nucleolar RNA, C/D box 104 [Source:HGNC Symbol;Acc:HGNC:32768]	SNORD104	ENST00000362883	SNORD104-201	SNORD104	17	q23.3
ENSG00000163661	32.0731	-1.35366	0.134176	-10.0887	6.2e-24	3.89e-22	ENSG00000163661.4	pentraxin 3 [Source:HGNC Symbol;Acc:HGNC:9692]	PTX3	ENST00000295927	PTX3-201	PTX3	3	q25.32
ENSG00000251441	284.111	1.4347	0.142217	10.0881	6.23e-24	3.9e-22	ENSG00000251441.3	regulator of telomere elongation helicase 1 pseudogene 1 [Source:HGNC Symbol;Acc:HGNC:44213]	RTEL1P1	ENST00000504490	RTEL1P1-201	RTEL1P1	4	q25
ENSG00000249086	14.1164	2.74441	0.272039	10.0883	6.22e-24	3.9e-22	ENSG00000249086.1	novel transcript, sense overlapping LSP1		ENST00000509204			11	p15.5
ENSG00000207181	3.54976	4.81326	0.477211	10.0862	6.36e-24	3.97e-22	ENSG00000207181.1	small nucleolar RNA, H/ACA box 14B [Source:HGNC Symbol;Acc:HGNC:32603]	SNORA14B	ENST00000384452	SNORA14B-201	SNORA14B	1	q42.3
ENSG00000164091	3619.54	-0.506132	0.0502191	-10.0785	6.88e-24	4.29e-22	ENSG00000164091.12	WD repeat domain 82 [Source:HGNC Symbol;Acc:HGNC:28826]	WDR82	ENST00000296490	WDR82-201	WDR82	3	p21.2
ENSG00000137656	254.218	-0.385939	0.0382953	-10.078	6.91e-24	4.31e-22	ENSG00000137656.12	BUD13 homolog [Source:HGNC Symbol;Acc:HGNC:28199]	BUD13	ENST00000419189	BUD13-203	BUD13	11	q23.3
ENSG00000196369	728.595	0.845882	0.0839774	10.0727	7.29e-24	4.54e-22	ENSG00000196369.11	SLIT-ROBO Rho GTPase activating protein 2B [Source:HGNC Symbol;Acc:HGNC:35237]	SRGAP2B	ENST00000612199	SRGAP2B-204	SRGAP2B	1	q21.1
ENSG00000166454	712.437	-0.665247	0.0660587	-10.0705	7.46e-24	4.63e-22	ENSG00000166454.10	ATM interactor [Source:HGNC Symbol;Acc:HGNC:29034]	ATMIN	ENST00000299575	ATMIN-201	ATMIN	16	q23.2
ENSG00000213613	79.7783	1.28896	0.128156	10.0578	8.49e-24	5.27e-22	ENSG00000213613.2	ribosomal protein L11 pseudogene 3 [Source:HGNC Symbol;Acc:HGNC:36342]	RPL11P3	ENST00000395256	RPL11P3-201	RPL11P3	10	q23.31
ENSG00000200354	9.74402	2.81864	0.280259	10.0573	8.53e-24	5.29e-22	ENSG00000200354.1	small nucleolar RNA, H/ACA box 71D [Source:HGNC Symbol;Acc:HGNC:32657]	SNORA71D	ENST00000363484	SNORA71D-201	SNORA71D	20	q11.23
ENSG00000265479	406.785	0.868531	0.0863694	10.056	8.64e-24	5.35e-22	ENSG00000265479.7	DTX2P1-UPK3BP1-PMS2P11 readthrough, transcribed pseudogene [Source:HGNC Symbol;Acc:HGNC:42360]	DTX2P1-UPK3BP1-PMS2P11	ENST00000636308	DTX2P1-UPK3BP1-PMS2P11-203	DTX2P1-UPK3BP1-PMS2P11	7	q11.23
ENSG00000198727	11838	1.21935	0.121264	10.0554	8.7e-24	5.37e-22	ENSG00000198727.2	mitochondrially encoded cytochrome b [Source:HGNC Symbol;Acc:HGNC:7427]	MT-CYB	ENST00000361789	MT-CYB-201	MT-CYB	MT
ENSG00000177173	80.8258	0.998291	0.0992989	10.0534	8.88e-24	5.48e-22	ENSG00000177173.5	nucleosome assembly protein 1 like 4 pseudogene 1 [Source:HGNC Symbol;Acc:HGNC:39740]	NAP1L4P1	ENST00000319092	NAP1L4P1-201	NAP1L4P1	1	p13.1
ENSG00000196611	58.0727	-2.98328	0.296825	-10.0506	9.13e-24	5.62e-22	ENSG00000196611.6	matrix metallopeptidase 1 [Source:HGNC Symbol;Acc:HGNC:7155]	MMP1	ENST00000681643	MMP1-204	MMP1	11	q22.2
ENSG00000201675	11.0316	5.73834	0.571087	10.0481	9.36e-24	5.76e-22	ENSG00000201675.1	small nucleolar RNA, C/D box 32A [Source:HGNC Symbol;Acc:HGNC:10159]	SNORD32A	ENST00000364805	SNORD32A-201	SNORD32A	19	q13.33
ENSG00000175309	1126.27	0.629951	0.0627116	10.0452	9.65e-24	5.92e-22	ENSG00000175309.15	5-phosphohydroxy-L-lysine phospho-lyase [Source:HGNC Symbol;Acc:HGNC:28249]	PHYKPL	ENST00000308158	PHYKPL-201	PHYKPL	5	q35.3
ENSG00000280248	142.577	1.07551	0.107084	10.0437	9.8e-24	6.01e-22	ENSG00000280248.1	TEC		ENST00000622931			17	q25.3
ENSG00000204267	2515.79	0.922526	0.0918771	10.0409	1.01e-23	6.17e-22	ENSG00000204267.16	transporter 2, ATP binding cassette subfamily B member [Source:HGNC Symbol;Acc:HGNC:44]	TAP2	ENST00000652259	TAP2-204	TAP2	6	p21.32
ENSG00000244509	1671.61	-0.707097	0.0704569	-10.0359	1.06e-23	6.48e-22	ENSG00000244509.4	apolipoprotein B mRNA editing enzyme catalytic subunit 3C [Source:HGNC Symbol;Acc:HGNC:17353]	APOBEC3C	ENST00000361441	APOBEC3C-201	APOBEC3C	22	q13.1
ENSG00000212588	4.50917	5.04324	0.502558	10.0351	1.07e-23	6.52e-22	ENSG00000212588.1	small nucleolar RNA, H/ACA box 26 [Source:HGNC Symbol;Acc:HGNC:32616]	SNORA26	ENST00000391286	SNORA26-201	SNORA26	4	q12
ENSG00000204623	215.193	0.803276	0.0800996	10.0285	1.14e-23	6.97e-22	ENSG00000204623.9	POLR1H antisense, pseudogene [Source:HGNC Symbol;Acc:HGNC:13924]	POLR1HASP	ENST00000637794	POLR1HASP-211	POLR1HASP	6	p22.1
ENSG00000280190	16.4424	1.65781	0.165327	10.0275	1.15e-23	7.03e-22	ENSG00000280190.1	TEC		ENST00000624371			16	q23.1
ENSG00000179406	269.075	0.82694	0.0825373	10.019	1.26e-23	7.64e-22	ENSG00000179406.8	long intergenic non-protein coding RNA 174 [Source:HGNC Symbol;Acc:HGNC:27788]	LINC00174	ENST00000421767	LINC00174-204	LINC00174	7	q11.21
ENSG00000279738	189.17	0.883641	0.0881973	10.0189	1.26e-23	7.64e-22	ENSG00000279738.1	novel transcript, sense overlapping to EIF3L		ENST00000623726			22	q13.1
ENSG00000080839	739.633	0.935287	0.0933629	10.0178	1.27e-23	7.72e-22	ENSG00000080839.12	RB transcriptional corepressor like 1 [Source:HGNC Symbol;Acc:HGNC:9893]	RBL1	ENST00000373664	RBL1-202	RBL1	20	q11.23
ENSG00000205765	559.782	-0.671816	0.0671042	-10.0115	1.36e-23	8.2e-22	ENSG00000205765.9	RAB7A interacting MON1-CCZ1 complex subunit 1 [Source:HGNC Symbol;Acc:HGNC:27750]	RIMOC1	ENST00000505931	RIMOC1-202	RIMOC1	5	p13.1
ENSG00000243716	3205.36	0.880783	0.0879751	10.0117	1.35e-23	8.2e-22	ENSG00000243716.10	nuclear pore complex interacting protein family member B5 [Source:HGNC Symbol;Acc:HGNC:37233]	NPIPB5	ENST00000415654	NPIPB5-202	NPIPB5	16	p12.2
ENSG00000214194	97.8714	-0.816206	0.0815319	-10.0109	1.37e-23	8.24e-22	ENSG00000214194.9	small integral membrane protein 30 [Source:HGNC Symbol;Acc:HGNC:48953]	SMIM30	ENST00000397764	SMIM30-201	SMIM30	7	q31.1
ENSG00000165527	2874.81	-0.590912	0.0590646	-10.0045	1.46e-23	8.78e-22	ENSG00000165527.7	ADP ribosylation factor 6 [Source:HGNC Symbol;Acc:HGNC:659]	ARF6	ENST00000693319	ARF6-203	ARF6	14	q21.3
ENSG00000266965	31.2731	0.984713	0.0985291	9.99413	1.62e-23	9.74e-22	ENSG00000266965.1	novel transcript		ENST00000593078			18	q12.2
ENSG00000165512	305.311	-0.802196	0.0802706	-9.99365	1.62e-23	9.77e-22	ENSG00000165512.5	zinc finger protein 22 [Source:HGNC Symbol;Acc:HGNC:13012]	ZNF22	ENST00000298299	ZNF22-201	ZNF22	10	q11.21
ENSG00000163541	347.308	-0.474403	0.0474818	-9.99125	1.66e-23	1e-21	ENSG00000163541.12	succinate-CoA ligase GDP/ADP-forming subunit alpha [Source:HGNC Symbol;Acc:HGNC:11449]	SUCLG1	ENST00000393868	SUCLG1-201	SUCLG1	2	p11.2
ENSG00000227730	24.402	1.24532	0.124684	9.98783	1.72e-23	1.03e-21	ENSG00000227730.2	MT-ND6 pseudogene 5 [Source:HGNC Symbol;Acc:HGNC:39468]	MTND6P5	ENST00000448266	MTND6P5-201	MTND6P5	9	p24.1
ENSG00000267322	1177.9	1.60092	0.160333	9.98496	1.77e-23	1.06e-21	ENSG00000267322.2	small nucleolar RNA host gene 22 [Source:HGNC Symbol;Acc:HGNC:50285]	SNHG22	ENST00000615535	SNHG22-202	SNHG22	18	q21.1
ENSG00000225092	36.0258	1.10059	0.11023	9.98449	1.78e-23	1.07e-21	ENSG00000225092.2	novel transcript		ENST00000451355			6	p24.3
ENSG00000245275	109.713	0.913956	0.0915704	9.98091	1.85e-23	1.1e-21	ENSG00000245275.8	SAP30L antisense RNA 1 (head to head) [Source:HGNC Symbol;Acc:HGNC:26760]	SAP30L-AS1	ENST00000658072	SAP30L-AS1-207	SAP30L-AS1	5	q33.2
ENSG00000284948	481.37	1.34916	0.135221	9.97748	1.91e-23	1.14e-21	ENSG00000284948.1	novel transcript		ENST00000397703			8	p21.3
ENSG00000159167	2.66087	-4.03202	0.40419	-9.97558	1.95e-23	1.16e-21	ENSG00000159167.12	stanniocalcin 1 [Source:HGNC Symbol;Acc:HGNC:11373]	STC1	ENST00000290271	STC1-201	STC1	8	p21.2
ENSG00000109270	430.657	-0.657274	0.0659225	-9.97041	2.05e-23	1.22e-21	ENSG00000109270.13	late endosomal/lysosomal adaptor, MAPK and MTOR activator 3 [Source:HGNC Symbol;Acc:HGNC:15606]	LAMTOR3	ENST00000499666	LAMTOR3-202	LAMTOR3	4	q23
ENSG00000163635	2906.48	0.452029	0.045346	9.96846	2.09e-23	1.24e-21	ENSG00000163635.20	ataxin 7 [Source:HGNC Symbol;Acc:HGNC:10560]	ATXN7	ENST00000643464	ATXN7-215	ATXN7	3	p14.1
ENSG00000207392	3.71782	5.05834	0.507524	9.9667	2.13e-23	1.26e-21	ENSG00000207392.1	small nucleolar RNA, H/ACA box 20 [Source:HGNC Symbol;Acc:HGNC:32610]	SNORA20	ENST00000384662	SNORA20-201	SNORA20	6	q25.3
ENSG00000180398	586.295	-0.467509	0.0469371	-9.96033	2.27e-23	1.34e-21	ENSG00000180398.13	multiple coagulation factor deficiency 2, ER cargo receptor complex subunit [Source:HGNC Symbol;Acc:HGNC:18451]	MCFD2	ENST00000444761	MCFD2-212	MCFD2	2	p21
ENSG00000267412	18.1604	1.88222	0.188962	9.96086	2.26e-23	1.34e-21	ENSG00000267412.1	novel transcript, sense intronic to GNG7		ENST00000590491			19	p13.3
ENSG00000250130	26.7128	1.26221	0.126744	9.9587	2.31e-23	1.36e-21	ENSG00000250130.1	glyceraldehyde 3 phosphate dehydrogenase pseudogene 43 [Source:HGNC Symbol;Acc:HGNC:37800]	GAPDHP43	ENST00000508195	GAPDHP43-201	GAPDHP43	15	q15.3
ENSG00000160691	979.64	-0.514706	0.0517006	-9.95551	2.39e-23	1.41e-21	ENSG00000160691.19	SHC adaptor protein 1 [Source:HGNC Symbol;Acc:HGNC:10840]	SHC1	ENST00000368445	SHC1-202	SHC1	1	q21.3
ENSG00000008282	483.379	-0.690659	0.0693932	-9.95282	2.45e-23	1.44e-21	ENSG00000008282.9	synaptophysin like 1 [Source:HGNC Symbol;Acc:HGNC:11507]	SYPL1	ENST00000455385	SYPL1-202	SYPL1	7	q22.3
ENSG00000004779	108.972	-0.9371	0.0941758	-9.95054	2.51e-23	1.47e-21	ENSG00000004779.10	NADH:ubiquinone oxidoreductase subunit AB1 [Source:HGNC Symbol;Acc:HGNC:7694]	NDUFAB1	ENST00000562133	NDUFAB1-203	NDUFAB1	16	p12.2
ENSG00000115380	5.49229	-4.3595	0.438136	-9.95011	2.52e-23	1.48e-21	ENSG00000115380.20	EGF containing fibulin extracellular matrix protein 1 [Source:HGNC Symbol;Acc:HGNC:3218]	EFEMP1	ENST00000394555	EFEMP1-202	EFEMP1	2	p16.1
ENSG00000143952	387.803	-0.377388	0.037928	-9.95012	2.52e-23	1.48e-21	ENSG00000143952.20	VPS54 subunit of GARP complex [Source:HGNC Symbol;Acc:HGNC:18652]	VPS54	ENST00000409558	VPS54-203	VPS54	2	p14
ENSG00000137693	8.85989	-3.19055	0.32097	-9.94033	2.78e-23	1.63e-21	ENSG00000137693.14	Yes1 associated transcriptional regulator [Source:HGNC Symbol;Acc:HGNC:16262]	YAP1	ENST00000282441	YAP1-201	YAP1	11	q22.1
ENSG00000284602	58.6163	0.913304	0.0918893	9.93917	2.81e-23	1.64e-21	ENSG00000284602.1	novel transcript		ENST00000641729			1	p36.11
ENSG00000165732	1536.2	-0.663073	0.0667456	-9.93434	2.95e-23	1.72e-21	ENSG00000165732.13	DExD-box helicase 21 [Source:HGNC Symbol;Acc:HGNC:2744]	DDX21	ENST00000685106	DDX21-204	DDX21	10	q22.1
ENSG00000260316	35.1811	1.56071	0.157397	9.91576	3.56e-23	2.07e-21	ENSG00000260316.2	novel transcript, intronic to LMF1		ENST00000564460			16	p13.3
ENSG00000229808	73.7588	1.29004	0.130295	9.90098	4.12e-23	2.4e-21	ENSG00000229808.1	proteasome (prosome, macropain) activator subunit 3 (PA28 gamma; Ki) pseudogene		ENST00000458136			1	q23.3
ENSG00000249784	3.55446	4.47533	0.452112	9.89872	4.22e-23	2.45e-21	ENSG00000249784.1	small Cajal body-specific RNA 22 [Source:HGNC Symbol;Acc:HGNC:32580]	SCARNA22	ENST00000503991	SCARNA22-201	SCARNA22	4	p16.3
ENSG00000167863	464.371	-0.630463	0.0637023	-9.89701	4.29e-23	2.49e-21	ENSG00000167863.12	ATP synthase peripheral stalk subunit d [Source:HGNC Symbol;Acc:HGNC:845]	ATP5PD	ENST00000580649	ATP5PD-204	ATP5PD	17	q25.1
ENSG00000140153	578.925	0.449769	0.0454664	9.89233	4.49e-23	2.61e-21	ENSG00000140153.18	WD repeat domain 20 [Source:HGNC Symbol;Acc:HGNC:19667]	WDR20	ENST00000557485	WDR20-213	WDR20	14	q32.31
ENSG00000059145	987.287	0.972934	0.0983606	9.89151	4.53e-23	2.62e-21	ENSG00000059145.19	unk like zinc finger [Source:HGNC Symbol;Acc:HGNC:14184]	UNKL	ENST00000389221	UNKL-204	UNKL	16	p13.3
ENSG00000143155	337.941	-0.481644	0.0487212	-9.88571	4.8e-23	2.78e-21	ENSG00000143155.13	TOR signaling pathway regulator [Source:HGNC Symbol;Acc:HGNC:30231]	TIPRL	ENST00000367833	TIPRL-202	TIPRL	1	q24.2
ENSG00000123268	315.364	-0.5985	0.0605552	-9.88354	4.91e-23	2.83e-21	ENSG00000123268.9	activating transcription factor 1 [Source:HGNC Symbol;Acc:HGNC:783]	ATF1	ENST00000552510	ATF1-205	ATF1	12	q13.12
ENSG00000180747	2785.43	0.809826	0.0819447	9.8826	4.95e-23	2.86e-21	ENSG00000180747.15	SMG1 pseudogene 3 [Source:HGNC Symbol;Acc:HGNC:49860]	SMG1P3	ENST00000522480	SMG1P3-201	SMG1P3	16	p12.2
ENSG00000270103	8.43251	4.59778	0.465364	9.87996	5.09e-23	2.93e-21	ENSG00000270103.3	RNA, U11 small nuclear		ENST00000602813			1	p35.3
ENSG00000131149	1940.9	0.614851	0.0622438	9.87812	5.18e-23	2.98e-21	ENSG00000131149.19	Gse1 coiled-coil protein [Source:HGNC Symbol;Acc:HGNC:28979]	GSE1	ENST00000637419	GSE1-216	GSE1	16	q24.1
ENSG00000261226	193.967	1.16229	0.117716	9.87361	5.42e-23	3.11e-21	ENSG00000261226.1	novel transcript		ENST00000561980			16	q24.3
ENSG00000100941	1152.77	0.705302	0.0714727	9.86814	5.72e-23	3.28e-21	ENSG00000100941.9	pinin, desmosome associated protein [Source:HGNC Symbol;Acc:HGNC:9162]	PNN	ENST00000553331	PNN-202	PNN	14	q21.1
ENSG00000278231	102.176	1.16761	0.118322	9.86806	5.73e-23	3.28e-21	ENSG00000278231.1	novel transcript		ENST00000618168			20	q13.13
ENSG00000066322	592.997	-0.354825	0.035958	-9.86777	5.74e-23	3.29e-21	ENSG00000066322.15	ELOVL fatty acid elongase 1 [Source:HGNC Symbol;Acc:HGNC:14418]	ELOVL1	ENST00000621943	ELOVL1-216	ELOVL1	1	p34.2
ENSG00000258539	83.471	0.970011	0.0983114	9.86671	5.8e-23	3.32e-21	ENSG00000258539.1	novel transcript, METTL10-FAM53B readthrough		ENST00000494792			10	q26.13
ENSG00000228166	46.2297	1.20702	0.122378	9.86309	6.02e-23	3.43e-21	ENSG00000228166.1	MT-ND1 pseudogene 11 [Source:HGNC Symbol;Acc:HGNC:42060]	MTND1P11	ENST00000456661	MTND1P11-201	MTND1P11	9	p24.1
ENSG00000175376	462.449	-0.513112	0.0520372	-9.86049	6.17e-23	3.52e-21	ENSG00000175376.9	eukaryotic translation initiation factor 1A domain containing [Source:HGNC Symbol;Acc:HGNC:28147]	EIF1AD	ENST00000526451	EIF1AD-204	EIF1AD	11	q13.1
ENSG00000144231	393.296	-0.66135	0.0670871	-9.85807	6.33e-23	3.6e-21	ENSG00000144231.11	RNA polymerase II subunit D [Source:HGNC Symbol;Acc:HGNC:9191]	POLR2D	ENST00000272645	POLR2D-201	POLR2D	2	q14.3
ENSG00000159377	1086.83	-0.405216	0.0411061	-9.8578	6.34e-23	3.61e-21	ENSG00000159377.11	proteasome 20S subunit beta 4 [Source:HGNC Symbol;Acc:HGNC:9541]	PSMB4	ENST00000495288	PSMB4-206	PSMB4	1	q21.3
ENSG00000139684	335.501	-0.819012	0.0830869	-9.85729	6.37e-23	3.62e-21	ENSG00000139684.15	esterase D [Source:HGNC Symbol;Acc:HGNC:3465]	ESD	ENST00000378720	ESD-202	ESD	13	q14.2
ENSG00000106366	88.4673	-1.42049	0.144152	-9.8541	6.58e-23	3.73e-21	ENSG00000106366.9	serpin family E member 1 [Source:HGNC Symbol;Acc:HGNC:8583]	SERPINE1	ENST00000223095	SERPINE1-201	SERPINE1	7	q22.1
ENSG00000280205	185.09	1.34699	0.136804	9.84607	7.13e-23	4.04e-21	ENSG00000280205.1	TEC		ENST00000624840			18	q23
ENSG00000168246	125.765	-0.620515	0.0630261	-9.84536	7.18e-23	4.06e-21	ENSG00000168246.6	ubiquitin domain containing 2 [Source:HGNC Symbol;Acc:HGNC:24463]	UBTD2	ENST00000393792	UBTD2-201	UBTD2	5	q35.1
ENSG00000148943	733.347	-0.652881	0.0663222	-9.84408	7.27e-23	4.11e-21	ENSG00000148943.12	lin-7 homolog C, crumbs cell polarity complex component [Source:HGNC Symbol;Acc:HGNC:17789]	LIN7C	ENST00000278193	LIN7C-201	LIN7C	11	p14.1
ENSG00000205485	112.421	0.980259	0.0995822	9.84372	7.3e-23	4.11e-21	ENSG00000205485.13	NA	NA	NA	NA	NA	NA	NA
ENSG00000167447	298.686	-0.510703	0.0518973	-9.84065	7.52e-23	4.24e-21	ENSG00000167447.13	SMG8 nonsense mediated mRNA decay factor [Source:HGNC Symbol;Acc:HGNC:25551]	SMG8	ENST00000543872	SMG8-202	SMG8	17	q22
ENSG00000100227	1315.56	-0.310203	0.0315411	-9.83488	7.97e-23	4.48e-21	ENSG00000100227.18	DNA polymerase delta interacting protein 3 [Source:HGNC Symbol;Acc:HGNC:23782]	POLDIP3	ENST00000445215	POLDIP3-204	POLDIP3	22	q13.2
ENSG00000231924	2.27981	-4.01769	0.408556	-9.83386	8.05e-23	4.52e-21	ENSG00000231924.10	pregnancy specific beta-1-glycoprotein 1 [Source:HGNC Symbol;Acc:HGNC:9514]	PSG1	ENST00000436291	PSG1-204	PSG1	19	q13.2
ENSG00000116580	1908.36	0.413785	0.0420843	9.83227	8.18e-23	4.59e-21	ENSG00000116580.19	gon-4 like [Source:HGNC Symbol;Acc:HGNC:25973]	GON4L	ENST00000368331	GON4L-203	GON4L	1	q22
ENSG00000100528	381.69	-0.933824	0.0950117	-9.82851	8.49e-23	4.75e-21	ENSG00000100528.12	cornichon family AMPA receptor auxiliary protein 1 [Source:HGNC Symbol;Acc:HGNC:19431]	CNIH1	ENST00000216416	CNIH1-201	CNIH1	14	q22.2
ENSG00000143196	2.59146	-4.38474	0.446189	-9.8271	8.61e-23	4.81e-21	ENSG00000143196.5	dermatopontin [Source:HGNC Symbol;Acc:HGNC:3011]	DPT	ENST00000367817	DPT-201	DPT	1	q24.2
ENSG00000125868	438.045	-0.824057	0.0838566	-9.82698	8.62e-23	4.81e-21	ENSG00000125868.16	destrin, actin depolymerizing factor [Source:HGNC Symbol;Acc:HGNC:15750]	DSTN	ENST00000246069	DSTN-201	DSTN	20	p12.1
ENSG00000041357	808.197	-0.727962	0.0740827	-9.82634	8.67e-23	4.84e-21	ENSG00000041357.16	proteasome 20S subunit alpha 4 [Source:HGNC Symbol;Acc:HGNC:9533]	PSMA4	ENST00000560217	PSMA4-219	PSMA4	15	q25.1
ENSG00000127957	132.71	0.940264	0.0957096	9.82414	8.86e-23	4.94e-21	ENSG00000127957.18	PMS1 homolog 2, mismatch repair system component pseudogene 3 [Source:HGNC Symbol;Acc:HGNC:9128]	PMS2P3	ENST00000529061	PMS2P3-201	PMS2P3	7	q11.23
ENSG00000198590	76.5474	0.783156	0.0797349	9.822	9.05e-23	5.04e-21	ENSG00000198590.12	APRG1 tumor suppressor candidate [Source:HGNC Symbol;Acc:HGNC:24082]	APRG1	ENST00000425932	APRG1-204	APRG1	3	p22.2
ENSG00000231074	1038.48	0.710811	0.0723714	9.82171	9.08e-23	5.05e-21	ENSG00000231074.9	HLA complex group 18 [Source:HGNC Symbol;Acc:HGNC:31337]	HCG18	ENST00000665953	HCG18-262	HCG18	6	p22.1
ENSG00000129562	514.304	-0.617134	0.0628379	-9.82103	9.14e-23	5.07e-21	ENSG00000129562.11	defender against cell death 1 [Source:HGNC Symbol;Acc:HGNC:2664]	DAD1	ENST00000489532	DAD1-202	DAD1	14	q11.2
ENSG00000121774	1852.72	-0.513555	0.0523046	-9.81853	9.37e-23	5.19e-21	ENSG00000121774.18	KH RNA binding domain containing, signal transduction associated 1 [Source:HGNC Symbol;Acc:HGNC:18116]	KHDRBS1	ENST00000327300	KHDRBS1-202	KHDRBS1	1	p35.2
ENSG00000149091	4294.32	0.394056	0.0401401	9.817	9.51e-23	5.27e-21	ENSG00000149091.15	diacylglycerol kinase zeta [Source:HGNC Symbol;Acc:HGNC:2857]	DGKZ	ENST00000343674	DGKZ-202	DGKZ	11	p11.2
ENSG00000280063	142.575	0.843706	0.0859497	9.81628	9.58e-23	5.3e-21	ENSG00000280063.1	tec		ENST00000624337			16	p13.3
ENSG00000272918	88.2755	1.12381	0.114522	9.81309	9.89e-23	5.46e-21	ENSG00000272918.1	novel transcript, antisense to MLL5		ENST00000607968			7	q22.3
ENSG00000179743	93.1885	0.560412	0.0571172	9.81161	1e-22	5.53e-21	ENSG00000179743.4	SPEN antisense RNA 1 [Source:HGNC Symbol;Acc:HGNC:55937]	SPEN-AS1	ENST00000317122	SPEN-AS1-201	SPEN-AS1	1	p36.21
ENSG00000155096	2040.07	-0.421433	0.04296	-9.80989	1.02e-22	5.62e-21	ENSG00000155096.15	antizyme inhibitor 1 [Source:HGNC Symbol;Acc:HGNC:16432]	AZIN1	ENST00000682725	AZIN1-211	AZIN1	8	q22.3
ENSG00000261326	145.15	0.888563	0.0905779	9.80993	1.02e-22	5.62e-21	ENSG00000261326.4	long intergenic non-protein coding RNA 1355 [Source:HGNC Symbol;Acc:HGNC:50584]	LINC01355	ENST00000655082	LINC01355-204	LINC01355	1	p36.12
ENSG00000271383	5825.82	0.632146	0.0644767	9.80425	1.08e-22	5.93e-21	ENSG00000271383.8	NBPF member 19 [Source:HGNC Symbol;Acc:HGNC:31999]	NBPF19	ENST00000651566	NBPF19-204	NBPF19	1	q21.2
ENSG00000234073	47.9352	1.21668	0.124121	9.80235	1.1e-22	6.04e-21	ENSG00000234073.1	CBX3 pseudogene 10 [Source:HGNC Symbol;Acc:HGNC:56409]	CBX3P10	ENST00000441346	CBX3P10-201	CBX3P10	3	p22.2
ENSG00000162961	163.575	-0.510534	0.0520881	-9.80136	1.11e-22	6.09e-21	ENSG00000162961.14	dpy-30 histone methyltransferase complex regulatory subunit [Source:HGNC Symbol;Acc:HGNC:24590]	DPY30	ENST00000446765	DPY30-206	DPY30	2	p22.3
ENSG00000169567	709.644	-0.877399	0.0895397	-9.799	1.14e-22	6.22e-21	ENSG00000169567.13	histidine triad nucleotide binding protein 1 [Source:HGNC Symbol;Acc:HGNC:4912]	HINT1	ENST00000675100	HINT1-211	HINT1	5	q31.1
ENSG00000117360	868.171	0.488732	0.0499088	9.7925	1.21e-22	6.63e-21	ENSG00000117360.13	pre-mRNA processing factor 3 [Source:HGNC Symbol;Acc:HGNC:17348]	PRPF3	ENST00000496202	PRPF3-207	PRPF3	1	q21.2
ENSG00000224660	400.166	0.612963	0.0626005	9.79166	1.22e-22	6.67e-21	ENSG00000224660.2	SH3BP5 antisense RNA 1 [Source:HGNC Symbol;Acc:HGNC:44501]	SH3BP5-AS1	ENST00000420195	SH3BP5-AS1-202	SH3BP5-AS1	3	p25.1
ENSG00000104408	2449.36	-0.882009	0.0901207	-9.78697	1.28e-22	6.98e-21	ENSG00000104408.11	eukaryotic translation initiation factor 3 subunit E [Source:HGNC Symbol;Acc:HGNC:3277]	EIF3E	ENST00000678042	EIF3E-246	EIF3E	8	q23.1
ENSG00000231177	108.034	0.824285	0.0842445	9.78443	1.31e-22	7.15e-21	ENSG00000231177.4	long intergenic non-protein coding RNA 852 [Source:HGNC Symbol;Acc:HGNC:29904]	LINC00852	ENST00000538717	LINC00852-202	LINC00852	3	p25.3
ENSG00000207405	4.03353	5.50406	0.562813	9.77955	1.38e-22	7.49e-21	ENSG00000207405.1	small nucleolar RNA, H/ACA box 64 [Source:HGNC Symbol;Acc:HGNC:10221]	SNORA64	ENST00000384674	SNORA64-201	SNORA64	16	p13.3
ENSG00000172530	854.765	0.708235	0.072439	9.77698	1.41e-22	7.68e-21	ENSG00000172530.21	BTG3 associated nuclear protein [Source:HGNC Symbol;Acc:HGNC:13450]	BANP	ENST00000569400	BANP-225	BANP	16	q24.2
ENSG00000205323	304.769	-0.441996	0.0452351	-9.77108	1.5e-22	8.13e-21	ENSG00000205323.9	SAP domain containing ribonucleoprotein [Source:HGNC Symbol;Acc:HGNC:24432]	SARNP	ENST00000546604	SARNP-202	SARNP	12	q13.2
ENSG00000213719	4151.53	-0.552771	0.0566273	-9.76155	1.65e-22	8.92e-21	ENSG00000213719.8	chloride intracellular channel 1 [Source:HGNC Symbol;Acc:HGNC:2062]	CLIC1	ENST00000375779	CLIC1-206	CLIC1	6	p21.33
ENSG00000179832	670.137	0.565414	0.0579241	9.76129	1.65e-22	8.93e-21	ENSG00000179832.18	maestro heat like repeat family member 1 [Source:HGNC Symbol;Acc:HGNC:26958]	MROH1	ENST00000532255	MROH1-208	MROH1	8	q24.3
ENSG00000246922	227.505	0.82061	0.0840687	9.76119	1.65e-22	8.93e-21	ENSG00000246922.9	ubiquitin associated protein 1 like [Source:HGNC Symbol;Acc:HGNC:40028]	UBAP1L	ENST00000559089	UBAP1L-202	UBAP1L	15	q22.31
ENSG00000013297	8.60932	-3.03275	0.310962	-9.7528	1.79e-22	9.68e-21	ENSG00000013297.12	claudin 11 [Source:HGNC Symbol;Acc:HGNC:8514]	CLDN11	ENST00000064724	CLDN11-201	CLDN11	3	q26.2
ENSG00000266371	14.0138	1.80246	0.18505	9.7404	2.03e-22	1.09e-20	ENSG00000266371.1	novel transcript, sense intronic NF1		ENST00000584382			17	q11.2
ENSG00000259956	1133.48	-0.494256	0.0507531	-9.73843	2.07e-22	1.11e-20	ENSG00000259956.2	RNA binding motif protein 15B [Source:HGNC Symbol;Acc:HGNC:24303]	RBM15B	ENST00000563281	RBM15B-201	RBM15B	3	p21.2
ENSG00000107854	1908.15	-0.361354	0.0371395	-9.72964	2.25e-22	1.21e-20	ENSG00000107854.6	tankyrase 2 [Source:HGNC Symbol;Acc:HGNC:15677]	TNKS2	ENST00000371627	TNKS2-201	TNKS2	10	q23.32
ENSG00000251791	199.865	1.32573	0.136268	9.72883	2.27e-22	1.22e-20	ENSG00000251791.1	small Cajal body-specific RNA 6 [Source:HGNC Symbol;Acc:HGNC:32562]	SCARNA6	ENST00000515982	SCARNA6-201	SCARNA6	2	q37.1
ENSG00000155252	311.949	-0.554898	0.0570666	-9.7237	2.39e-22	1.28e-20	ENSG00000155252.13	phosphatidylinositol 4-kinase type 2 alpha [Source:HGNC Symbol;Acc:HGNC:30031]	PI4K2A	ENST00000370631	PI4K2A-201	PI4K2A	10	q24.2
ENSG00000015479	3049.87	-0.655422	0.06742	-9.72147	2.44e-22	1.31e-20	ENSG00000015479.20	matrin 3 [Source:HGNC Symbol;Acc:HGNC:6912]	MATR3	ENST00000512876	MATR3-220	MATR3	5	q31.2
ENSG00000168237	397.143	0.544805	0.0560481	9.72032	2.47e-22	1.32e-20	ENSG00000168237.18	glycerate kinase [Source:HGNC Symbol;Acc:HGNC:24247]	GLYCTK	ENST00000461183	GLYCTK-203	GLYCTK	3	p21.2
ENSG00000270108	37.7619	0.982916	0.101139	9.71851	2.51e-22	1.34e-20	ENSG00000270108.1	novel transcript, sense intronic to KLC1		ENST00000602827			14	q32.33
ENSG00000135046	3587.95	-0.689641	0.0710293	-9.70924	2.75e-22	1.47e-20	ENSG00000135046.14	annexin A1 [Source:HGNC Symbol;Acc:HGNC:533]	ANXA1	ENST00000257497	ANXA1-201	ANXA1	9	q21.13
ENSG00000130741	3710.05	-0.586536	0.0604105	-9.70918	2.76e-22	1.47e-20	ENSG00000130741.11	eukaryotic translation initiation factor 2 subunit gamma [Source:HGNC Symbol;Acc:HGNC:3267]	EIF2S3	ENST00000487075	EIF2S3-205	EIF2S3	X	p22.11
ENSG00000224430	11.3121	1.8099	0.186443	9.7075	2.8e-22	1.49e-20	ENSG00000224430.2	makorin ring finger protein 5, pseudogene [Source:HGNC Symbol;Acc:HGNC:7117]	MKRN5P	ENST00000445263	MKRN5P-201	MKRN5P	X	q13.2
ENSG00000104133	3372.6	0.529215	0.0545193	9.70693	2.82e-22	1.5e-20	ENSG00000104133.16	SPG11 vesicle trafficking associated, spatacsin [Source:HGNC Symbol;Acc:HGNC:11226]	SPG11	ENST00000684235	SPG11-239	SPG11	15	q21.1
ENSG00000100526	34.5043	1.24527	0.128424	9.69655	3.12e-22	1.66e-20	ENSG00000100526.20	cyclin dependent kinase inhibitor 3 [Source:HGNC Symbol;Acc:HGNC:1791]	CDKN3	ENST00000555837	CDKN3-208	CDKN3	14	q22.2
ENSG00000207344	3.11875	4.87699	0.502981	9.69617	3.13e-22	1.66e-20	ENSG00000207344.1	small nucleolar RNA, H/ACA box 22C [Source:HGNC Symbol;Acc:HGNC:52197]	SNORA22C	ENST00000384614	SNORA22C-201	SNORA22C	7	q11.21
ENSG00000122692	1039.46	-0.432985	0.0446759	-9.69171	3.27e-22	1.73e-20	ENSG00000122692.9	SMU1 DNA replication regulator and spliceosomal factor [Source:HGNC Symbol;Acc:HGNC:18247]	SMU1	ENST00000397149	SMU1-201	SMU1	9	p21.1
ENSG00000259379	302.988	1.51328	0.156155	9.6909	3.3e-22	1.74e-20	ENSG00000259379.1	MT-ND5 pseudogene 32 [Source:HGNC Symbol;Acc:HGNC:51951]	MTND5P32	ENST00000560711	MTND5P32-201	MTND5P32	15	q21.3
ENSG00000283907	76.5603	7.20735	0.743701	9.69119	3.29e-22	1.74e-20	ENSG00000283907.1	novel transcript, antisense to ATP4A		ENST00000702449			19	q13.12
ENSG00000159200	146.049	-0.610016	0.0629602	-9.68892	3.36e-22	1.77e-20	ENSG00000159200.18	regulator of calcineurin 1 [Source:HGNC Symbol;Acc:HGNC:3040]	RCAN1	ENST00000487434	RCAN1-209	RCAN1	21	q22.12
ENSG00000159256	4322.86	0.848966	0.0876773	9.68285	3.57e-22	1.88e-20	ENSG00000159256.13	MORC family CW-type zinc finger 3 [Source:HGNC Symbol;Acc:HGNC:23572]	MORC3	ENST00000492336	MORC3-206	MORC3	21	q22.12
ENSG00000135457	685.239	-0.350941	0.0362648	-9.67719	3.77e-22	1.98e-20	ENSG00000135457.10	transcription factor CP2 [Source:HGNC Symbol;Acc:HGNC:11748]	TFCP2	ENST00000257915	TFCP2-201	TFCP2	12	q13.13
ENSG00000272933	30.4491	1.07517	0.111105	9.67708	3.77e-22	1.98e-20	ENSG00000272933.1	TRIM8 divergent transcript [Source:HGNC Symbol;Acc:HGNC:55573]	TRIM8-DT	ENST00000607967	TRIM8-DT-201	TRIM8-DT	10	q24.32
ENSG00000134982	2167.63	0.662898	0.0685113	9.67575	3.82e-22	2.01e-20	ENSG00000134982.17	APC regulator of WNT signaling pathway [Source:HGNC Symbol;Acc:HGNC:583]	APC	ENST00000509732	APC-209	APC	5	q22.2
ENSG00000163531	12.0699	-2.94623	0.304513	-9.67522	3.84e-22	2.02e-20	ENSG00000163531.17	neurofascin [Source:HGNC Symbol;Acc:HGNC:29866]	NFASC	ENST00000404977	NFASC-206	NFASC	1	q32.1
ENSG00000167208	1991.73	-0.33161	0.034288	-9.67134	3.99e-22	2.09e-20	ENSG00000167208.15	sorting nexin 20 [Source:HGNC Symbol;Acc:HGNC:30390]	SNX20	ENST00000423026	SNX20-203	SNX20	16	q12.1
ENSG00000115234	1125.15	-0.355494	0.0367618	-9.6702	4.04e-22	2.11e-20	ENSG00000115234.11	sorting nexin 17 [Source:HGNC Symbol;Acc:HGNC:14979]	SNX17	ENST00000537606	SNX17-210	SNX17	2	p23.3
ENSG00000225259	4.98581	3.90182	0.403612	9.66725	4.15e-22	2.17e-20	ENSG00000225259.4	ST13, Hsp70 interacting protein pseudogene 6 [Source:HGNC Symbol;Acc:HGNC:18557]	ST13P6	ENST00000522430	ST13P6-201	ST13P6	8	q24.22
ENSG00000201955	4.3023	5.51001	0.570131	9.66445	4.27e-22	2.23e-20	ENSG00000201955.1	RNY3 pseudogene 1 [Source:HGNC Symbol;Acc:HGNC:42477]	RNY3P1	ENST00000365085	RNY3P1-201	RNY3P1	5	q14.1
ENSG00000169032	921.574	-0.548101	0.0567296	-9.66166	4.39e-22	2.29e-20	ENSG00000169032.10	mitogen-activated protein kinase kinase 1 [Source:HGNC Symbol;Acc:HGNC:6840]	MAP2K1	ENST00000425818	MAP2K1-202	MAP2K1	15	q22.31
ENSG00000285581	77.7121	0.969955	0.100395	9.66136	4.4e-22	2.29e-20	ENSG00000285581.1	novel transcript		ENST00000650363			11	p15.5
ENSG00000176018	729.634	-0.482127	0.0499145	-9.65905	4.5e-22	2.34e-20	ENSG00000176018.13	LysM domain containing 3 [Source:HGNC Symbol;Acc:HGNC:26969]	LYSMD3	ENST00000500869	LYSMD3-203	LYSMD3	5	q14.3
ENSG00000254206	96.7383	1.60286	0.165959	9.65812	4.54e-22	2.36e-20	ENSG00000254206.5	nuclear pore complex interacting protein family member B11 [Source:HGNC Symbol;Acc:HGNC:37453]	NPIPB11	ENST00000698511	NPIPB11-203	NPIPB11	16	p11.2
ENSG00000151892	6.08043	-4.09951	0.424652	-9.6538	4.74e-22	2.46e-20	ENSG00000151892.16	GDNF family receptor alpha 1 [Source:HGNC Symbol;Acc:HGNC:4243]	GFRA1	ENST00000369236	GFRA1-203	GFRA1	10	q25.3
ENSG00000241990	34.1553	1.34863	0.139708	9.65318	4.77e-22	2.47e-20	ENSG00000241990.5	PRR34 antisense RNA 1 [Source:HGNC Symbol;Acc:HGNC:50499]	PRR34-AS1	ENST00000416202	PRR34-AS1-201	PRR34-AS1	22	q13.31
ENSG00000091651	306.204	1.0027	0.103919	9.64891	4.97e-22	2.57e-20	ENSG00000091651.9	origin recognition complex subunit 6 [Source:HGNC Symbol;Acc:HGNC:17151]	ORC6	ENST00000563599	ORC6-203	ORC6	16	q11.2
ENSG00000237877	19.3985	1.15488	0.119755	9.64365	5.23e-22	2.7e-20	ENSG00000237877.7	long intergenic non-protein coding RNA 1473 [Source:HGNC Symbol;Acc:HGNC:51109]	LINC01473	ENST00000656786	LINC01473-205	LINC01473	2	q32.1
ENSG00000162607	853.958	-0.417249	0.0432756	-9.64168	5.33e-22	2.75e-20	ENSG00000162607.13	ubiquitin specific peptidase 1 [Source:HGNC Symbol;Acc:HGNC:12607]	USP1	ENST00000452143	USP1-204	USP1	1	p31.3
ENSG00000124788	2884.34	0.622346	0.064591	9.63518	5.68e-22	2.93e-20	ENSG00000124788.19	ataxin 1 [Source:HGNC Symbol;Acc:HGNC:10548]	ATXN1	ENST00000244769	ATXN1-201	ATXN1	6	p22.3
ENSG00000075420	2890.13	0.83904	0.0871102	9.63194	5.86e-22	3.02e-20	ENSG00000075420.13	fibronectin type III domain containing 3B [Source:HGNC Symbol;Acc:HGNC:24670]	FNDC3B	ENST00000421757	FNDC3B-204	FNDC3B	3	q26.31
ENSG00000198730	1069.73	-0.442448	0.045952	-9.6285	6.06e-22	3.12e-20	ENSG00000198730.9	CTR9 homolog, Paf1/RNA polymerase II complex component [Source:HGNC Symbol;Acc:HGNC:16850]	CTR9	ENST00000715696	CTR9-207	CTR9	11	p15.4
ENSG00000169019	162.223	-0.573833	0.059628	-9.62355	6.36e-22	3.27e-20	ENSG00000169019.11	COMM domain containing 8 [Source:HGNC Symbol;Acc:HGNC:26036]	COMMD8	ENST00000381571	COMMD8-201	COMMD8	4	p12
ENSG00000179021	358.695	-0.536552	0.0557704	-9.62073	6.54e-22	3.35e-20	ENSG00000179021.10	chromosome 3 open reading frame 38 [Source:HGNC Symbol;Acc:HGNC:28384]	C3orf38	ENST00000318887	C3orf38-201	C3orf38	3	p11.1
ENSG00000231365	192.353	0.795564	0.0827005	9.61982	6.59e-22	3.38e-20	ENSG00000231365.6	WARS2 antisense RNA 1 [Source:HGNC Symbol;Acc:HGNC:40612]	WARS2-AS1	ENST00000425884	WARS2-AS1-203	WARS2-AS1	1	p12
ENSG00000170385	819.374	-0.563771	0.058654	-9.6118	7.13e-22	3.65e-20	ENSG00000170385.10	solute carrier family 30 member 1 [Source:HGNC Symbol;Acc:HGNC:11012]	SLC30A1	ENST00000367001	SLC30A1-201	SLC30A1	1	q32.3
ENSG00000225423	27.6021	1.23137	0.128143	9.60937	7.3e-22	3.73e-20	ENSG00000225423.1	transportin 1 pseudogene 1 [Source:HGNC Symbol;Acc:HGNC:45120]	TNPO1P1	ENST00000423641	TNPO1P1-201	TNPO1P1	10	q23.1
ENSG00000172380	5.27649	-4.04862	0.422088	-9.59188	8.65e-22	4.41e-20	ENSG00000172380.6	G protein subunit gamma 12 [Source:HGNC Symbol;Acc:HGNC:19663]	GNG12	ENST00000370982	GNG12-201	GNG12	1	p31.3
ENSG00000146729	340.885	-0.459834	0.0479388	-9.5921	8.63e-22	4.41e-20	ENSG00000146729.10	nipsnap homolog 2 [Source:HGNC Symbol;Acc:HGNC:4179]	NIPSNAP2	ENST00000446692	NIPSNAP2-204	NIPSNAP2	7	p11.2
ENSG00000236194	143.201	1.08097	0.112721	9.58983	8.82e-22	4.49e-20	ENSG00000236194.3	novel transcript, sense intronic to STAT5B		ENST00000597755			17	q21.2
ENSG00000254791	15.7654	1.64991	0.172056	9.58937	8.86e-22	4.51e-20	ENSG00000254791.1	FAR1 intronic transcript 1 [Source:HGNC Symbol;Acc:HGNC:41485]	FAR1-IT1	ENST00000525233	FAR1-IT1-201	FAR1-IT1	11	p15.3
ENSG00000210112	2.39322	4.60858	0.48067	9.58782	9e-22	4.57e-20	ENSG00000210112.1	mitochondrially encoded tRNA-Met (AUA/G) [Source:HGNC Symbol;Acc:HGNC:7492]	MT-TM	ENST00000387377	MT-TM-201	MT-TM	MT
ENSG00000244038	1204.84	-0.554274	0.0578167	-9.58674	9.09e-22	4.61e-20	ENSG00000244038.11	dolichyl-diphosphooligosaccharide--protein glycosyltransferase non-catalytic subunit [Source:HGNC Symbol;Acc:HGNC:2728]	DDOST	ENST00000415136	DDOST-201	DDOST	1	p36.12
ENSG00000248863	15.8172	1.35717	0.141587	9.58539	9.21e-22	4.67e-20	ENSG00000248863.2	glucose-fructose oxidoreductase domain containing 2 (GFOD2) pseudogene		ENST00000512815			4	q31.1
ENSG00000121864	299.618	-0.659039	0.0688027	-9.57868	9.83e-22	4.98e-20	ENSG00000121864.10	zinc finger protein 639 [Source:HGNC Symbol;Acc:HGNC:30950]	ZNF639	ENST00000496856	ZNF639-209	ZNF639	3	q26.33
ENSG00000082898	3105.09	0.682396	0.0712486	9.57767	9.93e-22	5.02e-20	ENSG00000082898.19	exportin 1 [Source:HGNC Symbol;Acc:HGNC:12825]	XPO1	ENST00000678113	XPO1-245	XPO1	2	p15
ENSG00000170961	2.93595	-4.12697	0.430923	-9.57705	9.99e-22	5.04e-20	ENSG00000170961.7	hyaluronan synthase 2 [Source:HGNC Symbol;Acc:HGNC:4819]	HAS2	ENST00000303924	HAS2-201	HAS2	8	q24.13
ENSG00000200463	3.78282	5.27903	0.551217	9.57704	9.99e-22	5.04e-20	ENSG00000200463.1	small nucleolar RNA, C/D box 118 [Source:HGNC Symbol;Acc:HGNC:32952]	SNORD118	ENST00000363593	SNORD118-201	SNORD118	17	p13.1
ENSG00000143110	875.944	-0.709477	0.0740907	-9.57579	1.01e-21	5.09e-20	ENSG00000143110.12	chromosome 1 open reading frame 162 [Source:HGNC Symbol;Acc:HGNC:28344]	C1orf162	ENST00000343534	C1orf162-201	C1orf162	1	p13.2
ENSG00000176809	205.889	1.36558	0.142695	9.56991	1.07e-21	5.39e-20	ENSG00000176809.11	leucine rich repeat containing 37 member A3 [Source:HGNC Symbol;Acc:HGNC:32427]	LRRC37A3	ENST00000339474	LRRC37A3-203	LRRC37A3	17	q24.1
ENSG00000243708	101.13	1.10346	0.115332	9.56766	1.09e-21	5.5e-20	ENSG00000243708.11	phospholipase A2 group IVB [Source:HGNC Symbol;Acc:HGNC:9036]	PLA2G4B	ENST00000452633	PLA2G4B-201	PLA2G4B	15	q15.1
ENSG00000171115	1821.63	-0.598908	0.0626031	-9.56675	1.1e-21	5.54e-20	ENSG00000171115.4	GTPase, IMAP family member 8 [Source:HGNC Symbol;Acc:HGNC:21792]	GIMAP8	ENST00000307271	GIMAP8-201	GIMAP8	7	q36.1
ENSG00000176994	2249.01	-0.306335	0.0320312	-9.56364	1.14e-21	5.7e-20	ENSG00000176994.11	SMCR8-C9orf72 complex subunit [Source:HGNC Symbol;Acc:HGNC:17921]	SMCR8	ENST00000406438	SMCR8-201	SMCR8	17	p11.2
ENSG00000237298	723.783	0.726632	0.075983	9.56308	1.14e-21	5.73e-20	ENSG00000237298.10	TTN antisense RNA 1 [Source:HGNC Symbol;Acc:HGNC:44124]	TTN-AS1	ENST00000585625	TTN-AS1-217	TTN-AS1	2	q31.2
ENSG00000176248	604.404	0.513208	0.053722	9.55303	1.26e-21	6.3e-20	ENSG00000176248.9	anaphase promoting complex subunit 2 [Source:HGNC Symbol;Acc:HGNC:19989]	ANAPC2	ENST00000487917	ANAPC2-205	ANAPC2	9	q34.3
ENSG00000172301	33.5185	-0.920385	0.0963514	-9.55239	1.27e-21	6.34e-20	ENSG00000172301.11	coordinator of PRMT5 and differentiation stimulator [Source:HGNC Symbol;Acc:HGNC:28848]	COPRS	ENST00000302362	COPRS-201	COPRS	17	q11.2
ENSG00000089289	587.596	-0.49427	0.0517552	-9.55015	1.3e-21	6.47e-20	ENSG00000089289.16	immunoglobulin binding protein 1 [Source:HGNC Symbol;Acc:HGNC:5461]	IGBP1	ENST00000342206	IGBP1-201	IGBP1	X	q13.1
ENSG00000175061	1433.14	-0.631891	0.0661699	-9.54952	1.3e-21	6.5e-20	ENSG00000175061.18	small nucleolar RNA host gene 29 [Source:HGNC Symbol;Acc:HGNC:28619]	SNHG29	ENST00000475947	SNHG29-204	SNHG29	17	p11.2
ENSG00000085719	1198.09	-0.534022	0.0559358	-9.54704	1.33e-21	6.65e-20	ENSG00000085719.13	copine 3 [Source:HGNC Symbol;Acc:HGNC:2316]	CPNE3	ENST00000517490	CPNE3-203	CPNE3	8	q21.3
ENSG00000143643	436.237	0.51118	0.0535861	9.53942	1.44e-21	7.15e-20	ENSG00000143643.13	tetratricopeptide repeat domain 13 [Source:HGNC Symbol;Acc:HGNC:26204]	TTC13	ENST00000366662	TTC13-202	TTC13	1	q42.2
ENSG00000165699	1130.96	0.500876	0.0525171	9.53738	1.46e-21	7.28e-20	ENSG00000165699.15	TSC complex subunit 1 [Source:HGNC Symbol;Acc:HGNC:12362]	TSC1	ENST00000643625	TSC1-220	TSC1	9	q34.13
ENSG00000116863	278.185	-0.42523	0.0445981	-9.53472	1.5e-21	7.46e-20	ENSG00000116863.11	ADP-ribosylserine hydrolase [Source:HGNC Symbol;Acc:HGNC:21304]	ADPRS	ENST00000373178	ADPRS-201	ADPRS	1	p34.3
ENSG00000185420	121.143	0.590821	0.0619797	9.53249	1.54e-21	7.61e-20	ENSG00000185420.19	SET and MYND domain containing 3 [Source:HGNC Symbol;Acc:HGNC:15513]	SMYD3	ENST00000482592	SMYD3-211	SMYD3	1	q44
ENSG00000252835	10.2169	3.24212	0.340287	9.52761	1.61e-21	7.97e-20	ENSG00000252835.1	small Cajal body-specific RNA 21 [Source:HGNC Symbol;Acc:HGNC:32579]	SCARNA21	ENST00000517026	SCARNA21-201	SCARNA21	17	p13.1
ENSG00000068912	325.024	-0.678919	0.071278	-9.52495	1.65e-21	8.17e-20	ENSG00000068912.14	endoplasmic reticulum lectin 1 [Source:HGNC Symbol;Acc:HGNC:25222]	ERLEC1	ENST00000688096	ERLEC1-214	ERLEC1	2	p16.2
ENSG00000148400	11301.7	0.864441	0.0907916	9.52115	1.71e-21	8.46e-20	ENSG00000148400.13	notch receptor 1 [Source:HGNC Symbol;Acc:HGNC:7881]	NOTCH1	ENST00000680778	NOTCH1-211	NOTCH1	9	q34.3
ENSG00000128585	2822.98	0.73452	0.0771705	9.51815	1.76e-21	8.7e-20	ENSG00000128585.18	muskelin 1 [Source:HGNC Symbol;Acc:HGNC:7109]	MKLN1	ENST00000421797	MKLN1-203	MKLN1	7	q32.3
ENSG00000163806	30.0807	1.39397	0.146536	9.51281	1.86e-21	9.15e-20	ENSG00000163806.16	speedy/RINGO cell cycle regulator family member A [Source:HGNC Symbol;Acc:HGNC:30613]	SPDYA	ENST00000462832	SPDYA-205	SPDYA	2	p23.2
ENSG00000271789	26.6554	1.00673	0.105853	9.51071	1.89e-21	9.32e-20	ENSG00000271789.1	novel transcript		ENST00000607386			6	q21
ENSG00000142507	294.792	-0.648388	0.0682047	-9.50649	1.97e-21	9.7e-20	ENSG00000142507.10	proteasome 20S subunit beta 6 [Source:HGNC Symbol;Acc:HGNC:9543]	PSMB6	ENST00000614486	PSMB6-205	PSMB6	17	p13.2
ENSG00000259453	34.8705	1.12887	0.118772	9.50449	2.01e-21	9.88e-20	ENSG00000259453.1	novel transcript, sense intronic to AKAP13		ENST00000558757			15	q25.3
ENSG00000180448	11105.9	0.503267	0.0529581	9.50312	2.04e-21	1e-19	ENSG00000180448.11	Rho GTPase activating protein 45 [Source:HGNC Symbol;Acc:HGNC:17102]	ARHGAP45	ENST00000539243	ARHGAP45-202	ARHGAP45	19	p13.3
ENSG00000286834	482.9	1.32214	0.139129	9.50292	2.04e-21	1e-19	ENSG00000286834.1	novel transcript		ENST00000654577			9	q22.32
ENSG00000149657	639.817	-0.348614	0.0367024	-9.49839	2.13e-21	1.04e-19	ENSG00000149657.20	LSM family member 14B [Source:HGNC Symbol;Acc:HGNC:15887]	LSM14B	ENST00000370915	LSM14B-204	LSM14B	20	q13.33
ENSG00000100348	335.07	-0.520952	0.0548604	-9.49596	2.18e-21	1.07e-19	ENSG00000100348.10	thioredoxin 2 [Source:HGNC Symbol;Acc:HGNC:17772]	TXN2	ENST00000416967	TXN2-204	TXN2	22	q12.3
ENSG00000243508	24.9295	1.12752	0.118754	9.49462	2.21e-21	1.08e-19	ENSG00000243508.1	DNAJB6 pseudogene 7 [Source:HGNC Symbol;Acc:HGNC:54760]	DNAJB6P7	ENST00000485817	DNAJB6P7-201	DNAJB6P7	3	q21.2
ENSG00000134444	1018.09	0.461346	0.0485974	9.49324	2.24e-21	1.09e-19	ENSG00000134444.15	RAB11 binding and LisH domain, coiled-coil and HEAT repeat containing [Source:HGNC Symbol;Acc:HGNC:29289]	RELCH	ENST00000644646	RELCH-213	RELCH	18	q21.33
ENSG00000260060	39.7382	1.17017	0.123316	9.48919	2.33e-21	1.13e-19	ENSG00000260060.1	NA	NA	NA	NA	NA	NA	NA
ENSG00000147654	159.856	-0.732328	0.0771887	-9.4875	2.37e-21	1.15e-19	ENSG00000147654.15	estrogen receptor binding site associated antigen 9 [Source:HGNC Symbol;Acc:HGNC:3123]	EBAG9	ENST00000395785	EBAG9-202	EBAG9	8	q23.2
ENSG00000280069	63.7072	1.18499	0.124947	9.48394	2.45e-21	1.19e-19	ENSG00000280069.1	TEC		ENST00000623719			17	q11.2
ENSG00000082153	1969.83	-0.461148	0.0486292	-9.48295	2.47e-21	1.2e-19	ENSG00000082153.18	basic leucine zipper and W2 domains 1 [Source:HGNC Symbol;Acc:HGNC:18380]	BZW1	ENST00000450637	BZW1-207	BZW1	2	q33.1
ENSG00000005206	533.509	0.658455	0.0694326	9.48337	2.46e-21	1.2e-19	ENSG00000005206.17	signal peptide peptidase like 2B [Source:HGNC Symbol;Acc:HGNC:30627]	SPPL2B	ENST00000585725	SPPL2B-201	SPPL2B	19	p13.3
ENSG00000102359	3.79557	-4.93915	0.521075	-9.47877	2.57e-21	1.25e-19	ENSG00000102359.9	sushi repeat containing protein X-linked 2 [Source:HGNC Symbol;Acc:HGNC:30668]	SRPX2	ENST00000640889	SRPX2-209	SRPX2	X	q22.1
ENSG00000263606	75.2303	0.992187	0.104702	9.4763	2.63e-21	1.28e-19	ENSG00000263606.1	CHORDC1 pseudogene 4 [Source:HGNC Symbol;Acc:HGNC:54688]	CHORDC1P4	ENST00000582850	CHORDC1P4-201	CHORDC1P4	18	p11.31
ENSG00000260816	28.3674	1.4491	0.153009	9.47069	2.78e-21	1.34e-19	ENSG00000260816.2	novel transcript, sense intronic to WWOX		ENST00000568885			16	q23.1
ENSG00000100416	346.697	0.529327	0.0558952	9.47	2.8e-21	1.35e-19	ENSG00000100416.15	tRNA mitochondrial 2-thiouridylase [Source:HGNC Symbol;Acc:HGNC:25481]	TRMU	ENST00000476901	TRMU-210	TRMU	22	q13.31
ENSG00000279598	134.131	0.896207	0.0947186	9.46178	3.03e-21	1.46e-19	ENSG00000279598.1	novel transcript, antisense to titin		ENST00000624360			2	q31.2
ENSG00000278030	40.4107	-1.61439	0.17063	-9.46131	3.04e-21	1.47e-19	ENSG00000278030.1	T cell receptor beta variable 7-9 [Source:HGNC Symbol;Acc:HGNC:12243]	TRBV7-9	ENST00000612787	TRBV7-9-201	TRBV7-9	7	q34
ENSG00000261096	28.2331	1.10726	0.117113	9.45466	3.24e-21	1.56e-19	ENSG00000261096.1	novel transcript		ENST00000563949			2	q37.1
ENSG00000118007	1262.1	0.42691	0.0451616	9.45293	3.29e-21	1.58e-19	ENSG00000118007.13	STAG1 cohesin complex component [Source:HGNC Symbol;Acc:HGNC:11354]	STAG1	ENST00000383202	STAG1-202	STAG1	3	q22.3
ENSG00000155876	464.728	-0.425592	0.0450351	-9.45024	3.38e-21	1.62e-19	ENSG00000155876.6	Ras related GTP binding A [Source:HGNC Symbol;Acc:HGNC:16963]	RRAGA	ENST00000380527	RRAGA-201	RRAGA	9	p22.1
ENSG00000083896	1749.54	0.351498	0.0371982	9.44931	3.41e-21	1.64e-19	ENSG00000083896.13	YTH N6-methyladenosine RNA binding protein C1 [Source:HGNC Symbol;Acc:HGNC:30626]	YTHDC1	ENST00000344157	YTHDC1-201	YTHDC1	4	q13.2
ENSG00000219085	39.4238	1.01537	0.107461	9.44873	3.43e-21	1.64e-19	ENSG00000219085.1	nucleophosmin 1 pseudogene 37 [Source:HGNC Symbol;Acc:HGNC:45216]	NPM1P37	ENST00000403105	NPM1P37-201	NPM1P37	6	q13
ENSG00000276105	3.60987	3.10206	0.328307	9.44867	3.43e-21	1.64e-19	ENSG00000276105.1			ENST00000619507			11	p15.5
ENSG00000127241	5.7506	-3.74771	0.396799	-9.44485	3.56e-21	1.7e-19	ENSG00000127241.18	MBL associated serine protease 1 [Source:HGNC Symbol;Acc:HGNC:6901]	MASP1	ENST00000337774	MASP1-203	MASP1	3	q27.3
ENSG00000275468	12.0302	1.80968	0.191746	9.43791	3.8e-21	1.82e-19	ENSG00000275468.1	novel pseudogene		ENST00000615016			19	p13.3
ENSG00000198951	1004.11	-0.700347	0.0742128	-9.43701	3.84e-21	1.83e-19	ENSG00000198951.12	alpha-N-acetylgalactosaminidase [Source:HGNC Symbol;Acc:HGNC:7631]	NAGA	ENST00000396398	NAGA-201	NAGA	22	q13.2
ENSG00000119684	514.891	0.945227	0.100162	9.43698	3.84e-21	1.83e-19	ENSG00000119684.16	mutL homolog 3 [Source:HGNC Symbol;Acc:HGNC:7128]	MLH3	ENST00000380968	MLH3-202	MLH3	14	q24.3
ENSG00000188612	1393.75	-0.573734	0.0608036	-9.43585	3.88e-21	1.85e-19	ENSG00000188612.12	small ubiquitin like modifier 2 [Source:HGNC Symbol;Acc:HGNC:11125]	SUMO2	ENST00000420826	SUMO2-202	SUMO2	17	q25.1
ENSG00000279880	36.8444	0.93546	0.0991492	9.43487	3.91e-21	1.86e-19	ENSG00000279880.1	TEC		ENST00000624035			17	q24.2
ENSG00000164619	5.84238	-3.62338	0.384122	-9.4329	3.99e-21	1.89e-19	ENSG00000164619.10	BMP binding endothelial regulator [Source:HGNC Symbol;Acc:HGNC:24154]	BMPER	ENST00000436222	BMPER-202	BMPER	7	p14.3
ENSG00000101843	236.792	-0.65464	0.0693998	-9.43288	3.99e-21	1.89e-19	ENSG00000101843.19	proteasome 26S subunit, non-ATPase 10 [Source:HGNC Symbol;Acc:HGNC:9555]	PSMD10	ENST00000217958	PSMD10-201	PSMD10	X	q22.3
ENSG00000172650	127.425	0.899175	0.0953698	9.4283	4.17e-21	1.97e-19	ENSG00000172650.15	ArfGAP with GTPase domain, ankyrin repeat and PH domain 5 [Source:HGNC Symbol;Acc:HGNC:23467]	AGAP5	ENST00000443782	AGAP5-202	AGAP5	10	q22.2
ENSG00000188092	204.399	0.776552	0.0823674	9.42791	4.18e-21	1.98e-19	ENSG00000188092.15	G protein-coupled receptor 89B [Source:HGNC Symbol;Acc:HGNC:13840]	GPR89B	ENST00000488165	GPR89B-205	GPR89B	1	q21.2
ENSG00000182552	163.472	-0.469369	0.0498383	-9.41784	4.6e-21	2.18e-19	ENSG00000182552.15	RWD domain containing 4 [Source:HGNC Symbol;Acc:HGNC:23750]	RWDD4	ENST00000326397	RWDD4-201	RWDD4	4	q35.1
ENSG00000182220	1628.72	-0.53142	0.0564359	-9.41635	4.67e-21	2.21e-19	ENSG00000182220.15	ATPase H+ transporting accessory protein 2 [Source:HGNC Symbol;Acc:HGNC:18305]	ATP6AP2	ENST00000436783	ATP6AP2-203	ATP6AP2	X	p11.4
ENSG00000237973	72.555	-1.12591	0.119584	-9.41519	4.72e-21	2.23e-19	ENSG00000237973.1	MT-CO1 pseudogene 12 [Source:HGNC Symbol;Acc:HGNC:52014]	MTCO1P12	ENST00000414273	MTCO1P12-201	MTCO1P12	1	p36.33
ENSG00000164032	925.824	-0.445289	0.0472993	-9.41429	4.76e-21	2.24e-19	ENSG00000164032.12	H2A.Z variant histone 1 [Source:HGNC Symbol;Acc:HGNC:4741]	H2AZ1	ENST00000511348	H2AZ1-204	H2AZ1	4	q23
ENSG00000105819	570.142	-0.340863	0.0362239	-9.40989	4.97e-21	2.34e-19	ENSG00000105819.14	peptidase, mitochondrial processing subunit beta [Source:HGNC Symbol;Acc:HGNC:9119]	PMPCB	ENST00000706437	PMPCB-209	PMPCB	7	q22.1
ENSG00000163807	721.095	-0.648914	0.0689684	-9.40887	5.02e-21	2.36e-19	ENSG00000163807.6	KIAA1143 [Source:HGNC Symbol;Acc:HGNC:29198]	KIAA1143	ENST00000484437	KIAA1143-202	KIAA1143	3	p21.31
ENSG00000160072	298.897	0.856828	0.0910877	9.40662	5.12e-21	2.41e-19	ENSG00000160072.20	ATPase family AAA domain containing 3B [Source:HGNC Symbol;Acc:HGNC:24007]	ATAD3B	ENST00000673477	ATAD3B-206	ATAD3B	1	p36.33
ENSG00000117519	21.561	-1.22983	0.130759	-9.40537	5.18e-21	2.43e-19	ENSG00000117519.16	calponin 3 [Source:HGNC Symbol;Acc:HGNC:2157]	CNN3	ENST00000370206	CNN3-201	CNN3	1	p21.3
ENSG00000174579	2332.35	-0.5085	0.0540681	-9.40481	5.21e-21	2.44e-19	ENSG00000174579.4	MSL complex subunit 2 [Source:HGNC Symbol;Acc:HGNC:25544]	MSL2	ENST00000309993	MSL2-201	MSL2	3	q22.3
ENSG00000127419	472.075	0.810054	0.0862384	9.39319	5.82e-21	2.72e-19	ENSG00000127419.17	transmembrane protein 175 [Source:HGNC Symbol;Acc:HGNC:28709]	TMEM175	ENST00000507319	TMEM175-211	TMEM175	4	p16.3
ENSG00000228434	167.649	1.09882	0.116991	9.39236	5.87e-21	2.74e-19	ENSG00000228434.1	NA	NA	NA	NA	NA	NA	NA
ENSG00000162231	1507.46	0.446205	0.0475119	9.39144	5.92e-21	2.76e-19	ENSG00000162231.14	nuclear RNA export factor 1 [Source:HGNC Symbol;Acc:HGNC:8071]	NXF1	ENST00000531709	NXF1-211	NXF1	11	q12.3
ENSG00000274925	150.225	0.760232	0.0809491	9.39148	5.92e-21	2.76e-19	ENSG00000274925.1	ZKSCAN2 divergent transcript [Source:HGNC Symbol;Acc:HGNC:53912]	ZKSCAN2-DT	ENST00000612792	ZKSCAN2-DT-201	ZKSCAN2-DT	16	p12.1
ENSG00000160961	568.624	0.708744	0.0754802	9.3898	6.01e-21	2.8e-19	ENSG00000160961.12	zinc finger protein 333 [Source:HGNC Symbol;Acc:HGNC:15624]	ZNF333	ENST00000392987	ZNF333-202	ZNF333	19	p13.12
ENSG00000242588	551.866	0.675185	0.0719085	9.3895	6.03e-21	2.81e-19	ENSG00000242588.6	novel transcript		ENST00000605862			7	q32.1
ENSG00000172935	2.53707	-3.97063	0.422918	-9.38865	6.08e-21	2.83e-19	ENSG00000172935.9	MAS related GPR family member F [Source:HGNC Symbol;Acc:HGNC:24828]	MRGPRF	ENST00000309099	MRGPRF-201	MRGPRF	11	q13.3
ENSG00000187079	11.5994	-2.93122	0.3123	-9.38591	6.24e-21	2.9e-19	ENSG00000187079.20	TEA domain transcription factor 1 [Source:HGNC Symbol;Acc:HGNC:11714]	TEAD1	ENST00000527636	TEAD1-206	TEAD1	11	p15.3
ENSG00000280035	230.787	1.31104	0.139716	9.38363	6.37e-21	2.96e-19	ENSG00000280035.1	TEC		ENST00000624864			8	q24.3
ENSG00000281530	65.836	0.972135	0.103607	9.38287	6.42e-21	2.98e-19	ENSG00000281530.1	DiGeorge syndrome critical region gene 12 (non-protein coding)		ENST00000629517			22	q11.21
ENSG00000110955	2897.93	-0.418375	0.0446081	-9.37892	6.67e-21	3.08e-19	ENSG00000110955.9	ATP synthase F1 subunit beta [Source:HGNC Symbol;Acc:HGNC:830]	ATP5F1B	ENST00000548474	ATP5F1B-204	ATP5F1B	12	q13.3
ENSG00000143919	98.7912	0.764275	0.0814867	9.37914	6.65e-21	3.08e-19	ENSG00000143919.15	calmodulin-lysine N-methyltransferase [Source:HGNC Symbol;Acc:HGNC:26276]	CAMKMT	ENST00000378494	CAMKMT-201	CAMKMT	2	p21
ENSG00000228906	12.363	1.60321	0.17095	9.37824	6.71e-21	3.1e-19	ENSG00000228906.1	NA	NA	NA	NA	NA	NA	NA
ENSG00000257621	1558.75	0.531553	0.0567078	9.37354	7.01e-21	3.24e-19	ENSG00000257621.8	PSMA3 antisense RNA 1 [Source:HGNC Symbol;Acc:HGNC:26445]	PSMA3-AS1	ENST00000554360	PSMA3-AS1-204	PSMA3-AS1	14	q23.1
ENSG00000276570	277.006	0.707813	0.0755259	9.37178	7.13e-21	3.29e-19	ENSG00000276570.1	novel transcript		ENST00000586923			19	q13.42
ENSG00000151239	336.498	-0.529153	0.0564693	-9.37062	7.21e-21	3.32e-19	ENSG00000151239.14	twinfilin actin binding protein 1 [Source:HGNC Symbol;Acc:HGNC:9620]	TWF1	ENST00000552521	TWF1-211	TWF1	12	q12
ENSG00000122545	2886.11	-0.412302	0.0439998	-9.37054	7.22e-21	3.32e-19	ENSG00000122545.20	septin 7 [Source:HGNC Symbol;Acc:HGNC:1717]	SEPTIN7	ENST00000399034	SEPTIN7-202	SEPTIN7	7	p14.2
ENSG00000100603	782.45	-0.360767	0.0385082	-9.36858	7.35e-21	3.38e-19	ENSG00000100603.14	SNW domain containing 1 [Source:HGNC Symbol;Acc:HGNC:16696]	SNW1	ENST00000261531	SNW1-201	SNW1	14	q24.3
ENSG00000184743	1544.3	-0.646629	0.0690298	-9.36738	7.44e-21	3.41e-19	ENSG00000184743.13	atlastin GTPase 3 [Source:HGNC Symbol;Acc:HGNC:24526]	ATL3	ENST00000398868	ATL3-201	ATL3	11	q13.1
ENSG00000107984	3.5636	-3.82863	0.408731	-9.36712	7.45e-21	3.42e-19	ENSG00000107984.10	dickkopf WNT signaling pathway inhibitor 1 [Source:HGNC Symbol;Acc:HGNC:2891]	DKK1	ENST00000373970	DKK1-201	DKK1	10	q21.1
ENSG00000196531	4728.01	-0.627478	0.0669983	-9.36559	7.56e-21	3.46e-19	ENSG00000196531.14	nascent polypeptide associated complex subunit alpha [Source:HGNC Symbol;Acc:HGNC:7629]	NACA	ENST00000678066	NACA-223	NACA	12	q13.3
ENSG00000203930	27.8439	-2.12979	0.227428	-9.3647	7.63e-21	3.49e-19	ENSG00000203930.12	long intergenic non-protein coding RNA 632 [Source:HGNC Symbol;Acc:HGNC:27865]	LINC00632	ENST00000607004	LINC00632-205	LINC00632	X	q27.1
ENSG00000230715	70.2325	1.1194	0.119539	9.36428	7.66e-21	3.5e-19	ENSG00000230715.3	novel pseudogene		ENST00000471258			7	q32.1
ENSG00000281207	43.5645	0.955744	0.102074	9.36323	7.73e-21	3.53e-19	ENSG00000281207.1	SLFNL1 antisense RNA 1 [Source:HGNC Symbol;Acc:HGNC:44126]	SLFNL1-AS1	ENST00000626479	SLFNL1-AS1-201	SLFNL1-AS1	1	p34.2
ENSG00000250254	38.3669	1.41691	0.151374	9.36032	7.95e-21	3.63e-19	ENSG00000250254.2	pituitary tumor-transforming 2 [Source:HGNC Symbol;Acc:HGNC:9691]	PTTG2	ENST00000504686	PTTG2-201	PTTG2	4	p14
ENSG00000185009	761.722	-0.422577	0.0451493	-9.35953	8.01e-21	3.65e-19	ENSG00000185009.13	adaptor related protein complex 3 subunit mu 1 [Source:HGNC Symbol;Acc:HGNC:569]	AP3M1	ENST00000355264	AP3M1-201	AP3M1	10	q22.2
ENSG00000163636	723.888	-0.265654	0.0283855	-9.35878	8.07e-21	3.67e-19	ENSG00000163636.11	proteasome 26S subunit, non-ATPase 6 [Source:HGNC Symbol;Acc:HGNC:9564]	PSMD6	ENST00000295901	PSMD6-201	PSMD6	3	p14.1
ENSG00000168438	762.972	-0.394615	0.0421689	-9.35796	8.13e-21	3.7e-19	ENSG00000168438.15	cell division cycle 40 [Source:HGNC Symbol;Acc:HGNC:17350]	CDC40	ENST00000606893	CDC40-207	CDC40	6	q21
ENSG00000107758	958.436	-0.309878	0.033121	-9.35592	8.29e-21	3.76e-19	ENSG00000107758.16	protein phosphatase 3 catalytic subunit beta [Source:HGNC Symbol;Acc:HGNC:9315]	PPP3CB	ENST00000360663	PPP3CB-202	PPP3CB	10	q22.2
ENSG00000014123	528.482	-0.727592	0.0778047	-9.35152	8.64e-21	3.92e-19	ENSG00000014123.10	UFM1 specific ligase 1 [Source:HGNC Symbol;Acc:HGNC:23039]	UFL1	ENST00000461673	UFL1-202	UFL1	6	q16.1
ENSG00000279294	46.4155	0.965255	0.103251	9.34864	8.88e-21	4.02e-19	ENSG00000279294.1	novel transcript		ENST00000623398			16	q23.3
ENSG00000242372	399.771	-0.612907	0.0655829	-9.34554	9.14e-21	4.14e-19	ENSG00000242372.9	eukaryotic translation initiation factor 6 [Source:HGNC Symbol;Acc:HGNC:6159]	EIF6	ENST00000675032	EIF6-209	EIF6	20	q11.22
ENSG00000189266	2037.47	-0.592389	0.0633973	-9.34408	9.27e-21	4.19e-19	ENSG00000189266.13	proline rich nuclear receptor coactivator 2 [Source:HGNC Symbol;Acc:HGNC:23158]	PNRC2	ENST00000647887	PNRC2-205	PNRC2	1	p36.11
ENSG00000256043	386.892	-0.827993	0.0886344	-9.34167	9.48e-21	4.28e-19	ENSG00000256043.5	cathepsin O [Source:HGNC Symbol;Acc:HGNC:2542]	CTSO	ENST00000679942	CTSO-206	CTSO	4	q32.1
ENSG00000147123	351.212	-0.770238	0.0824546	-9.34136	9.51e-21	4.29e-19	ENSG00000147123.11	NADH:ubiquinone oxidoreductase subunit B11 [Source:HGNC Symbol;Acc:HGNC:20372]	NDUFB11	ENST00000687244	NDUFB11-204	NDUFB11	X	p11.3
ENSG00000149716	320.448	0.558133	0.0597714	9.33779	9.84e-21	4.43e-19	ENSG00000149716.13	LTO1 maturation factor of ABCE1 [Source:HGNC Symbol;Acc:HGNC:17589]	LTO1	ENST00000542515	LTO1-213	LTO1	11	q13.3
ENSG00000116473	2392.99	-0.563952	0.0604176	-9.33423	1.02e-20	4.58e-19	ENSG00000116473.14	RAP1A, member of RAS oncogene family [Source:HGNC Symbol;Acc:HGNC:9855]	RAP1A	ENST00000356415	RAP1A-201	RAP1A	1	p13.2
ENSG00000113356	47.5546	1.72919	0.185309	9.33138	1.04e-20	4.7e-19	ENSG00000113356.13	RNA polymerase III subunit G [Source:HGNC Symbol;Acc:HGNC:30075]	POLR3G	ENST00000512239	POLR3G-205	POLR3G	5	q14.3
ENSG00000101079	525.914	-0.526356	0.0564088	-9.33108	1.05e-20	4.71e-19	ENSG00000101079.21	NDRG family member 3 [Source:HGNC Symbol;Acc:HGNC:14462]	NDRG3	ENST00000373803	NDRG3-204	NDRG3	20	q11.23
ENSG00000236187	7.93329	2.0644	0.221299	9.32854	1.07e-20	4.82e-19	ENSG00000236187.1	gap junction protein alpha 6, pseudogene [Source:HGNC Symbol;Acc:HGNC:32542]	GJA6P	ENST00000415117	GJA6P-201	GJA6P	X	p22.13
ENSG00000109184	365.064	0.942379	0.101064	9.32461	1.11e-20	5e-19	ENSG00000109184.15	defective in cullin neddylation 1 domain containing 4 [Source:HGNC Symbol;Acc:HGNC:28998]	DCUN1D4	ENST00000509376	DCUN1D4-216	DCUN1D4	4	q12
ENSG00000102595	107.257	1.42382	0.152706	9.32397	1.12e-20	5.02e-19	ENSG00000102595.20	UDP-glucose glycoprotein glucosyltransferase 2 [Source:HGNC Symbol;Acc:HGNC:15664]	UGGT2	ENST00000376747	UGGT2-203	UGGT2	13	q32.1
ENSG00000135976	856.336	0.873069	0.0936646	9.32122	1.15e-20	5.15e-19	ENSG00000135976.20	ankyrin repeat domain 36 [Source:HGNC Symbol;Acc:HGNC:24079]	ANKRD36	ENST00000652721	ANKRD36-206	ANKRD36	2	q11.2
ENSG00000179119	847.626	-0.402431	0.043177	-9.3205	1.16e-20	5.18e-19	ENSG00000179119.15	SPT2 chromatin protein domain containing 1 [Source:HGNC Symbol;Acc:HGNC:26818]	SPTY2D1	ENST00000336349	SPTY2D1-201	SPTY2D1	11	p15.1
ENSG00000156471	948.971	-0.706177	0.0757701	-9.32	1.16e-20	5.2e-19	ENSG00000156471.13	phosphatidylserine synthase 1 [Source:HGNC Symbol;Acc:HGNC:9587]	PTDSS1	ENST00000517309	PTDSS1-202	PTDSS1	8	q22.1
ENSG00000214135	180.29	0.649103	0.069655	9.31882	1.18e-20	5.25e-19	ENSG00000214135.8	SDHA pseudogene 4 [Source:HGNC Symbol;Acc:HGNC:55782]	SDHAP4	ENST00000454517	SDHAP4-201	SDHAP4	3	q29
ENSG00000178741	288.65	-0.679306	0.0728982	-9.31856	1.18e-20	5.26e-19	ENSG00000178741.12	cytochrome c oxidase subunit 5A [Source:HGNC Symbol;Acc:HGNC:2267]	COX5A	ENST00000322347	COX5A-201	COX5A	15	q24.2
ENSG00000004700	775.926	-0.626048	0.0672018	-9.31594	1.21e-20	5.38e-19	ENSG00000004700.16	RecQ like helicase [Source:HGNC Symbol;Acc:HGNC:9948]	RECQL	ENST00000444129	RECQL-204	RECQL	12	p12.1
ENSG00000170275	1338.9	-0.676337	0.0726096	-9.3147	1.22e-20	5.44e-19	ENSG00000170275.15	cartilage associated protein [Source:HGNC Symbol;Acc:HGNC:2379]	CRTAP	ENST00000320954	CRTAP-201	CRTAP	3	p22.3
ENSG00000254995	275.041	0.959546	0.10305	9.31146	1.26e-20	5.6e-19	ENSG00000254995.4	STX16-NPEPL1 readthrough (NMD candidate) [Source:HGNC Symbol;Acc:HGNC:41993]	STX16-NPEPL1	ENST00000530122	STX16-NPEPL1-202	STX16-NPEPL1	20	q13.32
ENSG00000172409	175.144	-0.546202	0.058663	-9.31084	1.27e-20	5.63e-19	ENSG00000172409.7	cleavage factor polyribonucleotide kinase subunit 1 [Source:HGNC Symbol;Acc:HGNC:16999]	CLP1	ENST00000681650	CLP1-207	CLP1	11	q12.1
ENSG00000152558	3868.85	-0.772284	0.0829806	-9.30681	1.32e-20	5.84e-19	ENSG00000152558.15	transmembrane protein 123 [Source:HGNC Symbol;Acc:HGNC:30138]	TMEM123	ENST00000398136	TMEM123-202	TMEM123	11	q22.2
ENSG00000204406	1121.31	0.569	0.0611414	9.3063	1.32e-20	5.86e-19	ENSG00000204406.14	methyl-CpG binding domain protein 5 [Source:HGNC Symbol;Acc:HGNC:20444]	MBD5	ENST00000488372	MBD5-208	MBD5	2	q23.1
ENSG00000092108	1016.13	0.478459	0.0514303	9.30305	1.36e-20	6.04e-19	ENSG00000092108.22	sec1 family domain containing 1 [Source:HGNC Symbol;Acc:HGNC:20726]	SCFD1	ENST00000678760	SCFD1-264	SCFD1	14	q12
ENSG00000090686	1312.92	0.479145	0.0515143	9.3012	1.39e-20	6.14e-19	ENSG00000090686.16	ubiquitin specific peptidase 48 [Source:HGNC Symbol;Acc:HGNC:18533]	USP48	ENST00000308271	USP48-201	USP48	1	p36.12
ENSG00000217929	79.7533	1.38661	0.149104	9.29961	1.41e-20	6.22e-19	ENSG00000217929.4	septin 14 pseudogene 6 [Source:HGNC Symbol;Acc:HGNC:51690]	SEPTIN14P6	ENST00000406017	SEPTIN14P6-201	SEPTIN14P6	6	p25.3
ENSG00000210077	4.09986	4.62219	0.497239	9.29571	1.46e-20	6.45e-19	ENSG00000210077.1	mitochondrially encoded tRNA-Val (GUN) [Source:HGNC Symbol;Acc:HGNC:7500]	MT-TV	ENST00000387342	MT-TV-201	MT-TV	MT
ENSG00000120963	498.442	-0.605024	0.0650948	-9.2945	1.48e-20	6.52e-19	ENSG00000120963.12	zinc finger protein 706 [Source:HGNC Symbol;Acc:HGNC:24992]	ZNF706	ENST00000520984	ZNF706-212	ZNF706	8	q22.3
ENSG00000141252	1697.5	0.480569	0.0517295	9.29003	1.54e-20	6.78e-19	ENSG00000141252.21	VPS53 subunit of GARP complex [Source:HGNC Symbol;Acc:HGNC:25608]	VPS53	ENST00000681866	VPS53-267	VPS53	17	p13.3
ENSG00000265713	17.2555	1.37004	0.147471	9.29023	1.54e-20	6.78e-19	ENSG00000265713.1	RNA terminal phosphate cyclase-like 1 (RCL1) pseudogene		ENST00000580031			17	q11.2
ENSG00000182087	2264.54	0.501889	0.0540374	9.28782	1.57e-20	6.92e-19	ENSG00000182087.14	transmembrane protein 259 [Source:HGNC Symbol;Acc:HGNC:17039]	TMEM259	ENST00000356663	TMEM259-202	TMEM259	19	p13.3
ENSG00000099326	427.75	0.604246	0.0650795	9.28473	1.62e-20	7.11e-19	ENSG00000099326.9	myeloid zinc finger 1 [Source:HGNC Symbol;Acc:HGNC:13108]	MZF1	ENST00000600004	MZF1-207	MZF1	19	q13.43
ENSG00000287355	17.479	1.51516	0.163202	9.28394	1.63e-20	7.16e-19	ENSG00000287355.1	novel transcript, sense intronic to MOB3B		ENST00000657557			9	p21.2
ENSG00000214188	8.56693	1.86974	0.201436	9.28205	1.66e-20	7.28e-19	ENSG00000214188.9	ST7 overlapping transcript 4 [Source:HGNC Symbol;Acc:HGNC:18835]	ST7-OT4	ENST00000397750	ST7-OT4-201	ST7-OT4	7	q31.2
ENSG00000197548	972.497	0.716025	0.0771676	9.27883	1.71e-20	7.49e-19	ENSG00000197548.12	autophagy related 7 [Source:HGNC Symbol;Acc:HGNC:16935]	ATG7	ENST00000451513	ATG7-214	ATG7	3	p25.3
ENSG00000215695	26.7496	-6.89086	0.742716	-9.27791	1.73e-20	7.54e-19	ENSG00000215695.1	regulator of solute carriers 1 [Source:HGNC Symbol;Acc:HGNC:10458]	RSC1A1	ENST00000345034	RSC1A1-201	RSC1A1	1	p36.21
ENSG00000244720	16.2521	1.38401	0.149172	9.27798	1.73e-20	7.54e-19	ENSG00000244720.1	NT5C3A pseudogene 2 [Source:HGNC Symbol;Acc:HGNC:54578]	NT5C3AP2	ENST00000489836	NT5C3AP2-201	NT5C3AP2	3	q13.2
ENSG00000272506	29.4307	1.29278	0.139353	9.27702	1.74e-20	7.6e-19	ENSG00000272506.1	novel transcript		ENST00000607528			1	p31.3
ENSG00000184863	4738.48	0.777894	0.0838744	9.27451	1.78e-20	7.77e-19	ENSG00000184863.11	RNA binding motif protein 33 [Source:HGNC Symbol;Acc:HGNC:27223]	RBM33	ENST00000287912	RBM33-201	RBM33	7	q36.3
ENSG00000242512	3.5828	3.34943	0.361147	9.27443	1.79e-20	7.77e-19	ENSG00000242512.9	long intergenic non-protein coding RNA 1206 [Source:HGNC Symbol;Acc:HGNC:49637]	LINC01206	ENST00000482787	LINC01206-204	LINC01206	3	q26.33
ENSG00000108828	423.155	-0.594004	0.064058	-9.27291	1.81e-20	7.87e-19	ENSG00000108828.16	vesicle amine transport 1 [Source:HGNC Symbol;Acc:HGNC:16919]	VAT1	ENST00000592388	VAT1-209	VAT1	17	q21.31
ENSG00000170348	2187.85	-0.526518	0.0567807	-9.27284	1.81e-20	7.87e-19	ENSG00000170348.9	transmembrane p24 trafficking protein 10 [Source:HGNC Symbol;Acc:HGNC:16998]	TMED10	ENST00000303575	TMED10-201	TMED10	14	q24.3
ENSG00000145819	6769.93	1.02555	0.110635	9.26973	1.87e-20	8.1e-19	ENSG00000145819.18	Rho GTPase activating protein 26 [Source:HGNC Symbol;Acc:HGNC:17073]	ARHGAP26	ENST00000645722	ARHGAP26-222	ARHGAP26	5	q31.3
ENSG00000084623	656.833	-0.714597	0.0770943	-9.26913	1.88e-20	8.13e-19	ENSG00000084623.12	eukaryotic translation initiation factor 3 subunit I [Source:HGNC Symbol;Acc:HGNC:3272]	EIF3I	ENST00000677701	EIF3I-223	EIF3I	1	p35.2
ENSG00000248971	122.752	0.845062	0.0911863	9.26743	1.91e-20	8.26e-19	ENSG00000248971.2	keratin 8 pseudogene 46 [Source:HGNC Symbol;Acc:HGNC:39880]	KRT8P46	ENST00000512037	KRT8P46-201	KRT8P46	4	q24
ENSG00000249476	146.067	1.0461	0.112906	9.26526	1.95e-20	8.42e-19	ENSG00000249476.2	novel transcript		ENST00000512693			5	q21.3
ENSG00000156931	1943.19	0.905456	0.0977393	9.26399	1.97e-20	8.51e-19	ENSG00000156931.16	VPS8 subunit of CORVET complex [Source:HGNC Symbol;Acc:HGNC:29122]	VPS8	ENST00000287546	VPS8-201	VPS8	3	q27.2
ENSG00000104824	2472.13	-0.336257	0.0363092	-9.26095	2.03e-20	8.75e-19	ENSG00000104824.18	heterogeneous nuclear ribonucleoprotein L [Source:HGNC Symbol;Acc:HGNC:5045]	HNRNPL	ENST00000221419	HNRNPL-201	HNRNPL	19	q13.2
ENSG00000092010	2311.04	-0.503256	0.0543475	-9.25996	2.05e-20	8.82e-19	ENSG00000092010.15	proteasome activator subunit 1 [Source:HGNC Symbol;Acc:HGNC:9568]	PSME1	ENST00000559123	PSME1-205	PSME1	14	q12
ENSG00000179134	939.703	0.541481	0.0584933	9.25713	2.1e-20	9.05e-19	ENSG00000179134.15	sterile alpha motif domain containing 4B [Source:HGNC Symbol;Acc:HGNC:25492]	SAMD4B	ENST00000610417	SAMD4B-212	SAMD4B	19	q13.2
ENSG00000107362	256.516	-0.530607	0.0573385	-9.25394	2.16e-20	9.31e-19	ENSG00000107362.14	abhydrolase domain containing 17B, depalmitoylase [Source:HGNC Symbol;Acc:HGNC:24278]	ABHD17B	ENST00000377041	ABHD17B-202	ABHD17B	9	q21.13
ENSG00000235381	37.4957	0.860347	0.0930017	9.25087	2.23e-20	9.57e-19	ENSG00000235381.1	novel transcript		ENST00000435295			6	q25.3
ENSG00000269958	136.23	0.651042	0.0704564	9.24035	2.46e-20	1.06e-18	ENSG00000269958.1	novel transcript, sense intronic to KLC1		ENST00000602422			14	q32.33
ENSG00000242330	15.1067	1.7643	0.191065	9.23403	2.61e-20	1.12e-18	ENSG00000242330.3	RNA, 7SL, cytoplasmic 683, pseudogene [Source:HGNC Symbol;Acc:HGNC:46699]	RN7SL683P	ENST00000460552	RN7SL683P-201	RN7SL683P	14	q24.2
ENSG00000135002	166.276	-0.823514	0.0891996	-9.23225	2.65e-20	1.14e-18	ENSG00000135002.12	riboflavin kinase [Source:HGNC Symbol;Acc:HGNC:30324]	RFK	ENST00000376736	RFK-201	RFK	9	q21.13
ENSG00000026036	165.181	0.765455	0.0829185	9.23141	2.67e-20	1.14e-18	ENSG00000026036.22	RTEL1-TNFRSF6B readthrough (NMD candidate) [Source:HGNC Symbol;Acc:HGNC:44095]	RTEL1-TNFRSF6B	ENST00000492259	RTEL1-TNFRSF6B-202	RTEL1-TNFRSF6B	20	q13.33
ENSG00000182952	843.873	-0.675932	0.0732276	-9.23055	2.69e-20	1.15e-18	ENSG00000182952.5	high mobility group nucleosomal binding domain 4 [Source:HGNC Symbol;Acc:HGNC:4989]	HMGN4	ENST00000377575	HMGN4-201	HMGN4	6	p22.2
ENSG00000162430	669.404	-0.464312	0.0503196	-9.22725	2.78e-20	1.19e-18	ENSG00000162430.18	selenoprotein N [Source:HGNC Symbol;Acc:HGNC:15999]	SELENON	ENST00000361547	SELENON-202	SELENON	1	p36.11
ENSG00000011007	692.021	-0.547004	0.0592927	-9.22549	2.82e-20	1.2e-18	ENSG00000011007.12	elongin A [Source:HGNC Symbol;Acc:HGNC:11620]	ELOA	ENST00000609199	ELOA-203	ELOA	1	p36.11
ENSG00000283122	42.4568	1.32169	0.143254	9.22624	2.8e-20	1.2e-18	ENSG00000283122.1	hydatidiform mole associated and imprinted [Source:HGNC Symbol;Acc:HGNC:5326]	HYMAI	ENST00000635591	HYMAI-201	HYMAI	6	q24.2
ENSG00000197948	853.743	0.634576	0.068853	9.2164	3.07e-20	1.31e-18	ENSG00000197948.11	FCH and double SH3 domains 1 [Source:HGNC Symbol;Acc:HGNC:25463]	FCHSD1	ENST00000435817	FCHSD1-201	FCHSD1	5	q31.3
ENSG00000091947	195.11	-0.425774	0.0462015	-9.21559	3.1e-20	1.32e-18	ENSG00000091947.10	transmembrane protein 101 [Source:HGNC Symbol;Acc:HGNC:28653]	TMEM101	ENST00000206380	TMEM101-201	TMEM101	17	q21.31
ENSG00000179941	162.959	-0.459371	0.0498567	-9.21383	3.15e-20	1.34e-18	ENSG00000179941.9	Bardet-Biedl syndrome 10 [Source:HGNC Symbol;Acc:HGNC:26291]	BBS10	ENST00000650064	BBS10-201	BBS10	12	q21.2
ENSG00000285796	160.912	0.775762	0.0842278	9.21029	3.25e-20	1.38e-18	ENSG00000285796.1	novel transcript		ENST00000647856			20	q13.12
ENSG00000104331	784.189	-0.650521	0.0706348	-9.20963	3.27e-20	1.39e-18	ENSG00000104331.9	3'(2'), 5'-bisphosphate nucleotidase 2 [Source:HGNC Symbol;Acc:HGNC:26019]	BPNT2	ENST00000262644	BPNT2-201	BPNT2	8	q12.1
ENSG00000197530	512.456	0.71818	0.0780006	9.20737	3.34e-20	1.42e-18	ENSG00000197530.13	MIB E3 ubiquitin protein ligase 2 [Source:HGNC Symbol;Acc:HGNC:30577]	MIB2	ENST00000479659	MIB2-210	MIB2	1	p36.33
ENSG00000146476	270.999	-0.518612	0.0563326	-9.20624	3.38e-20	1.43e-18	ENSG00000146476.11	acidic residue methyltransferase 1 [Source:HGNC Symbol;Acc:HGNC:17872]	ARMT1	ENST00000545879	ARMT1-204	ARMT1	6	q25.1
ENSG00000264538	250.712	1.01626	0.110411	9.20435	3.44e-20	1.45e-18	ENSG00000264538.6	SUZ12 pseudogene 1 [Source:HGNC Symbol;Acc:HGNC:32421]	SUZ12P1	ENST00000578195	SUZ12P1-201	SUZ12P1	17	q11.2
ENSG00000221855	9.22025	2.03678	0.221341	9.20198	3.51e-20	1.49e-18	ENSG00000221855.1	taste 2 receptor member 41 [Source:HGNC Symbol;Acc:HGNC:18883]	TAS2R41	ENST00000408916	TAS2R41-201	TAS2R41	7	q35
ENSG00000096717	628.761	-0.576455	0.0626669	-9.19872	3.62e-20	1.53e-18	ENSG00000096717.12	sirtuin 1 [Source:HGNC Symbol;Acc:HGNC:14929]	SIRT1	ENST00000212015	SIRT1-201	SIRT1	10	q21.3
ENSG00000106723	464.603	-0.663606	0.0721651	-9.19566	3.73e-20	1.57e-18	ENSG00000106723.17	spindlin 1 [Source:HGNC Symbol;Acc:HGNC:11243]	SPIN1	ENST00000375859	SPIN1-201	SPIN1	9	q22.1
ENSG00000255150	70.249	0.780925	0.0849216	9.19584	3.72e-20	1.57e-18	ENSG00000255150.2	EP300 interacting inhibitor of differentiation 3 [Source:HGNC Symbol;Acc:HGNC:32961]	EID3	ENST00000527879	EID3-201	EID3	12	q23.3
ENSG00000276809	30.9845	1.22995	0.133755	9.19557	3.73e-20	1.57e-18	ENSG00000276809.1	novel transcript, sense intronic to DNAJC3		ENST00000622881			13	q32.1
ENSG00000157637	2123.63	0.388397	0.0422646	9.18966	3.94e-20	1.66e-18	ENSG00000157637.13	solute carrier family 38 member 10 [Source:HGNC Symbol;Acc:HGNC:28237]	SLC38A10	ENST00000374759	SLC38A10-202	SLC38A10	17	q25.3
ENSG00000127483	3557.11	0.594297	0.0646891	9.18697	4.04e-20	1.7e-18	ENSG00000127483.19	heterochromatin protein 1 binding protein 3 [Source:HGNC Symbol;Acc:HGNC:24973]	HP1BP3	ENST00000438032	HP1BP3-210	HP1BP3	1	p36.12
ENSG00000213137	11.5688	1.56489	0.170435	9.18171	4.24e-20	1.78e-18	ENSG00000213137.3	ADP ribosylation factor 1 pseudogene 2 [Source:HGNC Symbol;Acc:HGNC:39883]	ARF1P2	ENST00000392493	ARF1P2-201	ARF1P2	12	q24.31
ENSG00000287160	321.887	0.856262	0.0932657	9.18088	4.28e-20	1.79e-18	ENSG00000287160.1	novel transcript		ENST00000654625			X	q26.1
ENSG00000279236	62.2064	1.35324	0.147394	9.18116	4.26e-20	1.79e-18	ENSG00000279236.1	novel transcript		ENST00000625052			18	q21.33
ENSG00000279088	59.5379	0.880258	0.0959103	9.17792	4.39e-20	1.84e-18	ENSG00000279088.1	TEC		ENST00000625041			10	q22.2
ENSG00000107949	238.839	-0.634929	0.069184	-9.1774	4.42e-20	1.85e-18	ENSG00000107949.17	BRCA2 and CDKN1A interacting protein [Source:HGNC Symbol;Acc:HGNC:978]	BCCIP	ENST00000278100	BCCIP-201	BCCIP	10	q26.2
ENSG00000179295	1537.23	-0.399836	0.0435703	-9.17679	4.44e-20	1.85e-18	ENSG00000179295.18	protein tyrosine phosphatase non-receptor type 11 [Source:HGNC Symbol;Acc:HGNC:9644]	PTPN11	ENST00000531326	PTPN11-204	PTPN11	12	q24.13
ENSG00000137804	406.887	1.57292	0.171392	9.17731	4.42e-20	1.85e-18	ENSG00000137804.14	nucleolar and spindle associated protein 1 [Source:HGNC Symbol;Acc:HGNC:18538]	NUSAP1	ENST00000668273	NUSAP1-214	NUSAP1	15	q15.1
ENSG00000207165	26.4366	4.98574	0.543366	9.17566	4.49e-20	1.87e-18	ENSG00000207165.1	small nucleolar RNA, H/ACA box 70 [Source:HGNC Symbol;Acc:HGNC:10231]	SNORA70	ENST00000384436	SNORA70-201	SNORA70	X	q28
ENSG00000175106	147.293	0.905592	0.0987138	9.17391	4.56e-20	1.9e-18	ENSG00000175106.17	trans-golgi network vesicle protein 23 homolog C [Source:HGNC Symbol;Acc:HGNC:30453]	TVP23C	ENST00000225576	TVP23C-201	TVP23C	17	p12
ENSG00000172172	82.2483	-0.748805	0.0816326	-9.17286	4.61e-20	1.91e-18	ENSG00000172172.8	mitochondrial ribosomal protein L13 [Source:HGNC Symbol;Acc:HGNC:14278]	MRPL13	ENST00000521648	MRPL13-205	MRPL13	8	q24.12
ENSG00000177889	718.988	-0.651879	0.0710614	-9.17346	4.58e-20	1.91e-18	ENSG00000177889.10	ubiquitin conjugating enzyme E2 N [Source:HGNC Symbol;Acc:HGNC:12492]	UBE2N	ENST00000548946	UBE2N-202	UBE2N	12	q22
ENSG00000111481	789.397	-0.476739	0.0520063	-9.16696	4.87e-20	2.02e-18	ENSG00000111481.10	COPI coat complex subunit zeta 1 [Source:HGNC Symbol;Acc:HGNC:2243]	COPZ1	ENST00000552848	COPZ1-216	COPZ1	12	q13.13
ENSG00000105974	27.4298	-2.15271	0.234873	-9.16544	4.93e-20	2.05e-18	ENSG00000105974.13	caveolin 1 [Source:HGNC Symbol;Acc:HGNC:1527]	CAV1	ENST00000614113	CAV1-209	CAV1	7	q31.2
ENSG00000279357	9.94758	1.75067	0.191018	9.16493	4.96e-20	2.05e-18	ENSG00000279357.1	TEC		ENST00000625011			16	p13.2
ENSG00000136783	137.09	-0.684506	0.0747096	-9.16223	5.08e-20	2.1e-18	ENSG00000136783.10	nipsnap homolog 3A [Source:HGNC Symbol;Acc:HGNC:23619]	NIPSNAP3A	ENST00000374767	NIPSNAP3A-201	NIPSNAP3A	9	q31.1
ENSG00000169105	140.675	-0.702315	0.0766615	-9.16125	5.13e-20	2.12e-18	ENSG00000169105.8	carbohydrate sulfotransferase 14 [Source:HGNC Symbol;Acc:HGNC:24464]	CHST14	ENST00000306243	CHST14-201	CHST14	15	q15.1
ENSG00000213585	543.125	-0.706443	0.0771462	-9.15721	5.33e-20	2.2e-18	ENSG00000213585.11	voltage dependent anion channel 1 [Source:HGNC Symbol;Acc:HGNC:12669]	VDAC1	ENST00000265333	VDAC1-201	VDAC1	5	q31.1
ENSG00000198791	949.132	-0.482757	0.052737	-9.15404	5.48e-20	2.26e-18	ENSG00000198791.12	CCR4-NOT transcription complex subunit 7 [Source:HGNC Symbol;Acc:HGNC:14101]	CNOT7	ENST00000361272	CNOT7-201	CNOT7	8	p22
ENSG00000164073	338.583	0.522422	0.0570927	9.15042	5.67e-20	2.34e-18	ENSG00000164073.11	major facilitator superfamily domain containing 8 [Source:HGNC Symbol;Acc:HGNC:28486]	MFSD8	ENST00000296468	MFSD8-201	MFSD8	4	q28.2
ENSG00000229180	543.527	0.556876	0.060889	9.14575	5.92e-20	2.44e-18	ENSG00000229180.7	RABGEF1 pseudogene 1 [Source:HGNC Symbol;Acc:HGNC:55751]	RABGEF1P1	ENST00000428370	RABGEF1P1-201	RABGEF1P1	7	q11.21
ENSG00000128534	725.572	0.44793	0.0489875	9.14375	6.03e-20	2.48e-18	ENSG00000128534.8	LSM8 homolog, U6 small nuclear RNA associated [Source:HGNC Symbol;Acc:HGNC:20471]	LSM8	ENST00000424702	LSM8-204	LSM8	7	q31.31
ENSG00000156171	412.788	-0.484658	0.0530419	-9.13726	6.41e-20	2.63e-18	ENSG00000156171.15	DNA damage regulated autophagy modulator 2 [Source:HGNC Symbol;Acc:HGNC:28769]	DRAM2	ENST00000484310	DRAM2-207	DRAM2	1	p13.3
ENSG00000231607	1172.86	0.775786	0.0849018	9.13745	6.39e-20	2.63e-18	ENSG00000231607.13	deleted in lymphocytic leukemia 2 [Source:HGNC Symbol;Acc:HGNC:13748]	DLEU2	ENST00000665220	DLEU2-214	DLEU2	13	q14.2
ENSG00000230732	32.2358	1.05647	0.115644	9.13553	6.51e-20	2.67e-18	ENSG00000230732.4	novel transcript		ENST00000432047			3	q29
ENSG00000232373	28.1898	1.26307	0.138262	9.13528	6.52e-20	2.68e-18	ENSG00000232373.2	MT-CYB pseudogene 3 [Source:HGNC Symbol;Acc:HGNC:39579]	MTCYBP3	ENST00000445588	MTCYBP3-201	MTCYBP3	13	q32.1
ENSG00000199352	56.0563	5.14356	0.563097	9.13442	6.58e-20	2.69e-18	ENSG00000199352.1	RNA, 5S ribosomal 1 [Source:HGNC Symbol;Acc:HGNC:34362]	RNA5S1	ENST00000362482	RNA5S1-201	RNA5S1	1	q42.13
ENSG00000133678	98.3327	-0.840768	0.0920624	-9.13259	6.69e-20	2.74e-18	ENSG00000133678.14	transmembrane protein 254 [Source:HGNC Symbol;Acc:HGNC:25804]	TMEM254	ENST00000372277	TMEM254-204	TMEM254	10	q22.3
ENSG00000275895	839.368	-1.06065	0.116174	-9.1298	6.86e-20	2.8e-18	ENSG00000275895.7	U2 small nuclear RNA auxiliary factor 1-like 5		ENST00000610664			21	p12
ENSG00000221539	2.11402	4.79004	0.524642	9.13012	6.84e-20	2.8e-18	ENSG00000221539.1	small nucleolar RNA, C/D box 99 [Source:HGNC Symbol;Acc:HGNC:32762]	SNORD99	ENST00000408612	SNORD99-201	SNORD99	1	p35.3
ENSG00000185624	2949.37	-0.396489	0.0434372	-9.12785	6.99e-20	2.85e-18	ENSG00000185624.16	prolyl 4-hydroxylase subunit beta [Source:HGNC Symbol;Acc:HGNC:8548]	P4HB	ENST00000680083	P4HB-234	P4HB	17	q25.3
ENSG00000228097	23.1815	1.43459	0.157164	9.12797	6.98e-20	2.85e-18	ENSG00000228097.1	MT-ATP6 pseudogene 11 [Source:HGNC Symbol;Acc:HGNC:52057]	MTATP6P11	ENST00000428071	MTATP6P11-201	MTATP6P11	9	p24.1
ENSG00000118705	1229.64	-0.617888	0.067726	-9.12336	7.28e-20	2.97e-18	ENSG00000118705.17	ribophorin II [Source:HGNC Symbol;Acc:HGNC:10382]	RPN2	ENST00000456102	RPN2-205	RPN2	20	q11.23
ENSG00000164405	245.961	-0.639144	0.0700611	-9.12267	7.33e-20	2.98e-18	ENSG00000164405.11	ubiquinol-cytochrome c reductase complex III subunit VII [Source:HGNC Symbol;Acc:HGNC:29594]	UQCRQ	ENST00000378667	UQCRQ-202	UQCRQ	5	q31.1
ENSG00000261324	183.901	0.744826	0.0816464	9.12258	7.34e-20	2.98e-18	ENSG00000261324.2	novel transcript, overlapping HIST4H4		ENST00000562691			12	p12.3
ENSG00000138356	7.03468	-3.59726	0.394499	-9.11856	7.61e-20	3.09e-18	ENSG00000138356.14	aldehyde oxidase 1 [Source:HGNC Symbol;Acc:HGNC:553]	AOX1	ENST00000374700	AOX1-202	AOX1	2	q33.1
ENSG00000141012	927.563	0.851274	0.0933644	9.11776	7.67e-20	3.11e-18	ENSG00000141012.13	galactosamine (N-acetyl)-6-sulfatase [Source:HGNC Symbol;Acc:HGNC:4122]	GALNS	ENST00000268695	GALNS-201	GALNS	16	q24.3
ENSG00000253636	51.2602	0.81038	0.0888837	9.11731	7.7e-20	3.12e-18	ENSG00000253636.1	novel transcript		ENST00000517664			8	q21.11
ENSG00000155508	1174.07	-0.384259	0.0421631	-9.11363	7.97e-20	3.22e-18	ENSG00000155508.14	CCR4-NOT transcription complex subunit 8 [Source:HGNC Symbol;Acc:HGNC:9207]	CNOT8	ENST00000521174	CNOT8-215	CNOT8	5	q33.2
ENSG00000254463	17.5742	1.36676	0.149965	9.1139	7.95e-20	3.22e-18	ENSG00000254463.1	peptidylprolyl isomerase A pseudogene 41 [Source:HGNC Symbol;Acc:HGNC:53665]	PPIAP41	ENST00000529659	PPIAP41-201	PPIAP41	11	p11.2
ENSG00000019549	2.32492	-4.1572	0.456187	-9.11292	8.02e-20	3.24e-18	ENSG00000019549.13	snail family transcriptional repressor 2 [Source:HGNC Symbol;Acc:HGNC:11094]	SNAI2	ENST00000020945	SNAI2-201	SNAI2	8	q11.21
ENSG00000251023	57.4802	0.914354	0.100423	9.10507	8.62e-20	3.48e-18	ENSG00000251023.1	novel transcript		ENST00000505668			5	q15
ENSG00000154723	212.194	-0.627947	0.068978	-9.10357	8.74e-20	3.53e-18	ENSG00000154723.13	ATP synthase peripheral stalk subunit F6 [Source:HGNC Symbol;Acc:HGNC:847]	ATP5PF	ENST00000400099	ATP5PF-206	ATP5PF	21	q21.3
ENSG00000165704	155.581	-0.627084	0.0689582	-9.09368	9.57e-20	3.85e-18	ENSG00000165704.15	hypoxanthine phosphoribosyltransferase 1 [Source:HGNC Symbol;Acc:HGNC:5157]	HPRT1	ENST00000298556	HPRT1-201	HPRT1	X	q26.2
ENSG00000084093	1951.99	-0.351376	0.0386383	-9.09399	9.55e-20	3.85e-18	ENSG00000084093.19	RE1 silencing transcription factor [Source:HGNC Symbol;Acc:HGNC:9966]	REST	ENST00000640168	REST-208	REST	4	q12
ENSG00000246067	323.529	0.668558	0.0735183	9.09376	9.57e-20	3.85e-18	ENSG00000246067.8	RAB30 divergent transcript [Source:HGNC Symbol;Acc:HGNC:48672]	RAB30-DT	ENST00000656330	RAB30-DT-210	RAB30-DT	11	q14.1
ENSG00000275481	73.9218	0.943698	0.10378	9.09321	9.62e-20	3.87e-18	ENSG00000275481.1	novel transcript		ENST00000621248			12	q13.11
ENSG00000196230	2835.67	-0.597229	0.0656832	-9.09256	9.67e-20	3.88e-18	ENSG00000196230.14	tubulin beta class I [Source:HGNC Symbol;Acc:HGNC:20778]	TUBB	ENST00000681435	TUBB-211	TUBB	6	p21.33
ENSG00000116132	3.75686	-4.39482	0.483423	-9.09106	9.81e-20	3.94e-18	ENSG00000116132.12	paired related homeobox 1 [Source:HGNC Symbol;Acc:HGNC:9142]	PRRX1	ENST00000553786	PRRX1-208	PRRX1	1	q24.2
ENSG00000161813	732.934	0.698265	0.0768563	9.08533	1.03e-19	4.14e-18	ENSG00000161813.22	La ribonucleoprotein 4 [Source:HGNC Symbol;Acc:HGNC:24320]	LARP4	ENST00000550522	LARP4-216	LARP4	12	q13.12
ENSG00000155329	161.029	-0.617216	0.067954	-9.08286	1.06e-19	4.24e-18	ENSG00000155329.12	zinc finger CCHC-type containing 10 [Source:HGNC Symbol;Acc:HGNC:25954]	ZCCHC10	ENST00000324170	ZCCHC10-201	ZCCHC10	5	q31.1
ENSG00000197860	699.708	-0.487344	0.0536913	-9.07679	1.12e-19	4.47e-18	ENSG00000197860.10	small glutamine rich tetratricopeptide repeat co-chaperone beta [Source:HGNC Symbol;Acc:HGNC:23567]	SGTB	ENST00000381007	SGTB-201	SGTB	5	q12.3
ENSG00000235111	139.825	1.28057	0.141101	9.07558	1.13e-19	4.52e-18	ENSG00000235111.1	novel transcript		ENST00000420902			22	q13.33
ENSG00000163520	58.0973	-1.64777	0.181604	-9.07344	1.15e-19	4.61e-18	ENSG00000163520.14	fibulin 2 [Source:HGNC Symbol;Acc:HGNC:3601]	FBLN2	ENST00000404922	FBLN2-203	FBLN2	3	p25.1
ENSG00000279696	78.6033	0.680919	0.0750531	9.0725	1.16e-19	4.64e-18	ENSG00000279696.1	novel transcript		ENST00000624493			11	q21
ENSG00000221978	1463.08	0.627962	0.0692181	9.07222	1.17e-19	4.65e-18	ENSG00000221978.12	cyclin L2 [Source:HGNC Symbol;Acc:HGNC:20570]	CCNL2	ENST00000480479	CCNL2-210	CCNL2	1	p36.33
ENSG00000155115	195.155	-0.724024	0.0798141	-9.07138	1.18e-19	4.68e-18	ENSG00000155115.7	general transcription factor IIIC subunit 6 [Source:HGNC Symbol;Acc:HGNC:20872]	GTF3C6	ENST00000329970	GTF3C6-201	GTF3C6	6	q21
ENSG00000068400	1095.95	0.544173	0.0600006	9.06946	1.2e-19	4.76e-18	ENSG00000068400.13	GRIP1 associated protein 1 [Source:HGNC Symbol;Acc:HGNC:18706]	GRIPAP1	ENST00000704103	GRIPAP1-290	GRIPAP1	X	p11.23
ENSG00000163659	650.702	-0.496687	0.0547761	-9.06758	1.22e-19	4.84e-18	ENSG00000163659.13	TCDD inducible poly(ADP-ribose) polymerase [Source:HGNC Symbol;Acc:HGNC:23696]	TIPARP	ENST00000486483	TIPARP-205	TIPARP	3	q25.31
ENSG00000279649	34.2622	0.944949	0.104253	9.06396	1.26e-19	5e-18	ENSG00000279649.1	novel transcript		ENST00000623181			16	q22.1
ENSG00000247828	768.558	0.691794	0.0763301	9.06319	1.27e-19	5.03e-18	ENSG00000247828.8	TMEM161B divergent transcript [Source:HGNC Symbol;Acc:HGNC:43839]	TMEM161B-DT	ENST00000513011	TMEM161B-DT-212	TMEM161B-DT	5	q14.3
ENSG00000162419	482.796	-0.409018	0.045136	-9.06189	1.28e-19	5.08e-18	ENSG00000162419.13	glucocorticoid modulatory element binding protein 1 [Source:HGNC Symbol;Acc:HGNC:4370]	GMEB1	ENST00000373816	GMEB1-203	GMEB1	1	p35.3
ENSG00000140612	835.123	-0.394276	0.0435462	-9.0542	1.38e-19	5.45e-18	ENSG00000140612.14	SEC11 homolog A, signal peptidase complex subunit [Source:HGNC Symbol;Acc:HGNC:17718]	SEC11A	ENST00000559729	SEC11A-208	SEC11A	15	q25.3
ENSG00000143870	1030.74	-0.734271	0.0811631	-9.04686	1.47e-19	5.82e-18	ENSG00000143870.13	protein disulfide isomerase family A member 6 [Source:HGNC Symbol;Acc:HGNC:30168]	PDIA6	ENST00000272227	PDIA6-201	PDIA6	2	p25.1
ENSG00000256937	109.656	1.50738	0.166648	9.04525	1.49e-19	5.9e-18	ENSG00000256937.1	keratin 17 pseudogene 8 [Source:HGNC Symbol;Acc:HGNC:50726]	KRT17P8	ENST00000540749	KRT17P8-201	KRT17P8	12	p13.31
ENSG00000116954	538.443	-0.501556	0.0554528	-9.04473	1.5e-19	5.92e-18	ENSG00000116954.8	Ras related GTP binding C [Source:HGNC Symbol;Acc:HGNC:19902]	RRAGC	ENST00000373001	RRAGC-201	RRAGC	1	p34.3
ENSG00000164292	366.391	1.19824	0.13248	9.04466	1.5e-19	5.92e-18	ENSG00000164292.13	Rho related BTB domain containing 3 [Source:HGNC Symbol;Acc:HGNC:18757]	RHOBTB3	ENST00000515852	RHOBTB3-216	RHOBTB3	5	q15
ENSG00000227560	7.55513	1.89777	0.209837	9.04405	1.51e-19	5.95e-18	ENSG00000227560.1	ribosomal protein S15a pseudogene 30 [Source:HGNC Symbol;Acc:HGNC:35495]	RPS15AP30	ENST00000420976	RPS15AP30-201	RPS15AP30	10	q25.2
ENSG00000184992	660.494	-0.480081	0.0530849	-9.04364	1.52e-19	5.96e-18	ENSG00000184992.13	BRI3 binding protein [Source:HGNC Symbol;Acc:HGNC:14251]	BRI3BP	ENST00000341446	BRI3BP-201	BRI3BP	12	q24.31
ENSG00000242220	24.1405	1.88144	0.208037	9.04378	1.51e-19	5.96e-18	ENSG00000242220.9	t-complex 10 like [Source:HGNC Symbol;Acc:HGNC:11657]	TCP10L	ENST00000673907	TCP10L-211	TCP10L	21	q22.11
ENSG00000143575	366.955	-0.516239	0.0570949	-9.04177	1.54e-19	6.06e-18	ENSG00000143575.15	HCLS1 associated protein X-1 [Source:HGNC Symbol;Acc:HGNC:16915]	HAX1	ENST00000696932	HAX1-215	HAX1	1	q21.3
ENSG00000162066	464.38	0.746645	0.0825983	9.03947	1.57e-19	6.18e-18	ENSG00000162066.16	amidohydrolase domain containing 2 [Source:HGNC Symbol;Acc:HGNC:24262]	AMDHD2	ENST00000568263	AMDHD2-215	AMDHD2	16	p13.3
ENSG00000061794	229.853	-0.642182	0.0710447	-9.03912	1.58e-19	6.2e-18	ENSG00000061794.13	mitochondrial ribosomal protein S35 [Source:HGNC Symbol;Acc:HGNC:16635]	MRPS35	ENST00000536569	MRPS35-202	MRPS35	12	p11.22
ENSG00000224003	50.032	1.09673	0.121459	9.02967	1.72e-19	6.75e-18	ENSG00000224003.1	YES1 pseudogene 1 [Source:HGNC Symbol;Acc:HGNC:12842]	YES1P1	ENST00000418510	YES1P1-201	YES1P1	22	q12.1
ENSG00000179958	107.4	-0.846834	0.0937854	-9.02948	1.72e-19	6.76e-18	ENSG00000179958.10	dCTP pyrophosphatase 1 [Source:HGNC Symbol;Acc:HGNC:28777]	DCTPP1	ENST00000319285	DCTPP1-201	DCTPP1	16	p11.2
ENSG00000186480	668.844	-0.510379	0.0565479	-9.02561	1.79e-19	6.99e-18	ENSG00000186480.13	insulin induced gene 1 [Source:HGNC Symbol;Acc:HGNC:6083]	INSIG1	ENST00000340368	INSIG1-201	INSIG1	7	q36.3
ENSG00000264546	21.8294	1.36521	0.15126	9.02559	1.79e-19	6.99e-18	ENSG00000264546.1	novel transcript		ENST00000583426			17	q23.2
ENSG00000273192	22.2634	1.03755	0.114995	9.02264	1.84e-19	7.17e-18	ENSG00000273192.1	novel transcript, antisense to ALG12		ENST00000610245			22	q13.33
ENSG00000013275	490.67	-0.504279	0.055904	-9.02044	1.87e-19	7.31e-18	ENSG00000013275.8	proteasome 26S subunit, ATPase 4 [Source:HGNC Symbol;Acc:HGNC:9551]	PSMC4	ENST00000157812	PSMC4-201	PSMC4	19	q13.2
ENSG00000137492	898.282	-0.696262	0.0771982	-9.01915	1.9e-19	7.39e-18	ENSG00000137492.9	THAP domain containing 12 [Source:HGNC Symbol;Acc:HGNC:9440]	THAP12	ENST00000682527	THAP12-207	THAP12	11	q13.5
ENSG00000196419	1911.75	-0.615728	0.0682763	-9.01817	1.91e-19	7.45e-18	ENSG00000196419.13	X-ray repair cross complementing 6 [Source:HGNC Symbol;Acc:HGNC:4055]	XRCC6	ENST00000428575	XRCC6-206	XRCC6	22	q13.2
ENSG00000100201	16715.1	0.463775	0.0514938	9.00643	2.13e-19	8.28e-18	ENSG00000100201.23	DEAD-box helicase 17 [Source:HGNC Symbol;Acc:HGNC:2740]	DDX17	ENST00000403230	DDX17-203	DDX17	22	q13.1
ENSG00000136870	316.281	-0.363358	0.0403587	-9.00322	2.19e-19	8.52e-18	ENSG00000136870.11	zinc finger protein 189 [Source:HGNC Symbol;Acc:HGNC:12980]	ZNF189	ENST00000374861	ZNF189-203	ZNF189	9	q31.1
ENSG00000143157	940.568	-0.553294	0.061459	-9.00265	2.2e-19	8.56e-18	ENSG00000143157.12	pogo transposable element derived with KRAB domain [Source:HGNC Symbol;Acc:HGNC:18800]	POGK	ENST00000449930	POGK-203	POGK	1	q24.1
ENSG00000198824	450.926	-0.741701	0.082395	-9.00177	2.22e-19	8.61e-18	ENSG00000198824.7	chromosome alignment maintaining phosphoprotein 1 [Source:HGNC Symbol;Acc:HGNC:20311]	CHAMP1	ENST00000646956	CHAMP1-208	CHAMP1	13	q34
ENSG00000253877	5.6228	1.96577	0.218377	9.00174	2.22e-19	8.61e-18	ENSG00000253877.6	long intergenic non-protein coding RNA 1608 [Source:HGNC Symbol;Acc:HGNC:51662]	LINC01608	ENST00000524283	LINC01608-202	LINC01608	8	q23.2
ENSG00000117450	767.524	-0.70878	0.0787422	-9.00127	2.23e-19	8.64e-18	ENSG00000117450.15	peroxiredoxin 1 [Source:HGNC Symbol;Acc:HGNC:9352]	PRDX1	ENST00000447184	PRDX1-205	PRDX1	1	p34.1
ENSG00000222328	1053.68	1.83959	0.204372	9.00118	2.23e-19	8.64e-18	ENSG00000222328.1	RNA, U2 small nuclear 2, pseudogene [Source:HGNC Symbol;Acc:HGNC:10152]	RNU2-2P	ENST00000410396	RNU2-2P-201	RNU2-2P	11	q12.3
ENSG00000196295	2051.72	0.656165	0.0729008	9.00079	2.24e-19	8.67e-18	ENSG00000196295.12	GARS1 divergent transcript [Source:HGNC Symbol;Acc:HGNC:48951]	GARS1-DT	ENST00000434399	GARS1-DT-203	GARS1-DT	7	p14.3
ENSG00000215067	212.735	0.607397	0.067487	9.0002	2.25e-19	8.7e-18	ENSG00000215067.10	NA	NA	NA	NA	NA	NA	NA
ENSG00000198088	20.8046	1.69495	0.188359	8.99849	2.29e-19	8.83e-18	ENSG00000198088.10	nucleoporin 62 C-terminal like [Source:HGNC Symbol;Acc:HGNC:25960]	NUP62CL	ENST00000372466	NUP62CL-201	NUP62CL	X	q22.3
ENSG00000263327	63.7013	0.747892	0.0831164	8.99813	2.3e-19	8.85e-18	ENSG00000263327.6	TAPT1 antisense RNA 1 (head to head) [Source:HGNC Symbol;Acc:HGNC:26832]	TAPT1-AS1	ENST00000573308	TAPT1-AS1-202	TAPT1-AS1	4	p15.32
ENSG00000092199	5424.27	-0.365131	0.0405804	-8.9977	2.3e-19	8.88e-18	ENSG00000092199.18	heterogeneous nuclear ribonucleoprotein C [Source:HGNC Symbol;Acc:HGNC:5035]	HNRNPC	ENST00000336053	HNRNPC-201	HNRNPC	14	q11.2
ENSG00000279361	29.4231	1.09738	0.122016	8.99371	2.39e-19	9.2e-18	ENSG00000279361.1	TEC		ENST00000623200			17	q24.2
ENSG00000185085	383.262	-0.488964	0.0543698	-8.9933	2.4e-19	9.23e-18	ENSG00000185085.2	integrator complex subunit 5 [Source:HGNC Symbol;Acc:HGNC:29352]	INTS5	ENST00000330574	INTS5-201	INTS5	11	q12.3
ENSG00000135535	3634.17	-0.427155	0.0475057	-8.99165	2.44e-19	9.36e-18	ENSG00000135535.17	CD164 molecule [Source:HGNC Symbol;Acc:HGNC:1632]	CD164	ENST00000415861	CD164-205	CD164	6	q21
ENSG00000105968	1705.59	-0.394681	0.0438978	-8.9909	2.45e-19	9.41e-18	ENSG00000105968.19	H2A.Z variant histone 2 [Source:HGNC Symbol;Acc:HGNC:20664]	H2AZ2	ENST00000222690	H2AZ2-201	H2AZ2	7	p13
ENSG00000279394	80.4439	1.17607	0.13086	8.98723	2.54e-19	9.72e-18	ENSG00000279394.1	TEC		ENST00000624650			15	q25.1
ENSG00000140829	1114.99	0.363583	0.0404562	8.98707	2.54e-19	9.73e-18	ENSG00000140829.12	DEAH-box helicase 38 [Source:HGNC Symbol;Acc:HGNC:17211]	DHX38	ENST00000566794	DHX38-209	DHX38	16	q22.2
ENSG00000105953	2152.59	-0.274492	0.0305491	-8.98528	2.58e-19	9.88e-18	ENSG00000105953.15	oxoglutarate dehydrogenase [Source:HGNC Symbol;Acc:HGNC:8124]	OGDH	ENST00000439616	OGDH-203	OGDH	7	p13
ENSG00000277701	213.544	1.01783	0.113297	8.98372	2.62e-19	1e-17	ENSG00000277701.5	novel transcript		ENST00000656264			2	q11.2
ENSG00000229036	19.0976	1.21315	0.135064	8.98205	2.66e-19	1.02e-17	ENSG00000229036.7	voltage dependent anion channel 1 pseudogene 8 [Source:HGNC Symbol;Acc:HGNC:37483]	VDAC1P8	ENST00000406025	VDAC1P8-201	VDAC1P8	6	q24.2
ENSG00000286264	42.0764	1.44374	0.160742	8.9817	2.67e-19	1.02e-17	ENSG00000286264.2	novel protein		ENST00000652762			11	q13.1
ENSG00000140471	681.354	1.49436	0.166383	8.98143	2.67e-19	1.02e-17	ENSG00000140471.17	lines homolog 1 [Source:HGNC Symbol;Acc:HGNC:30922]	LINS1	ENST00000560783	LINS1-209	LINS1	15	q26.3
ENSG00000163743	394.43	-0.643107	0.0716139	-8.98019	2.7e-19	1.03e-17	ENSG00000163743.14	ring finger and CHY zinc finger domain containing 1 [Source:HGNC Symbol;Acc:HGNC:17479]	RCHY1	ENST00000324439	RCHY1-201	RCHY1	4	q21.1
ENSG00000230701	52.9468	0.857603	0.0955104	8.97916	2.73e-19	1.04e-17	ENSG00000230701.2	F-box and WD repeat domain containing 4 pseudogene 1 [Source:HGNC Symbol;Acc:HGNC:13609]	FBXW4P1	ENST00000426721	FBXW4P1-201	FBXW4P1	22	q11.23
ENSG00000148672	1654.37	-0.573198	0.0638834	-8.97255	2.9e-19	1.1e-17	ENSG00000148672.10	glutamate dehydrogenase 1 [Source:HGNC Symbol;Acc:HGNC:4335]	GLUD1	ENST00000277865	GLUD1-201	GLUD1	10	q23.2
ENSG00000262664	130.348	-0.763467	0.085119	-8.9694	2.98e-19	1.13e-17	ENSG00000262664.3	OVCA2 serine hydrolase domain containing [Source:HGNC Symbol;Acc:HGNC:24203]	OVCA2	ENST00000572195	OVCA2-201	OVCA2	17	p13.3
ENSG00000285106	626.452	1.09336	0.121927	8.96734	3.04e-19	1.15e-17	ENSG00000285106.2	NA	NA	NA	NA	NA	NA	NA
ENSG00000185158	320.772	0.534712	0.059634	8.96656	3.06e-19	1.16e-17	ENSG00000185158.12	leucine rich repeat containing 37B [Source:HGNC Symbol;Acc:HGNC:29070]	LRRC37B	ENST00000543378	LRRC37B-202	LRRC37B	17	q11.2
ENSG00000169660	476.203	0.650506	0.0725959	8.96065	3.23e-19	1.22e-17	ENSG00000169660.17	hexosaminidase D [Source:HGNC Symbol;Acc:HGNC:26307]	HEXD	ENST00000337014	HEXD-202	HEXD	17	q25.3
ENSG00000100138	623.31	-0.564482	0.0629992	-8.96015	3.24e-19	1.23e-17	ENSG00000100138.15	small nuclear ribonucleoprotein 13 [Source:HGNC Symbol;Acc:HGNC:7819]	SNU13	ENST00000401959	SNU13-202	SNU13	22	q13.2
ENSG00000281005	504.711	0.879896	0.0982079	8.95952	3.26e-19	1.23e-17	ENSG00000281005.1	long intergenic non-protein coding RNA 921 [Source:HGNC Symbol;Acc:HGNC:26830]	LINC00921	ENST00000573951	LINC00921-202	LINC00921	16	p13.3
ENSG00000282936	56.01	1.037	0.115739	8.95984	3.25e-19	1.23e-17	ENSG00000282936.2	novel protein		ENST00000634965			17	p13.1
ENSG00000214093	7.45334	1.67176	0.186612	8.95849	3.29e-19	1.24e-17	ENSG00000214093.3	ribosomal protein S18 (RPS18) pseudogene		ENST00000445477			22	q12.2
ENSG00000101190	122.307	-0.461579	0.0515297	-8.95753	3.32e-19	1.25e-17	ENSG00000101190.13	transcription factor like 5 [Source:HGNC Symbol;Acc:HGNC:11646]	TCFL5	ENST00000335351	TCFL5-202	TCFL5	20	q13.33
ENSG00000119383	834.539	-0.44872	0.0501059	-8.95543	3.38e-19	1.28e-17	ENSG00000119383.21	protein phosphatase 2 phosphatase activator [Source:HGNC Symbol;Acc:HGNC:9308]	PTPA	ENST00000358994	PTPA-206	PTPA	9	q34.11
ENSG00000258839	132.54	0.890804	0.0994738	8.95516	3.39e-19	1.28e-17	ENSG00000258839.4	melanocortin 1 receptor [Source:HGNC Symbol;Acc:HGNC:6929]	MC1R	ENST00000539976	MC1R-201	MC1R	16	q24.3
ENSG00000235917	23.4804	1.19918	0.133943	8.95295	3.46e-19	1.3e-17	ENSG00000235917.1	MT-CO2 pseudogene 11 [Source:HGNC Symbol;Acc:HGNC:52027]	MTCO2P11	ENST00000431069	MTCO2P11-201	MTCO2P11	9	p24.1
ENSG00000216809	39.1786	0.893973	0.0998619	8.9521	3.49e-19	1.31e-17	ENSG00000216809.1	DEAD/H (Asp-Glu-Ala-Asp/His) box polypeptide 24 (DDX24) pseudogene		ENST00000407450			6	q22.31
ENSG00000065809	2594.29	-0.483124	0.0539795	-8.95013	3.55e-19	1.33e-17	ENSG00000065809.14	family with sequence similarity 107 member B [Source:HGNC Symbol;Acc:HGNC:23726]	FAM107B	ENST00000378470	FAM107B-206	FAM107B	10	p13
ENSG00000154582	205.359	-0.5603	0.0626105	-8.94898	3.59e-19	1.35e-17	ENSG00000154582.17	elongin C [Source:HGNC Symbol;Acc:HGNC:11617]	ELOC	ENST00000602840	ELOC-209	ELOC	8	q21.11
ENSG00000133872	5213.29	-0.501949	0.0560926	-8.94857	3.6e-19	1.35e-17	ENSG00000133872.14	store-operated calcium entry associated regulatory factor [Source:HGNC Symbol;Acc:HGNC:28789]	SARAF	ENST00000256255	SARAF-201	SARAF	8	p12
ENSG00000092330	1033.02	-0.482681	0.0539719	-8.94318	3.78e-19	1.42e-17	ENSG00000092330.18	TERF1 interacting nuclear factor 2 [Source:HGNC Symbol;Acc:HGNC:11824]	TINF2	ENST00000699682	TINF2-214	TINF2	14	q12
ENSG00000114861	3429.08	0.547673	0.0612481	8.94188	3.83e-19	1.43e-17	ENSG00000114861.23	forkhead box P1 [Source:HGNC Symbol;Acc:HGNC:3823]	FOXP1	ENST00000318789	FOXP1-202	FOXP1	3	p13
ENSG00000285596	107.284	0.868246	0.0970968	8.94207	3.82e-19	1.43e-17	ENSG00000285596.1	NA	NA	NA	NA	NA	NA	NA
ENSG00000132463	781.567	-0.519141	0.0580646	-8.94074	3.87e-19	1.45e-17	ENSG00000132463.14	G-rich RNA sequence binding factor 1 [Source:HGNC Symbol;Acc:HGNC:4610]	GRSF1	ENST00000254799	GRSF1-201	GRSF1	4	q13.3
ENSG00000286676	36.2499	1.27482	0.142622	8.93842	3.95e-19	1.47e-17	ENSG00000286676.1	ACTB pseudogene 4 [Source:HGNC Symbol;Acc:HGNC:137]	ACTBP4	ENST00000660293	ACTBP4-201	ACTBP4	5	q31.1
ENSG00000170542	1534.1	-0.664361	0.0743293	-8.93807	3.96e-19	1.48e-17	ENSG00000170542.6	serpin family B member 9 [Source:HGNC Symbol;Acc:HGNC:8955]	SERPINB9	ENST00000380698	SERPINB9-201	SERPINB9	6	p25.2
ENSG00000135390	1019.48	-0.649076	0.0726353	-8.9361	4.03e-19	1.5e-17	ENSG00000135390.21	ATP synthase membrane subunit c locus 2 [Source:HGNC Symbol;Acc:HGNC:842]	ATP5MC2	ENST00000550241	ATP5MC2-206	ATP5MC2	12	q13.13
ENSG00000141664	1751.09	0.869247	0.0972884	8.93475	4.08e-19	1.52e-17	ENSG00000141664.10	zinc finger CCHC-type containing 2 [Source:HGNC Symbol;Acc:HGNC:22916]	ZCCHC2	ENST00000269499	ZCCHC2-201	ZCCHC2	18	q21.33
ENSG00000108639	1103.59	-0.387863	0.0434248	-8.93182	4.19e-19	1.56e-17	ENSG00000108639.8	synaptogyrin 2 [Source:HGNC Symbol;Acc:HGNC:11499]	SYNGR2	ENST00000225777	SYNGR2-201	SYNGR2	17	q25.3
ENSG00000239306	1250.54	0.552443	0.061854	8.9314	4.21e-19	1.56e-17	ENSG00000239306.5	RNA binding motif protein 14 [Source:HGNC Symbol;Acc:HGNC:14219]	RBM14	ENST00000393979	RBM14-202	RBM14	11	q13.2
ENSG00000155511	3.04267	-4.30971	0.482572	-8.93071	4.23e-19	1.57e-17	ENSG00000155511.18	glutamate ionotropic receptor AMPA type subunit 1 [Source:HGNC Symbol;Acc:HGNC:4571]	GRIA1	ENST00000481559	GRIA1-205	GRIA1	5	q33.2
ENSG00000267002	194.443	0.724926	0.0811747	8.93044	4.24e-19	1.57e-17	ENSG00000267002.4	novel transcript		ENST00000635600			17	q21.31
ENSG00000160201	849.683	1.60147	0.179314	8.93111	4.22e-19	1.57e-17	ENSG00000160201.12	U2 small nuclear RNA auxiliary factor 1 [Source:HGNC Symbol;Acc:HGNC:12453]	U2AF1	ENST00000471250	U2AF1-207	U2AF1	21	q22.3
ENSG00000133561	2593.8	-0.739242	0.0827866	-8.92949	4.28e-19	1.59e-17	ENSG00000133561.15	GTPase, IMAP family member 6 [Source:HGNC Symbol;Acc:HGNC:21918]	GIMAP6	ENST00000328902	GIMAP6-201	GIMAP6	7	q36.1
ENSG00000273841	226.008	-0.536288	0.0600586	-8.9294	4.28e-19	1.59e-17	ENSG00000273841.5	TATA-box binding protein associated factor 9 [Source:HGNC Symbol;Acc:HGNC:11542]	TAF9	ENST00000685776	TAF9-209	TAF9	5	q13.2
ENSG00000237522	18.0987	1.25115	0.140127	8.92867	4.31e-19	1.6e-17	ENSG00000237522.1	non-POU domain containing, octamer-binding pseudogene 2 [Source:HGNC Symbol;Acc:HGNC:42032]	NONOP2	ENST00000414613	NONOP2-201	NONOP2	2	p16.1
ENSG00000277558	11.2929	1.51704	0.169927	8.9276	4.35e-19	1.61e-17	ENSG00000277558.1	novel transcript, sense intronic to ITCH		ENST00000618799			20	q11.22
ENSG00000283737	11.0957	1.74667	0.195673	8.92651	4.4e-19	1.62e-17	ENSG00000283737.1	TEC		ENST00000640777			X	p11.4
ENSG00000111897	3645.18	-0.438739	0.0491595	-8.92481	4.46e-19	1.65e-17	ENSG00000111897.7	serine incorporator 1 [Source:HGNC Symbol;Acc:HGNC:13464]	SERINC1	ENST00000339697	SERINC1-201	SERINC1	6	q22.31
ENSG00000228446	30.3122	0.962131	0.107809	8.92441	4.48e-19	1.65e-17	ENSG00000228446.2	ANKRD49 pseudogene 1 [Source:HGNC Symbol;Acc:HGNC:54619]	ANKRD49P1	ENST00000440417	ANKRD49P1-201	ANKRD49P1	2	q36.2
ENSG00000174574	1366.86	-0.374094	0.0419207	-8.92385	4.5e-19	1.66e-17	ENSG00000174574.16	akirin 1 [Source:HGNC Symbol;Acc:HGNC:25744]	AKIRIN1	ENST00000432648	AKIRIN1-202	AKIRIN1	1	p34.3
ENSG00000054277	174.477	-0.883273	0.0989935	-8.92253	4.56e-19	1.68e-17	ENSG00000054277.14	opsin 3 [Source:HGNC Symbol;Acc:HGNC:14007]	OPN3	ENST00000462265	OPN3-202	OPN3	1	q43
ENSG00000068697	758.868	-0.53886	0.0604106	-8.91996	4.66e-19	1.71e-17	ENSG00000068697.7	lysosomal protein transmembrane 4 alpha [Source:HGNC Symbol;Acc:HGNC:6924]	LAPTM4A	ENST00000175091	LAPTM4A-201	LAPTM4A	2	p24.1
ENSG00000118620	492.571	0.487761	0.0546801	8.92027	4.65e-19	1.71e-17	ENSG00000118620.13	zinc finger protein 430 [Source:HGNC Symbol;Acc:HGNC:20808]	ZNF430	ENST00000261560	ZNF430-201	ZNF430	19	p12
ENSG00000103490	880.14	0.564543	0.0632968	8.91899	4.71e-19	1.73e-17	ENSG00000103490.14	PYD and CARD domain containing [Source:HGNC Symbol;Acc:HGNC:16608]	PYCARD	ENST00000565022	PYCARD-204	PYCARD	16	p11.2
ENSG00000118680	2299.35	-0.491818	0.055148	-8.91815	4.74e-19	1.74e-17	ENSG00000118680.14	myosin light chain 12B [Source:HGNC Symbol;Acc:HGNC:29827]	MYL12B	ENST00000648965	MYL12B-205	MYL12B	18	p11.31
ENSG00000147174	89.3985	0.954668	0.10707	8.91628	4.82e-19	1.77e-17	ENSG00000147174.12	germ cell nuclear acidic peptidase [Source:HGNC Symbol;Acc:HGNC:15805]	GCNA	ENST00000373696	GCNA-202	GCNA	X	q13.1
ENSG00000276334	41.4007	0.908306	0.101896	8.91405	4.92e-19	1.8e-17	ENSG00000276334.1	novel transcript, sense intronic to BIRC6		ENST00000610331			2	p22.3
ENSG00000113552	222.663	-0.719028	0.0806914	-8.91084	5.06e-19	1.85e-17	ENSG00000113552.16	glucosamine-6-phosphate deaminase 1 [Source:HGNC Symbol;Acc:HGNC:4417]	GNPDA1	ENST00000513454	GNPDA1-212	GNPDA1	5	q31.3
ENSG00000121931	364.794	-0.438027	0.0491685	-8.90869	5.16e-19	1.89e-17	ENSG00000121931.16	ligand dependent nuclear receptor interacting factor 1 [Source:HGNC Symbol;Acc:HGNC:30299]	LRIF1	ENST00000369763	LRIF1-201	LRIF1	1	p13.3
ENSG00000205155	296.301	-0.515949	0.0579354	-8.9056	5.31e-19	1.94e-17	ENSG00000205155.8	presenilin enhancer, gamma-secretase subunit [Source:HGNC Symbol;Acc:HGNC:30100]	PSENEN	ENST00000591949	PSENEN-203	PSENEN	19	q13.12
ENSG00000129128	2320.72	-0.408641	0.0458873	-8.90532	5.32e-19	1.94e-17	ENSG00000129128.13	signal peptidase complex subunit 3 [Source:HGNC Symbol;Acc:HGNC:26212]	SPCS3	ENST00000503362	SPCS3-201	SPCS3	4	q34.2
ENSG00000148120	132.945	0.729072	0.0819137	8.90048	5.56e-19	2.03e-17	ENSG00000148120.18	aminopeptidase O (putative) [Source:HGNC Symbol;Acc:HGNC:1361]	AOPEP	ENST00000489318	AOPEP-218	AOPEP	9	q22.32
ENSG00000104218	607.916	0.604909	0.0679838	8.89784	5.69e-19	2.07e-17	ENSG00000104218.16	centrosome and spindle pole associated protein 1 [Source:HGNC Symbol;Acc:HGNC:26193]	CSPP1	ENST00000674647	CSPP1-208	CSPP1	8	q13.1
ENSG00000110108	719.518	-0.822663	0.0924623	-8.89727	5.72e-19	2.08e-17	ENSG00000110108.10	transmembrane protein 109 [Source:HGNC Symbol;Acc:HGNC:28771]	TMEM109	ENST00000227525	TMEM109-201	TMEM109	11	q12.2
ENSG00000153485	106.929	-0.518361	0.0582595	-8.89745	5.71e-19	2.08e-17	ENSG00000153485.6	lysosomal enzyme trafficking factor [Source:HGNC Symbol;Acc:HGNC:20218]	LYSET	ENST00000283534	LYSET-201	LYSET	14	q32.12
ENSG00000168264	2218.7	-0.473574	0.0532398	-8.89511	5.84e-19	2.12e-17	ENSG00000168264.11	interferon regulatory factor 2 binding protein 2 [Source:HGNC Symbol;Acc:HGNC:21729]	IRF2BP2	ENST00000366610	IRF2BP2-202	IRF2BP2	1	q42.3
ENSG00000247315	424.52	-0.436487	0.0490823	-8.89296	5.95e-19	2.16e-17	ENSG00000247315.4	zinc finger CCHC-type containing 3 [Source:HGNC Symbol;Acc:HGNC:16230]	ZCCHC3	ENST00000500893	ZCCHC3-201	ZCCHC3	20	p13
ENSG00000116001	933.06	0.484018	0.0544257	8.89319	5.94e-19	2.16e-17	ENSG00000116001.17	TIA1 cytotoxic granule associated RNA binding protein [Source:HGNC Symbol;Acc:HGNC:11802]	TIA1	ENST00000433529	TIA1-205	TIA1	2	p13.3
ENSG00000234534	18.2668	1.47697	0.166095	8.89233	5.98e-19	2.17e-17	ENSG00000234534.1	casein kinase 1 gamma 2 pseudogene 1 [Source:HGNC Symbol;Acc:HGNC:49739]	CSNK1G2P1	ENST00000442675	CSNK1G2P1-201	CSNK1G2P1	9	p24.1
ENSG00000132128	449.526	-0.398464	0.0448248	-8.88937	6.15e-19	2.23e-17	ENSG00000132128.17	leucine rich repeat containing 41 [Source:HGNC Symbol;Acc:HGNC:16917]	LRRC41	ENST00000496156	LRRC41-204	LRRC41	1	p33
ENSG00000224699	86.3842	0.715997	0.0805656	8.88713	6.27e-19	2.27e-17	ENSG00000224699.9	LAMTOR5 and SLC16A4 antisense RNA 1 [Source:HGNC Symbol;Acc:HGNC:40823]	LAMTOR5-AS1	ENST00000626572	LAMTOR5-AS1-238	LAMTOR5-AS1	1	p13.3
ENSG00000226380	451.458	1.01121	0.113789	8.88678	6.29e-19	2.27e-17	ENSG00000226380.9	NA	NA	NA	NA	NA	NA	NA
ENSG00000125944	1690.17	-0.531658	0.0598271	-8.88658	6.3e-19	2.28e-17	ENSG00000125944.21	heterogeneous nuclear ribonucleoprotein R [Source:HGNC Symbol;Acc:HGNC:5047]	HNRNPR	ENST00000464516	HNRNPR-205	HNRNPR	1	p36.12
ENSG00000174173	154.661	-0.71017	0.0799218	-8.88581	6.35e-19	2.29e-17	ENSG00000174173.7	tRNA methyltransferase 10C, mitochondrial RNase P subunit [Source:HGNC Symbol;Acc:HGNC:26022]	TRMT10C	ENST00000309922	TRMT10C-201	TRMT10C	3	q12.3
ENSG00000219712	16.2246	1.26836	0.142737	8.88596	6.34e-19	2.29e-17	ENSG00000219712.1	MARK2 pseudogene 18 [Source:HGNC Symbol;Acc:HGNC:56405]	MARK2P18	ENST00000407035	MARK2P18-201	MARK2P18	6	p25.3
ENSG00000178397	157.343	-0.516677	0.0581617	-8.88346	6.48e-19	2.33e-17	ENSG00000178397.13	family with sequence similarity 220 member A [Source:HGNC Symbol;Acc:HGNC:22422]	FAM220A	ENST00000313324	FAM220A-201	FAM220A	7	p22.1
ENSG00000225830	823.499	0.678441	0.0763688	8.88374	6.46e-19	2.33e-17	ENSG00000225830.16	ERCC excision repair 6, chromatin remodeling factor [Source:HGNC Symbol;Acc:HGNC:3438]	ERCC6	ENST00000679871	ERCC6-216	ERCC6	10	q11.23
ENSG00000184047	329.868	-0.41549	0.0467975	-8.87848	6.78e-19	2.43e-17	ENSG00000184047.20	diablo IAP-binding mitochondrial protein [Source:HGNC Symbol;Acc:HGNC:21528]	DIABLO	ENST00000464942	DIABLO-206	DIABLO	12	q24.31
ENSG00000104859	801.09	0.621094	0.0699546	8.87852	6.78e-19	2.43e-17	ENSG00000104859.15	CLK4 associating serine/arginine rich protein [Source:HGNC Symbol;Acc:HGNC:17731]	CLASRP	ENST00000221455	CLASRP-201	CLASRP	19	q13.32
ENSG00000201793	8.7247	1.51047	0.17012	8.87884	6.76e-19	2.43e-17	ENSG00000201793.1	RN7SK pseudogene 9 [Source:HGNC Symbol;Acc:HGNC:42627]	RN7SKP9	ENST00000364923	RN7SKP9-201	RN7SKP9	13	q32.3
ENSG00000154175	3.09716	-4.31947	0.486663	-8.87568	6.95e-19	2.49e-17	ENSG00000154175.18	ABI family member 3 binding protein [Source:HGNC Symbol;Acc:HGNC:17265]	ABI3BP	ENST00000710654	ABI3BP-229	ABI3BP	3	q12.2
ENSG00000224950	99.4589	0.946466	0.106639	8.87545	6.97e-19	2.5e-17	ENSG00000224950.2	novel transcript		ENST00000456414			1	p13.1
ENSG00000142330	418.846	0.56211	0.063356	8.87224	7.17e-19	2.57e-17	ENSG00000142330.20	calpain 10 [Source:HGNC Symbol;Acc:HGNC:1477]	CAPN10	ENST00000463653	CAPN10-212	CAPN10	2	q37.3
ENSG00000138768	951.635	-0.47268	0.0532978	-8.86866	7.4e-19	2.65e-17	ENSG00000138768.15	USO1 vesicle transport factor [Source:HGNC Symbol;Acc:HGNC:30904]	USO1	ENST00000514213	USO1-204	USO1	4	q21.1
ENSG00000148634	1492.98	0.494388	0.055761	8.86621	7.57e-19	2.71e-17	ENSG00000148634.16	HECT and RLD domain containing E3 ubiquitin protein ligase 4 [Source:HGNC Symbol;Acc:HGNC:24521]	HERC4	ENST00000277817	HERC4-201	HERC4	10	q21.3
ENSG00000241489	314.831	0.963519	0.108749	8.86	8e-19	2.86e-17	ENSG00000241489.8	novel protein		ENST00000651111			X	q28
ENSG00000165525	1253.19	0.456755	0.0515619	8.85839	8.12e-19	2.9e-17	ENSG00000165525.18	nuclear export mediator factor [Source:HGNC Symbol;Acc:HGNC:10663]	NEMF	ENST00000298310	NEMF-201	NEMF	14	q21.3
ENSG00000177683	497.637	-0.433073	0.0488914	-8.85787	8.16e-19	2.91e-17	ENSG00000177683.14	THAP domain containing 5 [Source:HGNC Symbol;Acc:HGNC:23188]	THAP5	ENST00000468884	THAP5-206	THAP5	7	q31.1
ENSG00000279744	189.541	1.06167	0.119875	8.85648	8.26e-19	2.94e-17	ENSG00000279744.1	TEC		ENST00000623828			17	q25.3
ENSG00000111640	8549.05	-0.455867	0.0514744	-8.85619	8.28e-19	2.95e-17	ENSG00000111640.15	glyceraldehyde-3-phosphate dehydrogenase [Source:HGNC Symbol;Acc:HGNC:4141]	GAPDH	ENST00000496049	GAPDH-210	GAPDH	12	p13.31
ENSG00000276248	86.6777	1.15408	0.130314	8.85617	8.28e-19	2.95e-17	ENSG00000276248.1	novel transcript, sense intronic to TMCO3		ENST00000619092			13	q34
ENSG00000181830	304.218	-0.513865	0.0580288	-8.85535	8.34e-19	2.97e-17	ENSG00000181830.9	solute carrier family 35 member C1 [Source:HGNC Symbol;Acc:HGNC:20197]	SLC35C1	ENST00000442528	SLC35C1-202	SLC35C1	11	p11.2
ENSG00000205702	109.021	0.989003	0.111703	8.85387	8.45e-19	3e-17	ENSG00000205702.11	cytochrome P450 family 2 subfamily D member 7 (gene/pseudogene) [Source:HGNC Symbol;Acc:HGNC:2624]	CYP2D7	ENST00000435101	CYP2D7-204	CYP2D7	22	q13.2
ENSG00000237892	30.9479	1.13746	0.128467	8.85409	8.44e-19	3e-17	ENSG00000237892.1	KLF7 intronic transcript 1 [Source:HGNC Symbol;Acc:HGNC:41355]	KLF7-IT1	ENST00000428777	KLF7-IT1-201	KLF7-IT1	2	q33.3
ENSG00000153989	711.427	-0.629216	0.0710711	-8.85333	8.49e-19	3.01e-17	ENSG00000153989.8	NUS1 dehydrodolichyl diphosphate synthase subunit [Source:HGNC Symbol;Acc:HGNC:21042]	NUS1	ENST00000368494	NUS1-201	NUS1	6	q22.1
ENSG00000109861	2690.56	-0.490806	0.0554463	-8.85192	8.6e-19	3.05e-17	ENSG00000109861.17	cathepsin C [Source:HGNC Symbol;Acc:HGNC:2528]	CTSC	ENST00000678554	CTSC-225	CTSC	11	q14.2
ENSG00000279841	79.9205	0.799048	0.0903001	8.8488	8.85e-19	3.13e-17	ENSG00000279841.1	novel transcript		ENST00000624151			16	q23.3
ENSG00000127184	945.584	-0.699401	0.0790503	-8.84754	8.95e-19	3.16e-17	ENSG00000127184.13	cytochrome c oxidase subunit 7C [Source:HGNC Symbol;Acc:HGNC:2292]	COX7C	ENST00000247655	COX7C-201	COX7C	5	q14.3
ENSG00000126067	479.424	-0.566706	0.0640823	-8.84342	9.28e-19	3.28e-17	ENSG00000126067.12	proteasome 20S subunit beta 2 [Source:HGNC Symbol;Acc:HGNC:9539]	PSMB2	ENST00000373237	PSMB2-201	PSMB2	1	p34.3
ENSG00000202198	931.757	3.41111	0.38572	8.84348	9.28e-19	3.28e-17	ENSG00000202198.1	7SK RNA [Source:RFAM;Acc:RF00100]	7SK	ENST00000365328	7SK.1-201		6	p12.2
ENSG00000267312	21.2885	1.12204	0.12689	8.84259	9.35e-19	3.3e-17	ENSG00000267312.1	adenylosuccinate synthase (ADSS) pseudogene		ENST00000588022			17	q12
ENSG00000130518	352.239	1.17369	0.132822	8.83651	9.88e-19	3.48e-17	ENSG00000130518.17	IQ motif containing N [Source:HGNC Symbol;Acc:HGNC:29350]	IQCN	ENST00000392413	IQCN-201	IQCN	19	p13.11
ENSG00000169599	94.5658	-0.668714	0.0757321	-8.82999	1.05e-18	3.69e-17	ENSG00000169599.13	NFU1 iron-sulfur cluster scaffold [Source:HGNC Symbol;Acc:HGNC:16287]	NFU1	ENST00000394305	NFU1-202	NFU1	2	p13.3
ENSG00000116212	79.4912	-0.616191	0.0698006	-8.82788	1.07e-18	3.75e-17	ENSG00000116212.15	leucine rich repeat containing 42 [Source:HGNC Symbol;Acc:HGNC:28792]	LRRC42	ENST00000713564	LRRC42-206	LRRC42	1	p32.3
ENSG00000286214	10.7666	2.7693	0.313846	8.82375	1.11e-18	3.89e-17	ENSG00000286214.1	COPG2 imprinted transcript 1 [Source:HGNC Symbol;Acc:HGNC:2238]	COPG2IT1	ENST00000651844	COPG2IT1-201	COPG2IT1	7	q32.2
ENSG00000096384	4310.97	-0.743698	0.0842933	-8.82275	1.12e-18	3.92e-17	ENSG00000096384.20	heat shock protein 90 alpha family class B member 1 [Source:HGNC Symbol;Acc:HGNC:5258]	HSP90AB1	ENST00000620073	HSP90AB1-204	HSP90AB1	6	p21.1
ENSG00000171311	239.658	0.473396	0.0536689	8.82068	1.14e-18	3.99e-17	ENSG00000171311.13	exosome component 1 [Source:HGNC Symbol;Acc:HGNC:17286]	EXOSC1	ENST00000370902	EXOSC1-204	EXOSC1	10	q24.1
ENSG00000185088	316.738	-0.695546	0.0788607	-8.81994	1.15e-18	4.02e-17	ENSG00000185088.14	ribosomal protein S27 like [Source:HGNC Symbol;Acc:HGNC:18476]	RPS27L	ENST00000559763	RPS27L-207	RPS27L	15	q22.2
ENSG00000117222	642.407	-0.302372	0.0342929	-8.81734	1.17e-18	4.11e-17	ENSG00000117222.14	RB binding protein 5, histone lysine methyltransferase complex subunit [Source:HGNC Symbol;Acc:HGNC:9888]	RBBP5	ENST00000264515	RBBP5-201	RBBP5	1	q32.1
ENSG00000122033	256.57	-0.434111	0.0492373	-8.8167	1.18e-18	4.13e-17	ENSG00000122033.15	mitochondrial translational initiation factor 3 [Source:HGNC Symbol;Acc:HGNC:29788]	MTIF3	ENST00000381116	MTIF3-201	MTIF3	13	q12.2
ENSG00000274093	16.8233	1.3014	0.147752	8.80796	1.27e-18	4.46e-17	ENSG00000274093.1	novel transcript, sense intronic to NFAT5		ENST00000617574			16	q22.1
ENSG00000072786	9027.49	0.540289	0.0613466	8.80716	1.28e-18	4.49e-17	ENSG00000072786.13	serine/threonine kinase 10 [Source:HGNC Symbol;Acc:HGNC:11388]	STK10	ENST00000176763	STK10-201	STK10	5	q35.1
ENSG00000266340	23.9498	1.31548	0.149381	8.80619	1.29e-18	4.52e-17	ENSG00000266340.1	novel transcript, antisense RNF135		ENST00000584499			17	q11.2
ENSG00000104365	1768.9	0.410769	0.0466642	8.80265	1.34e-18	4.66e-17	ENSG00000104365.16	inhibitor of nuclear factor kappa B kinase subunit beta [Source:HGNC Symbol;Acc:HGNC:5960]	IKBKB	ENST00000520810	IKBKB-216	IKBKB	8	p11.21
ENSG00000101104	401.484	0.812769	0.0923504	8.80092	1.36e-18	4.73e-17	ENSG00000101104.13	poly(A) binding protein cytoplasmic 1 like [Source:HGNC Symbol;Acc:HGNC:15797]	PABPC1L	ENST00000217073	PABPC1L-201	PABPC1L	20	q13.12
ENSG00000232931	427.467	0.852571	0.0968876	8.79959	1.37e-18	4.79e-17	ENSG00000232931.6	long intergenic non-protein coding RNA 342 [Source:HGNC Symbol;Acc:HGNC:42470]	LINC00342	ENST00000660641	LINC00342-208	LINC00342	2	q11.1
ENSG00000131584	762.805	0.726929	0.0826184	8.79864	1.38e-18	4.82e-17	ENSG00000131584.19	ArfGAP with coiled-coil, ankyrin repeat and PH domains 3 [Source:HGNC Symbol;Acc:HGNC:16754]	ACAP3	ENST00000492936	ACAP3-212	ACAP3	1	p36.33
ENSG00000280381	28.7535	1.36272	0.154906	8.79708	1.4e-18	4.89e-17	ENSG00000280381.1	novel transcript		ENST00000624878			12	q24.31
ENSG00000108055	1022.93	-0.397629	0.0452104	-8.7951	1.43e-18	4.97e-17	ENSG00000108055.10	structural maintenance of chromosomes 3 [Source:HGNC Symbol;Acc:HGNC:2468]	SMC3	ENST00000691297	SMC3-211	SMC3	10	q25.2
ENSG00000230789	15.5592	1.49923	0.170481	8.79408	1.44e-18	5.01e-17	ENSG00000230789.1	ARHGAP26 intronic transcript 1 [Source:HGNC Symbol;Acc:HGNC:41429]	ARHGAP26-IT1	ENST00000433186	ARHGAP26-IT1-201	ARHGAP26-IT1	5	q31.3
ENSG00000278022	13.6095	1.52083	0.172962	8.79283	1.46e-18	5.06e-17	ENSG00000278022.1	novel transcript, sense intronic to IGF1R		ENST00000618697			15	q26.3
ENSG00000125835	830.577	-0.674711	0.0767395	-8.79224	1.47e-18	5.08e-17	ENSG00000125835.19	small nuclear ribonucleoprotein polypeptides B and B1 [Source:HGNC Symbol;Acc:HGNC:11153]	SNRPB	ENST00000438552	SNRPB-202	SNRPB	20	p13
ENSG00000243927	380.326	-0.692884	0.0788179	-8.79095	1.48e-18	5.14e-17	ENSG00000243927.6	mitochondrial ribosomal protein S6 [Source:HGNC Symbol;Acc:HGNC:14051]	MRPS6	ENST00000488492	MRPS6-205	MRPS6	21	q22.11
ENSG00000140945	4.3874	-3.94028	0.448254	-8.79028	1.49e-18	5.17e-17	ENSG00000140945.17	cadherin 13 [Source:HGNC Symbol;Acc:HGNC:1753]	CDH13	ENST00000268613	CDH13-201	CDH13	16	q23.3
ENSG00000276533	35.7871	1.14038	0.129745	8.78939	1.5e-18	5.2e-17	ENSG00000276533.1	novel transcript, sense intronic to RAB27A		ENST00000611214			15	q21.3
ENSG00000203721	41.098	1.76241	0.200535	8.78851	1.52e-18	5.24e-17	ENSG00000203721.7	long intergenic non-protein coding RNA 862 [Source:HGNC Symbol;Acc:HGNC:21901]	LINC00862	ENST00000636153	LINC00862-203	LINC00862	1	q32.1
ENSG00000162368	1896.01	-0.443026	0.0504363	-8.78388	1.58e-18	5.45e-17	ENSG00000162368.14	cytidine/uridine monophosphate kinase 1 [Source:HGNC Symbol;Acc:HGNC:18170]	CMPK1	ENST00000371873	CMPK1-203	CMPK1	1	p33
ENSG00000102103	389.121	-0.394892	0.0449816	-8.77896	1.65e-18	5.69e-17	ENSG00000102103.17	polyglutamine binding protein 1 [Source:HGNC Symbol;Acc:HGNC:9330]	PQBP1	ENST00000651767	PQBP1-218	PQBP1	X	p11.23
ENSG00000220305	21.7568	1.25202	0.142628	8.7782	1.66e-18	5.73e-17	ENSG00000220305.1	heterogeneous nuclear ribonucleoprotein H1 pseudogene 1 [Source:HGNC Symbol;Acc:HGNC:48751]	HNRNPH1P1	ENST00000403291	HNRNPH1P1-201	HNRNPH1P1	6	q25.3
ENSG00000105321	407.645	0.661768	0.0754065	8.77601	1.69e-18	5.84e-17	ENSG00000105321.14	coiled-coil domain containing 9 [Source:HGNC Symbol;Acc:HGNC:24560]	CCDC9	ENST00000601154	CCDC9-206	CCDC9	19	q13.32
ENSG00000144597	759.119	-0.409019	0.04661	-8.77535	1.7e-18	5.86e-17	ENSG00000144597.14	ELL associated factor 1 [Source:HGNC Symbol;Acc:HGNC:20907]	EAF1	ENST00000449565	EAF1-202	EAF1	3	p25.1
ENSG00000207304	30.1164	3.24754	0.370067	8.77554	1.7e-18	5.86e-17	ENSG00000207304.1	small nucleolar RNA, H/ACA box 8 [Source:HGNC Symbol;Acc:HGNC:32596]	SNORA8	ENST00000384574	SNORA8-201	SNORA8	11	q21
ENSG00000230409	32.5552	1.30563	0.14879	8.77501	1.71e-18	5.87e-17	ENSG00000230409.3	transcription elongation factor A1 pseudogene 2 [Source:HGNC Symbol;Acc:HGNC:29891]	TCEA1P2	ENST00000420496	TCEA1P2-201	TCEA1P2	3	p22.2
ENSG00000123496	2.07906	-4.09364	0.46668	-8.77183	1.76e-18	6.04e-17	ENSG00000123496.8	interleukin 13 receptor subunit alpha 2 [Source:HGNC Symbol;Acc:HGNC:5975]	IL13RA2	ENST00000371936	IL13RA2-202	IL13RA2	X	q23
ENSG00000149932	422.777	-0.451079	0.0514354	-8.76982	1.79e-18	6.14e-17	ENSG00000149932.17	transmembrane protein 219 [Source:HGNC Symbol;Acc:HGNC:25201]	TMEM219	ENST00000414689	TMEM219-202	TMEM219	16	p11.2
ENSG00000280739	135.752	1.0105	0.11524	8.76871	1.81e-18	6.2e-17	ENSG00000280739.3	EIF1B antisense RNA 1 [Source:HGNC Symbol;Acc:HGNC:44555]	EIF1B-AS1	ENST00000657703	EIF1B-AS1-213	EIF1B-AS1	3	p22.1
ENSG00000198522	253.711	-0.659579	0.075223	-8.76832	1.81e-18	6.21e-17	ENSG00000198522.14	GPN-loop GTPase 1 [Source:HGNC Symbol;Acc:HGNC:17030]	GPN1	ENST00000481754	GPN1-208	GPN1	2	p23.3
ENSG00000125484	481.585	-0.559422	0.0638034	-8.7679	1.82e-18	6.23e-17	ENSG00000125484.12	general transcription factor IIIC subunit 4 [Source:HGNC Symbol;Acc:HGNC:4667]	GTF3C4	ENST00000483873	GTF3C4-202	GTF3C4	9	q34.13
ENSG00000123416	2360.36	-0.397814	0.0454018	-8.76206	1.92e-18	6.55e-17	ENSG00000123416.15	tubulin alpha 1b [Source:HGNC Symbol;Acc:HGNC:18809]	TUBA1B	ENST00000336023	TUBA1B-202	TUBA1B	12	q13.12
ENSG00000076928	9218.19	0.522893	0.0596767	8.7621	1.92e-18	6.55e-17	ENSG00000076928.18	Rho guanine nucleotide exchange factor 1 [Source:HGNC Symbol;Acc:HGNC:681]	ARHGEF1	ENST00000600387	ARHGEF1-221	ARHGEF1	19	q13.2
ENSG00000139977	450.198	-0.718512	0.082022	-8.76	1.95e-18	6.67e-17	ENSG00000139977.14	N-alpha-acetyltransferase 30, NatC catalytic subunit [Source:HGNC Symbol;Acc:HGNC:19844]	NAA30	ENST00000555166	NAA30-203	NAA30	14	q22.3
ENSG00000266378	31.4043	1.19256	0.136158	8.75871	1.97e-18	6.73e-17	ENSG00000266378.1	novel transcript		ENST00000584683			17	p12
ENSG00000187536	14.4773	1.67878	0.191668	8.75876	1.97e-18	6.73e-17	ENSG00000187536.4	tropomyosin 3 pseudogene 7 [Source:HGNC Symbol;Acc:HGNC:39170]	TPM3P7	ENST00000338274	TPM3P7-201	TPM3P7	2	p23.3
ENSG00000199730	7.25932	1.6618	0.189749	8.75788	1.99e-18	6.78e-17	ENSG00000199730.1	RN7SK pseudogene 95 [Source:HGNC Symbol;Acc:HGNC:45819]	RN7SKP95	ENST00000362860	RN7SKP95-201	RN7SKP95	15	q21.3
ENSG00000279811	165.747	1.0507	0.119986	8.75686	2.01e-18	6.83e-17	ENSG00000279811.1	TEC		ENST00000624814			18	q23
ENSG00000170860	189.435	-0.548803	0.0626826	-8.75526	2.04e-18	6.93e-17	ENSG00000170860.4	LSM3 homolog, U6 small nuclear RNA and mRNA degradation associated [Source:HGNC Symbol;Acc:HGNC:17874]	LSM3	ENST00000306024	LSM3-201	LSM3	3	p25.1
ENSG00000182923	1821.97	0.845827	0.0966117	8.75491	2.04e-18	6.94e-17	ENSG00000182923.20	centrosomal protein 63 [Source:HGNC Symbol;Acc:HGNC:25815]	CEP63	ENST00000683596	CEP63-244	CEP63	3	q22.2
ENSG00000284554	7.63262	23.6659	2.70337	8.75421	2.06e-18	6.98e-17	ENSG00000284554.2	novel protein		ENST00000381568			22	q13.1
ENSG00000120137	1752.04	-0.464092	0.0530218	-8.75286	2.08e-18	7.06e-17	ENSG00000120137.7	pantothenate kinase 3 [Source:HGNC Symbol;Acc:HGNC:19365]	PANK3	ENST00000239231	PANK3-201	PANK3	5	q34
ENSG00000107077	1165.25	0.44339	0.050658	8.75262	2.08e-18	7.07e-17	ENSG00000107077.19	lysine demethylase 4C [Source:HGNC Symbol;Acc:HGNC:17071]	KDM4C	ENST00000536108	KDM4C-214	KDM4C	9	p24.1
ENSG00000126756	331.127	-0.641958	0.0733497	-8.75202	2.1e-18	7.09e-17	ENSG00000126756.12	ubiquitously expressed prefoldin like chaperone [Source:HGNC Symbol;Acc:HGNC:12641]	UXT	ENST00000333119	UXT-201	UXT	X	p11.23
ENSG00000254325	79.8463	1.16092	0.132645	8.75209	2.09e-18	7.09e-17	ENSG00000254325.2	novel transcript		ENST00000518552			8	q12.1
ENSG00000288093	25.4118	0.887914	0.101455	8.75183	2.1e-18	7.1e-17	ENSG00000288093.1	novel transcript		ENST00000667751			1	q23.3
ENSG00000262246	2587.27	0.55322	0.0632181	8.75097	2.12e-18	7.15e-17	ENSG00000262246.6	coronin 7 [Source:HGNC Symbol;Acc:HGNC:26161]	CORO7	ENST00000251166	CORO7-201	CORO7	16	p13.3
ENSG00000008394	95.687	-1.09286	0.124893	-8.75038	2.13e-18	7.18e-17	ENSG00000008394.13	microsomal glutathione S-transferase 1 [Source:HGNC Symbol;Acc:HGNC:7061]	MGST1	ENST00000536371	MGST1-209	MGST1	12	p12.3
ENSG00000126003	1128.16	-0.478756	0.0547274	-8.748	2.17e-18	7.33e-17	ENSG00000126003.7	PLAG1 like zinc finger 2 [Source:HGNC Symbol;Acc:HGNC:9047]	PLAGL2	ENST00000246229	PLAGL2-201	PLAGL2	20	q11.21
ENSG00000125457	220.55	-0.540168	0.0617505	-8.74758	2.18e-18	7.35e-17	ENSG00000125457.15	MIF4G domain containing [Source:HGNC Symbol;Acc:HGNC:24030]	MIF4GD	ENST00000581777	MIF4GD-213	MIF4GD	17	q25.1
ENSG00000178127	400.962	-0.366738	0.041955	-8.74122	2.31e-18	7.77e-17	ENSG00000178127.13	NADH:ubiquinone oxidoreductase core subunit V2 [Source:HGNC Symbol;Acc:HGNC:7717]	NDUFV2	ENST00000577703	NDUFV2-208	NDUFV2	18	p11.22
ENSG00000260236	24.0982	1.27663	0.14606	8.7405	2.32e-18	7.81e-17	ENSG00000260236.1	PTPN23 divergent transcript [Source:HGNC Symbol;Acc:HGNC:55397]	PTPN23-DT	ENST00000568593	PTPN23-DT-201	PTPN23-DT	3	p21.31
ENSG00000151466	1782.03	0.775256	0.0887002	8.74019	2.33e-18	7.83e-17	ENSG00000151466.12	sodium channel and clathrin linker 1 [Source:HGNC Symbol;Acc:HGNC:26406]	SCLT1	ENST00000503565	SCLT1-206	SCLT1	4	q28.2
ENSG00000127125	390.355	-0.363757	0.0416397	-8.73583	2.42e-18	8.13e-17	ENSG00000127125.9	phosphopantothenoylcysteine synthetase [Source:HGNC Symbol;Acc:HGNC:25686]	PPCS	ENST00000372562	PPCS-204	PPCS	1	p34.2
ENSG00000286977	10.333	1.33718	0.153086	8.73481	2.44e-18	8.2e-17	ENSG00000286977.1	novel transcript		ENST00000657273			X	p11.21
ENSG00000260672	9.8593	1.42109	0.16271	8.73392	2.46e-18	8.26e-17	ENSG00000260672.1	novel transcript		ENST00000563464			15	q24.1
ENSG00000272145	52.6536	0.772992	0.0885235	8.73205	2.5e-18	8.39e-17	ENSG00000272145.1	NFYC antisense RNA 1 [Source:HGNC Symbol;Acc:HGNC:49451]	NFYC-AS1	ENST00000606277	NFYC-AS1-201	NFYC-AS1	1	p34.2
ENSG00000181827	1024.84	-0.630443	0.0722078	-8.73095	2.53e-18	8.46e-17	ENSG00000181827.16	regulatory factor X7 [Source:HGNC Symbol;Acc:HGNC:25777]	RFX7	ENST00000559847	RFX7-202	RFX7	15	q21.3
ENSG00000275927	11.6953	1.62532	0.186167	8.73043	2.54e-18	8.49e-17	ENSG00000275927.1	novel transcript, sense intronic to XYLT1		ENST00000618290			16	p12.3
ENSG00000158711	3227.13	-0.558921	0.0640237	-8.72991	2.55e-18	8.53e-17	ENSG00000158711.14	ETS transcription factor ELK4 [Source:HGNC Symbol;Acc:HGNC:3326]	ELK4	ENST00000616704	ELK4-204	ELK4	1	q32.1
ENSG00000261490	309.551	0.615405	0.0705047	8.72856	2.58e-18	8.62e-17	ENSG00000261490.1	NA	NA	NA	NA	NA	NA	NA
ENSG00000229677	35.3725	1.04624	0.119886	8.72693	2.62e-18	8.74e-17	ENSG00000229677.1	ribosomal protein L17 pseudogene 28 [Source:HGNC Symbol;Acc:HGNC:36055]	RPL17P28	ENST00000429934	RPL17P28-201	RPL17P28	7	q34
ENSG00000100567	335.799	-0.547412	0.0627384	-8.72531	2.65e-18	8.86e-17	ENSG00000100567.13	proteasome 20S subunit alpha 3 [Source:HGNC Symbol;Acc:HGNC:9532]	PSMA3	ENST00000216455	PSMA3-201	PSMA3	14	q23.1
ENSG00000128563	421.053	0.39293	0.0450473	8.72261	2.72e-18	9.07e-17	ENSG00000128563.13	PRKR interacting protein 1 [Source:HGNC Symbol;Acc:HGNC:21894]	PRKRIP1	ENST00000477886	PRKRIP1-205	PRKRIP1	7	q22.1
ENSG00000065427	1033.68	-0.512847	0.0588114	-8.7202	2.78e-18	9.25e-17	ENSG00000065427.15	lysyl-tRNA synthetase 1 [Source:HGNC Symbol;Acc:HGNC:6215]	KARS1	ENST00000319410	KARS1-202	KARS1	16	q23.1
ENSG00000237827	31.8567	1.19187	0.13671	8.71827	2.82e-18	9.41e-17	ENSG00000237827.1	ribosomal protein S15a pseudogene 29 [Source:HGNC Symbol;Acc:HGNC:35981]	RPS15AP29	ENST00000445539	RPS15AP29-201	RPS15AP29	10	q24.33
ENSG00000082701	2705.89	0.604719	0.0693743	8.71676	2.86e-18	9.53e-17	ENSG00000082701.17	glycogen synthase kinase 3 beta [Source:HGNC Symbol;Acc:HGNC:4617]	GSK3B	ENST00000264235	GSK3B-201	GSK3B	3	q13.33
ENSG00000113578	3.15949	-4.46389	0.512272	-8.7139	2.94e-18	9.76e-17	ENSG00000113578.18	fibroblast growth factor 1 [Source:HGNC Symbol;Acc:HGNC:3665]	FGF1	ENST00000359370	FGF1-202	FGF1	5	q31.3
ENSG00000241553	3519.14	-0.396007	0.0454499	-8.71304	2.96e-18	9.83e-17	ENSG00000241553.13	actin related protein 2/3 complex subunit 4 [Source:HGNC Symbol;Acc:HGNC:707]	ARPC4	ENST00000498623	ARPC4-208	ARPC4	3	p25.3
ENSG00000004961	173.906	-0.634454	0.072846	-8.70952	3.05e-18	1.01e-16	ENSG00000004961.15	holocytochrome c synthase [Source:HGNC Symbol;Acc:HGNC:4837]	HCCS	ENST00000321143	HCCS-201	HCCS	X	p22.2
ENSG00000148835	119.259	-0.48488	0.0556913	-8.70656	3.13e-18	1.04e-16	ENSG00000148835.11	TATA-box binding protein associated factor 5 [Source:HGNC Symbol;Acc:HGNC:11539]	TAF5	ENST00000690052	TAF5-206	TAF5	10	q24.33
ENSG00000111669	1872.44	-0.380482	0.043706	-8.70549	3.16e-18	1.05e-16	ENSG00000111669.15	triosephosphate isomerase 1 [Source:HGNC Symbol;Acc:HGNC:12009]	TPI1	ENST00000229270	TPI1-201	TPI1	12	p13.31
ENSG00000115216	1321.06	-0.324062	0.0372245	-8.7056	3.16e-18	1.05e-16	ENSG00000115216.14	nuclear receptor binding protein 1 [Source:HGNC Symbol;Acc:HGNC:7993]	NRBP1	ENST00000233557	NRBP1-201	NRBP1	2	p23.3
ENSG00000206559	21.7609	1.35398	0.155556	8.70414	3.2e-18	1.06e-16	ENSG00000206559.8	zinc finger CW-type and PWWP domain containing 2 [Source:HGNC Symbol;Acc:HGNC:23574]	ZCWPW2	ENST00000420223	ZCWPW2-203	ZCWPW2	3	p24.1
ENSG00000205307	297.742	1.03381	0.118794	8.70253	3.25e-18	1.07e-16	ENSG00000205307.12	Sin3A associated protein 25 [Source:HGNC Symbol;Acc:HGNC:41908]	SAP25	ENST00000538735	SAP25-201	SAP25	7	q22.1
ENSG00000237135	52.0376	1.23066	0.141403	8.70318	3.23e-18	1.07e-16	ENSG00000237135.1	DEAD-box helicase 10 pseudogene 1 [Source:HGNC Symbol;Acc:HGNC:44960]	DDX10P1	ENST00000448545	DDX10P1-201	DDX10P1	10	p11.23
ENSG00000109971	8651.98	-0.70821	0.0814022	-8.70013	3.31e-18	1.09e-16	ENSG00000109971.14	heat shock protein family A (Hsp70) member 8 [Source:HGNC Symbol;Acc:HGNC:5241]	HSPA8	ENST00000532636	HSPA8-218	HSPA8	11	q24.1
ENSG00000213906	177.129	0.671698	0.0772064	8.70003	3.32e-18	1.09e-16	ENSG00000213906.10	leukotriene B4 receptor 2 [Source:HGNC Symbol;Acc:HGNC:19260]	LTB4R2	ENST00000527924	LTB4R2-201	LTB4R2	14	q12
ENSG00000143222	469.96	-0.517359	0.0595079	-8.69395	3.5e-18	1.15e-16	ENSG00000143222.12	ubiquitin-fold modifier conjugating enzyme 1 [Source:HGNC Symbol;Acc:HGNC:26941]	UFC1	ENST00000467540	UFC1-203	UFC1	1	q23.3
ENSG00000164924	12016.3	-0.457153	0.0525863	-8.69339	3.52e-18	1.16e-16	ENSG00000164924.18	tyrosine 3-monooxygenase/tryptophan 5-monooxygenase activation protein zeta [Source:HGNC Symbol;Acc:HGNC:12855]	YWHAZ	ENST00000395957	YWHAZ-206	YWHAZ	8	q22.3
ENSG00000280166	9.5624	1.56877	0.180461	8.6931	3.53e-18	1.16e-16	ENSG00000280166.1	TEC		ENST00000623520			10	q22.1
ENSG00000182095	6420.09	0.594973	0.0684569	8.6912	3.59e-18	1.18e-16	ENSG00000182095.15	trinucleotide repeat containing 18 [Source:HGNC Symbol;Acc:HGNC:11962]	TNRC18	ENST00000399537	TNRC18-203	TNRC18	7	p22.1
ENSG00000271601	1072.86	-0.611987	0.0704255	-8.68985	3.63e-18	1.19e-16	ENSG00000271601.4	limb and CNS expressed 1 like [Source:HGNC Symbol;Acc:HGNC:28715]	LIX1L	ENST00000604000	LIX1L-201	LIX1L	1	q21.1
ENSG00000131558	957.59	0.358125	0.0412225	8.68761	3.7e-18	1.22e-16	ENSG00000131558.15	exocyst complex component 4 [Source:HGNC Symbol;Acc:HGNC:30389]	EXOC4	ENST00000393161	EXOC4-202	EXOC4	7	q33
ENSG00000116539	4314.96	0.354823	0.0408556	8.6848	3.79e-18	1.24e-16	ENSG00000116539.14	ASH1 like histone lysine methyltransferase [Source:HGNC Symbol;Acc:HGNC:19088]	ASH1L	ENST00000368346	ASH1L-201	ASH1L	1	q22
ENSG00000148730	5042.74	-0.372475	0.0428968	-8.68304	3.85e-18	1.26e-16	ENSG00000148730.7	eukaryotic translation initiation factor 4E binding protein 2 [Source:HGNC Symbol;Acc:HGNC:3289]	EIF4EBP2	ENST00000373218	EIF4EBP2-201	EIF4EBP2	10	q22.1
ENSG00000071994	467.584	-0.615052	0.0708374	-8.68259	3.87e-18	1.27e-16	ENSG00000071994.11	programmed cell death 2 [Source:HGNC Symbol;Acc:HGNC:8762]	PDCD2	ENST00000541970	PDCD2-208	PDCD2	6	q27
ENSG00000249485	14.7827	1.75697	0.202382	8.68145	3.91e-18	1.28e-16	ENSG00000249485.1	RBBP4 pseudogene 1 [Source:HGNC Symbol;Acc:HGNC:42368]	RBBP4P1	ENST00000502424	RBBP4P1-201	RBBP4P1	5	p15.2
ENSG00000049618	3424.48	0.331167	0.0381757	8.67482	4.14e-18	1.35e-16	ENSG00000049618.24	AT-rich interaction domain 1B [Source:HGNC Symbol;Acc:HGNC:18040]	ARID1B	ENST00000346085	ARID1B-202	ARID1B	6	q25.3
ENSG00000143183	584.862	-0.547893	0.0631639	-8.67416	4.17e-18	1.36e-16	ENSG00000143183.18	transmembrane and coiled-coil domains 1 [Source:HGNC Symbol;Acc:HGNC:18188]	TMCO1	ENST00000612311	TMCO1-207	TMCO1	1	q24.1
ENSG00000278367	5.39341	2.1471	0.247521	8.6744	4.16e-18	1.36e-16	ENSG00000278367.1	novel transcript, antisense to PROCR		ENST00000615962			20	q11.22
ENSG00000233411	2.57459	3.4721	0.400406	8.67146	4.27e-18	1.39e-16	ENSG00000233411.1	novel transcript		ENST00000417969			1	q24.2
ENSG00000273587	2.82292	4.67911	0.539572	8.6719	4.25e-18	1.39e-16	ENSG00000273587.1	small nucleolar RNA, H/ACA box 78 [Source:HGNC Symbol;Acc:HGNC:32664]	SNORA78	ENST00000459373	SNORA78-201	SNORA78	16	p13.3
ENSG00000285737	51.8304	1.13499	0.130923	8.66915	4.35e-18	1.42e-16	ENSG00000285737.1	long intergenic non-protein coding RNA 2680 [Source:HGNC Symbol;Acc:HGNC:54174]	LINC02680	ENST00000649291	LINC02680-201	LINC02680	10	p12.1
ENSG00000139644	7538.33	-0.427443	0.0493425	-8.66278	4.6e-18	1.5e-16	ENSG00000139644.13	transmembrane BAX inhibitor motif containing 6 [Source:HGNC Symbol;Acc:HGNC:11723]	TMBIM6	ENST00000548809	TMBIM6-214	TMBIM6	12	q13.12
ENSG00000101844	138.666	-0.454103	0.0524249	-8.66198	4.64e-18	1.51e-16	ENSG00000101844.18	autophagy related 4A cysteine peptidase [Source:HGNC Symbol;Acc:HGNC:16489]	ATG4A	ENST00000372232	ATG4A-203	ATG4A	X	q22.3
ENSG00000227032	40.3185	1.03652	0.119665	8.66184	4.64e-18	1.51e-16	ENSG00000227032.1	ribosomal protein S2 pseudogene 36 [Source:HGNC Symbol;Acc:HGNC:36784]	RPS2P36	ENST00000456516	RPS2P36-201	RPS2P36	10	q24.1
ENSG00000258620	9.87372	1.75166	0.202295	8.65892	4.76e-18	1.55e-16	ENSG00000258620.2	novel transcript, intronic to WDR25		ENST00000556080			14	q32.2
ENSG00000163728	1013.38	0.475169	0.0548833	8.6578	4.81e-18	1.56e-16	ENSG00000163728.11	tetratricopeptide repeat domain 14 [Source:HGNC Symbol;Acc:HGNC:24697]	TTC14	ENST00000296015	TTC14-201	TTC14	3	q26.33
ENSG00000144895	710.288	-0.606707	0.0700915	-8.65593	4.89e-18	1.59e-16	ENSG00000144895.12	eukaryotic translation initiation factor 2A [Source:HGNC Symbol;Acc:HGNC:3254]	EIF2A	ENST00000463863	EIF2A-205	EIF2A	3	q25.1
ENSG00000174013	213.743	-0.676843	0.0782045	-8.65478	4.94e-18	1.6e-16	ENSG00000174013.8	F-box protein 45 [Source:HGNC Symbol;Acc:HGNC:29148]	FBXO45	ENST00000440469	FBXO45-202	FBXO45	3	q29
ENSG00000136485	2559.03	-0.417182	0.0482071	-8.65394	4.98e-18	1.61e-16	ENSG00000136485.15	DDB1 and CUL4 associated factor 7 [Source:HGNC Symbol;Acc:HGNC:30915]	DCAF7	ENST00000431926	DCAF7-202	DCAF7	17	q23.3
ENSG00000153993	6.4335	-2.33411	0.269756	-8.65267	5.03e-18	1.63e-16	ENSG00000153993.14	semaphorin 3D [Source:HGNC Symbol;Acc:HGNC:10726]	SEMA3D	ENST00000284136	SEMA3D-201	SEMA3D	7	q21.11
ENSG00000164967	114.003	-0.496192	0.057367	-8.64942	5.18e-18	1.67e-16	ENSG00000164967.10	ribonuclease P/MRP subunit p25 like [Source:HGNC Symbol;Acc:HGNC:19909]	RPP25L	ENST00000297613	RPP25L-201	RPP25L	9	p13.3
ENSG00000141376	779.11	0.763295	0.0882613	8.64812	5.24e-18	1.69e-16	ENSG00000141376.23	BCAS3 microtubule associated cell migration factor [Source:HGNC Symbol;Acc:HGNC:14347]	BCAS3	ENST00000588168	BCAS3-216	BCAS3	17	q23.2
ENSG00000242539	29.8094	1.24984	0.144548	8.64654	5.31e-18	1.71e-16	ENSG00000242539.2	novel transcript		ENST00000600539			3	q26.33
ENSG00000278864	100.609	0.775702	0.0897185	8.64595	5.34e-18	1.72e-16	ENSG00000278864.1	novel transcript		ENST00000624039			17	p11.2
ENSG00000157881	507.722	0.5497	0.063584	8.64526	5.37e-18	1.73e-16	ENSG00000157881.16	pantothenate kinase 4 (inactive) [Source:HGNC Symbol;Acc:HGNC:19366]	PANK4	ENST00000378466	PANK4-201	PANK4	1	p36.32
ENSG00000250011	57.143	1.00802	0.11662	8.64366	5.44e-18	1.75e-16	ENSG00000250011.1	high mobility group box 1 pseudogene 3 [Source:HGNC Symbol;Acc:HGNC:4995]	HMGB1P3	ENST00000502802	HMGB1P3-201	HMGB1P3	2	q37.1
ENSG00000115128	280.369	-0.473588	0.0547931	-8.6432	5.47e-18	1.76e-16	ENSG00000115128.7	splicing factor 3b subunit 6 [Source:HGNC Symbol;Acc:HGNC:30096]	SF3B6	ENST00000233468	SF3B6-201	SF3B6	2	p23.3
ENSG00000214439	60.0273	0.833179	0.0963998	8.64296	5.48e-18	1.76e-16	ENSG00000214439.4	family with sequence similarity 185 member B, pseudogene [Source:HGNC Symbol;Acc:HGNC:21813]	FAM185BP	ENST00000443595	FAM185BP-201	FAM185BP	7	q11.23
ENSG00000155463	999.189	-0.346952	0.040153	-8.64074	5.59e-18	1.8e-16	ENSG00000155463.14	OXA1L mitochondrial inner membrane protein [Source:HGNC Symbol;Acc:HGNC:8526]	OXA1L	ENST00000285848	OXA1L-201	OXA1L	14	q11.2
ENSG00000137364	196.846	-0.788482	0.0912687	-8.63913	5.66e-18	1.82e-16	ENSG00000137364.5	thiopurine S-methyltransferase [Source:HGNC Symbol;Acc:HGNC:12014]	TPMT	ENST00000309983	TPMT-201	TPMT	6	p22.3
ENSG00000229473	24.6676	1.02156	0.118299	8.63536	5.85e-18	1.88e-16	ENSG00000229473.2	regulator of G protein signaling 17 pseudogene 1 [Source:HGNC Symbol;Acc:HGNC:39729]	RGS17P1	ENST00000423358	RGS17P1-201	RGS17P1	13	q14.11
ENSG00000207008	19.6458	2.00351	0.232095	8.63229	6.01e-18	1.93e-16	ENSG00000207008.1	small nucleolar RNA, H/ACA box 54 [Source:HGNC Symbol;Acc:HGNC:32647]	SNORA54	ENST00000384281	SNORA54-201	SNORA54	11	p15.4
ENSG00000279352	13.0027	2.20018	0.254877	8.63232	6.01e-18	1.93e-16	ENSG00000279352.1	TEC		ENST00000623071			18	p11.21
ENSG00000160055	256.201	0.648911	0.0751883	8.63047	6.11e-18	1.96e-16	ENSG00000160055.20	transmembrane protein 234 [Source:HGNC Symbol;Acc:HGNC:28837]	TMEM234	ENST00000466796	TMEM234-205	TMEM234	1	p35.2
ENSG00000186704	71.2866	1.16257	0.134717	8.62967	6.15e-18	1.97e-16	ENSG00000186704.9	DTX2 pseudogene 1 [Source:HGNC Symbol;Acc:HGNC:42352]	DTX2P1	ENST00000425797	DTX2P1-201	DTX2P1	7	q11.23
ENSG00000260565	617.7	0.708963	0.0822055	8.62428	6.45e-18	2.06e-16	ENSG00000260565.7	endogenous retrovirus group K13 member 1 [Source:HGNC Symbol;Acc:HGNC:27548]	ERVK13-1	ENST00000564340	ERVK13-1-203	ERVK13-1	16	p13.3
ENSG00000286813	181.05	0.977931	0.11339	8.62449	6.44e-18	2.06e-16	ENSG00000286813.1	novel transcript, sense intronic to ST20-MTHFSand MTHFS		ENST00000655674			15	q25.1
ENSG00000232593	139.553	0.7501	0.0870217	8.61969	6.71e-18	2.14e-16	ENSG00000232593.7	KANTR integral membrane protein [Source:HGNC Symbol;Acc:HGNC:49510]	KANTR	ENST00000604062	KANTR-203	KANTR	X	p11.22
ENSG00000279814	31.6355	1.21172	0.140592	8.61865	6.77e-18	2.16e-16	ENSG00000279814.1	TEC		ENST00000623230			10	q22.2
ENSG00000063244	1920.01	0.292877	0.033991	8.61632	6.91e-18	2.2e-16	ENSG00000063244.13	U2 small nuclear RNA auxiliary factor 2 [Source:HGNC Symbol;Acc:HGNC:23156]	U2AF2	ENST00000450554	U2AF2-202	U2AF2	19	q13.42
ENSG00000270344	175.096	0.804738	0.0934088	8.61522	6.98e-18	2.22e-16	ENSG00000270344.3	POC1B antisense RNA 1 [Source:HGNC Symbol;Acc:HGNC:52949]	POC1B-AS1	ENST00000605233	POC1B-AS1-201	POC1B-AS1	12	q21.33
ENSG00000086062	2573.26	-0.483341	0.0561098	-8.6142	7.04e-18	2.24e-16	ENSG00000086062.13	beta-1,4-galactosyltransferase 1 [Source:HGNC Symbol;Acc:HGNC:924]	B4GALT1	ENST00000535206	B4GALT1-202	B4GALT1	9	p21.1
ENSG00000187475	14.4044	1.73919	0.201914	8.61352	7.09e-18	2.25e-16	ENSG00000187475.6	H1.6 linker histone, cluster member [Source:HGNC Symbol;Acc:HGNC:4720]	H1-6	ENST00000338379	H1-6-201	H1-6	6	p22.2
ENSG00000150051	3.18108	-4.02714	0.467715	-8.61025	7.29e-18	2.32e-16	ENSG00000150051.14	mohawk homeobox [Source:HGNC Symbol;Acc:HGNC:23729]	MKX	ENST00000375790	MKX-201	MKX	10	p12.1
ENSG00000197912	1956.89	0.54905	0.063768	8.61011	7.3e-18	2.32e-16	ENSG00000197912.16	SPG7 matrix AAA peptidase subunit, paraplegin [Source:HGNC Symbol;Acc:HGNC:11237]	SPG7	ENST00000646707	SPG7-284	SPG7	16	q24.3
ENSG00000197006	1859.51	-0.650445	0.0755725	-8.60689	7.51e-18	2.38e-16	ENSG00000197006.14	methyltransferase 9, His-X-His N1(pi)-histidine [Source:HGNC Symbol;Acc:HGNC:24586]	METTL9	ENST00000563026	METTL9-205	METTL9	16	p12.2
ENSG00000157837	1030	0.964913	0.112249	8.59615	8.24e-18	2.61e-16	ENSG00000157837.16	signal peptide peptidase like 3 [Source:HGNC Symbol;Acc:HGNC:30424]	SPPL3	ENST00000353487	SPPL3-201	SPPL3	12	q24.31
ENSG00000196498	3351.35	0.364357	0.042399	8.59354	8.43e-18	2.67e-16	ENSG00000196498.13	nuclear receptor corepressor 2 [Source:HGNC Symbol;Acc:HGNC:7673]	NCOR2	ENST00000404621	NCOR2-201	NCOR2	12	q24.31
ENSG00000188511	279.676	0.847184	0.0985839	8.59353	8.43e-18	2.67e-16	ENSG00000188511.12	MIR3667 host gene [Source:HGNC Symbol;Acc:HGNC:28010]	MIR3667HG	ENST00000414287	MIR3667HG-204	MIR3667HG	22	q13.33
ENSG00000119616	495.711	-0.463848	0.0539832	-8.59245	8.51e-18	2.69e-16	ENSG00000119616.11	FCF1 rRNA-processing protein [Source:HGNC Symbol;Acc:HGNC:20220]	FCF1	ENST00000554590	FCF1-206	FCF1	14	q24.3
ENSG00000139190	547.661	0.788299	0.091744	8.59237	8.52e-18	2.69e-16	ENSG00000139190.17	vesicle associated membrane protein 1 [Source:HGNC Symbol;Acc:HGNC:12642]	VAMP1	ENST00000400911	VAMP1-203	VAMP1	12	p13.31
ENSG00000279948	54.6521	0.867507	0.100976	8.59123	8.6e-18	2.72e-16	ENSG00000279948.1	NA	NA	NA	NA	NA	NA	NA
ENSG00000131475	215.073	-0.336167	0.0391326	-8.59046	8.66e-18	2.74e-16	ENSG00000131475.7	vacuolar protein sorting 25 homolog [Source:HGNC Symbol;Acc:HGNC:28122]	VPS25	ENST00000253794	VPS25-201	VPS25	17	q21.2
ENSG00000029364	861.013	-0.355795	0.041421	-8.58972	8.72e-18	2.75e-16	ENSG00000029364.12	solute carrier family 39 member 9 [Source:HGNC Symbol;Acc:HGNC:20182]	SLC39A9	ENST00000556125	SLC39A9-208	SLC39A9	14	q24.1
ENSG00000165389	190.844	-0.631333	0.0735602	-8.58253	9.28e-18	2.93e-16	ENSG00000165389.7	serine palmitoyltransferase small subunit A [Source:HGNC Symbol;Acc:HGNC:20361]	SPTSSA	ENST00000298130	SPTSSA-201	SPTSSA	14	q13.1
ENSG00000213799	334.9	-0.39384	0.0459025	-8.57992	9.49e-18	2.99e-16	ENSG00000213799.13	zinc finger protein 845 [Source:HGNC Symbol;Acc:HGNC:25112]	ZNF845	ENST00000595091	ZNF845-202	ZNF845	19	q13.42
ENSG00000136451	1390.67	-0.364026	0.042429	-8.57965	9.52e-18	3e-16	ENSG00000136451.9	vascular endothelial zinc finger 1 [Source:HGNC Symbol;Acc:HGNC:12949]	VEZF1	ENST00000258963	VEZF1-201	VEZF1	17	q22
ENSG00000146067	1311.09	0.667331	0.0778199	8.57533	9.88e-18	3.11e-16	ENSG00000146067.16	family with sequence similarity 193 member B [Source:HGNC Symbol;Acc:HGNC:25524]	FAM193B	ENST00000513282	FAM193B-215	FAM193B	5	q35.3
ENSG00000165169	210.245	-0.652373	0.076113	-8.57111	1.02e-17	3.22e-16	ENSG00000165169.11	dynein light chain Tctex-type 3 [Source:HGNC Symbol;Acc:HGNC:11694]	DYNLT3	ENST00000378581	DYNLT3-202	DYNLT3	X	p11.4
ENSG00000073910	3187.96	0.719608	0.0839575	8.5711	1.02e-17	3.22e-16	ENSG00000073910.23	FRY microtubule binding protein [Source:HGNC Symbol;Acc:HGNC:20367]	FRY	ENST00000645780	FRY-213	FRY	13	q13.1
ENSG00000281469	15.6983	1.21701	0.142018	8.56939	1.04e-17	3.27e-16	ENSG00000281469.1	TEC		ENST00000625666			2	q23.1
ENSG00000165118	138.409	-0.602804	0.0704103	-8.56131	1.12e-17	3.49e-16	ENSG00000165118.15	Q-nucleotide N-glycosylase 1 [Source:HGNC Symbol;Acc:HGNC:28144]	QNG1	ENST00000376344	QNG1-203	QNG1	9	q21.32
ENSG00000143742	1030.98	-0.408027	0.0476597	-8.56125	1.12e-17	3.49e-16	ENSG00000143742.14	signal recognition particle 9 [Source:HGNC Symbol;Acc:HGNC:11304]	SRP9	ENST00000619790	SRP9-204	SRP9	1	q42.12
ENSG00000287562	36.8404	0.912343	0.10656	8.5618	1.11e-17	3.49e-16	ENSG00000287562.1	novel transcript		ENST00000664457			6	p21.1
ENSG00000280274	5.70795	1.83483	0.214309	8.56161	1.11e-17	3.49e-16	ENSG00000280274.1	TEC		ENST00000625119			16	q23.1
ENSG00000105486	356.808	0.78669	0.0918951	8.56073	1.12e-17	3.5e-16	ENSG00000105486.14	DNA ligase 1 [Source:HGNC Symbol;Acc:HGNC:6598]	LIG1	ENST00000263274	LIG1-201	LIG1	19	q13.33
ENSG00000236670	32.6128	1.17937	0.13776	8.56101	1.12e-17	3.5e-16	ENSG00000236670.1	keratin 18 pseudogene 5 [Source:HGNC Symbol;Acc:HGNC:19259]	KRT18P5	ENST00000436075	KRT18P5-201	KRT18P5	22	q11.21
ENSG00000137478	1479.56	0.454792	0.0531757	8.55263	1.2e-17	3.76e-16	ENSG00000137478.15	FCH and double SH3 domains 2 [Source:HGNC Symbol;Acc:HGNC:29114]	FCHSD2	ENST00000311172	FCHSD2-201	FCHSD2	11	q13.4
ENSG00000204568	273.905	-0.83336	0.0974725	-8.54969	1.23e-17	3.85e-16	ENSG00000204568.12	mitochondrial ribosomal protein S18B [Source:HGNC Symbol;Acc:HGNC:14516]	MRPS18B	ENST00000259873	MRPS18B-206	MRPS18B	6	p21.33
ENSG00000124767	289.88	-0.813759	0.0951852	-8.54922	1.24e-17	3.86e-16	ENSG00000124767.7	glyoxalase I [Source:HGNC Symbol;Acc:HGNC:4323]	GLO1	ENST00000373365	GLO1-201	GLO1	6	p21.2
ENSG00000204764	49.4436	1.50071	0.175595	8.54645	1.27e-17	3.96e-16	ENSG00000204764.14	RAN binding protein 17 [Source:HGNC Symbol;Acc:HGNC:14428]	RANBP17	ENST00000443155	RANBP17-202	RANBP17	5	q35.1
ENSG00000165304	66.4921	1.04964	0.122873	8.54251	1.31e-17	4.09e-16	ENSG00000165304.8	maternal embryonic leucine zipper kinase [Source:HGNC Symbol;Acc:HGNC:16870]	MELK	ENST00000298048	MELK-201	MELK	9	p13.2
ENSG00000181588	60.3692	-0.856837	0.10031	-8.54186	1.32e-17	4.11e-16	ENSG00000181588.17	mex-3 RNA binding family member D [Source:HGNC Symbol;Acc:HGNC:16734]	MEX3D	ENST00000402693	MEX3D-201	MEX3D	19	p13.3
ENSG00000248791	21.7113	1.16819	0.136773	8.54112	1.33e-17	4.13e-16	ENSG00000248791.1	pleckstrin homology domain containing, family A (phosphoinositide binding specific) member 1 (PLEKHA1) pseudogene		ENST00000503819			5	p15.2
ENSG00000159588	135.339	1.02075	0.119513	8.5409	1.33e-17	4.14e-16	ENSG00000159588.15	coiled-coil domain containing 17 [Source:HGNC Symbol;Acc:HGNC:26574]	CCDC17	ENST00000372044	CCDC17-201	CCDC17	1	p34.1
ENSG00000228817	45.6847	1.12354	0.131571	8.53942	1.35e-17	4.19e-16	ENSG00000228817.4	BACH1 intronic transcript 2 [Source:HGNC Symbol;Acc:HGNC:40007]	BACH1-IT2	ENST00000626681	BACH1-IT2-203	BACH1-IT2	21	q21.3
ENSG00000262265	28.7144	1.0258	0.120133	8.53887	1.36e-17	4.21e-16	ENSG00000262265.2	novel transcript, sense intronic to CDC27		ENST00000647948			17	q21.32
ENSG00000267430	45.1991	0.857221	0.100399	8.53812	1.36e-17	4.23e-16	ENSG00000267430.1	proteasome (prosome, macropain) 26S subunit, ATPase, 5 (PSMC5) pseudogene		ENST00000589763			18	q21.33
ENSG00000167548	13427.2	0.496486	0.0581746	8.53441	1.41e-17	4.36e-16	ENSG00000167548.17	lysine methyltransferase 2D [Source:HGNC Symbol;Acc:HGNC:7133]	KMT2D	ENST00000683543	KMT2D-210	KMT2D	12	q13.12
ENSG00000168301	80.4261	-0.621648	0.0728586	-8.53225	1.44e-17	4.44e-16	ENSG00000168301.13	potassium channel tetramerization domain containing 6 [Source:HGNC Symbol;Acc:HGNC:22235]	KCTD6	ENST00000404589	KCTD6-202	KCTD6	3	p14.3
ENSG00000148248	1389.86	-0.397412	0.0465998	-8.52819	1.49e-17	4.6e-16	ENSG00000148248.14	surfeit 4 [Source:HGNC Symbol;Acc:HGNC:11476]	SURF4	ENST00000545297	SURF4-207	SURF4	9	q34.2
ENSG00000178695	3530.36	-0.726206	0.0851583	-8.52771	1.49e-17	4.61e-16	ENSG00000178695.6	potassium channel tetramerization domain containing 12 [Source:HGNC Symbol;Acc:HGNC:14678]	KCTD12	ENST00000377474	KCTD12-201	KCTD12	13	q22.3
ENSG00000125304	2584.96	-0.470995	0.055239	-8.52648	1.51e-17	4.66e-16	ENSG00000125304.10	transmembrane 9 superfamily member 2 [Source:HGNC Symbol;Acc:HGNC:11865]	TM9SF2	ENST00000642146	TM9SF2-206	TM9SF2	13	q32.3
ENSG00000260729	40.2585	0.969435	0.11374	8.52324	1.55e-17	4.79e-16	ENSG00000260729.1	novel protein		ENST00000379915			15	q23
ENSG00000188897	2059.51	1.30794	0.153468	8.52254	1.56e-17	4.81e-16	ENSG00000188897.9	novel lipoprotein amino terminal region containing protein		ENST00000595168			16	p13.13
ENSG00000143797	2207.59	0.964895	0.113251	8.51996	1.6e-17	4.92e-16	ENSG00000143797.12	membrane bound O-acyltransferase domain containing 2 [Source:HGNC Symbol;Acc:HGNC:25193]	MBOAT2	ENST00000305997	MBOAT2-201	MBOAT2	2	p25.1
ENSG00000115942	435.063	0.507392	0.0595574	8.51938	1.6e-17	4.94e-16	ENSG00000115942.9	origin recognition complex subunit 2 [Source:HGNC Symbol;Acc:HGNC:8488]	ORC2	ENST00000234296	ORC2-201	ORC2	2	q33.1
ENSG00000107021	460.382	-0.356091	0.0418158	-8.51571	1.66e-17	5.1e-16	ENSG00000107021.16	TBC1 domain family member 13 [Source:HGNC Symbol;Acc:HGNC:25571]	TBC1D13	ENST00000372648	TBC1D13-202	TBC1D13	9	q34.11
ENSG00000262332	8.47031	2.19564	0.257859	8.5149	1.67e-17	5.13e-16	ENSG00000262332.1	novel transcript, antisense to ABCC6		ENST00000574883			16	p13.11
ENSG00000117569	303.458	0.695514	0.0816921	8.51385	1.68e-17	5.17e-16	ENSG00000117569.19	polypyrimidine tract binding protein 2 [Source:HGNC Symbol;Acc:HGNC:17662]	PTBP2	ENST00000482253	PTBP2-209	PTBP2	1	p21.3
ENSG00000127870	750.139	-0.448013	0.0526267	-8.51303	1.69e-17	5.2e-16	ENSG00000127870.17	ring finger protein 6 [Source:HGNC Symbol;Acc:HGNC:10069]	RNF6	ENST00000468480	RNF6-204	RNF6	13	q12.13
ENSG00000280353	15.6005	1.30071	0.152815	8.51165	1.71e-17	5.26e-16	ENSG00000280353.1	TEC		ENST00000623064			19	q13.33
ENSG00000129048	6.30686	-2.26147	0.265724	-8.51058	1.73e-17	5.31e-16	ENSG00000129048.7	atypical chemokine receptor 4 [Source:HGNC Symbol;Acc:HGNC:1611]	ACKR4	ENST00000249887	ACKR4-201	ACKR4	3	q22.1
ENSG00000241529	5.65218	2.51597	0.295655	8.50981	1.74e-17	5.34e-16	ENSG00000241529.3	RNA, 7SL, cytoplasmic 767, pseudogene [Source:HGNC Symbol;Acc:HGNC:46783]	RN7SL767P	ENST00000493013	RN7SL767P-201	RN7SL767P	3	q13.2
ENSG00000092871	2238.91	-0.503491	0.0591788	-8.50796	1.77e-17	5.42e-16	ENSG00000092871.17	ring finger and FYVE like domain containing E3 ubiquitin protein ligase [Source:HGNC Symbol;Acc:HGNC:24821]	RFFL	ENST00000394597	RFFL-202	RFFL	17	q12
ENSG00000067334	598.254	-0.471699	0.0554529	-8.50631	1.8e-17	5.49e-16	ENSG00000067334.14	deoxynucleotidyltransferase terminal interacting protein 2 [Source:HGNC Symbol;Acc:HGNC:24013]	DNTTIP2	ENST00000436063	DNTTIP2-202	DNTTIP2	1	p22.1
ENSG00000090432	329.285	-0.434503	0.0511015	-8.50274	1.85e-17	5.66e-16	ENSG00000090432.7	mitochondrial E3 ubiquitin protein ligase 1 [Source:HGNC Symbol;Acc:HGNC:25762]	MUL1	ENST00000264198	MUL1-201	MUL1	1	p36.12
ENSG00000280384	11.2325	1.42441	0.167597	8.49903	1.91e-17	5.84e-16	ENSG00000280384.1	novel transcript, sense intronic to PPARA		ENST00000624818			22	q13.31
ENSG00000234432	19.1007	1.36068	0.160146	8.4965	1.95e-17	5.97e-16	ENSG00000234432.4	long intergenic non-protein coding RNA 2983 [Source:HGNC Symbol;Acc:HGNC:56060]	LINC02983	ENST00000610122	LINC02983-201	LINC02983	7	p22.1
ENSG00000176915	1349.85	0.427895	0.050365	8.49588	1.96e-17	5.99e-16	ENSG00000176915.15	ankyrin repeat and LEM domain containing 2 [Source:HGNC Symbol;Acc:HGNC:29101]	ANKLE2	ENST00000357997	ANKLE2-201	ANKLE2	12	q24.33
ENSG00000234383	44.3493	1.70661	0.200944	8.49297	2.01e-17	6.14e-16	ENSG00000234383.1	CTBP2 pseudogene 8 [Source:HGNC Symbol;Acc:HGNC:45200]	CTBP2P8	ENST00000422584	CTBP2P8-201	CTBP2P8	1	p31.3
ENSG00000234737	12.2395	1.75979	0.207208	8.49288	2.02e-17	6.14e-16	ENSG00000234737.1	keratin 18 pseudogene 15 [Source:HGNC Symbol;Acc:HGNC:32449]	KRT18P15	ENST00000458108	KRT18P15-201	KRT18P15	3	p22.3
ENSG00000280434	66.8518	0.930524	0.109569	8.49259	2.02e-17	6.15e-16	ENSG00000280434.1	novel transcript, sense overlapping PARVB		ENST00000624919			22	q13.31
ENSG00000078589	782.88	-0.788907	0.0929144	-8.49069	2.05e-17	6.25e-16	ENSG00000078589.13	P2Y receptor family member 10 [Source:HGNC Symbol;Acc:HGNC:19906]	P2RY10	ENST00000461541	P2RY10-202	P2RY10	X	q21.1
ENSG00000197629	9635.14	-0.772255	0.0909597	-8.49008	2.06e-17	6.28e-16	ENSG00000197629.6	macrophage expressed 1 [Source:HGNC Symbol;Acc:HGNC:29619]	MPEG1	ENST00000361050	MPEG1-201	MPEG1	11	q12.1
ENSG00000146556	341.094	0.577789	0.0680613	8.48924	2.08e-17	6.32e-16	ENSG00000146556.14	WASP family homolog 2, pseudogene [Source:HGNC Symbol;Acc:HGNC:33145]	WASH2P	ENST00000453662	WASH2P-201	WASH2P	2	q14.1
ENSG00000117153	548.109	-0.409808	0.0482995	-8.48472	2.16e-17	6.57e-16	ENSG00000117153.16	kelch like family member 12 [Source:HGNC Symbol;Acc:HGNC:19360]	KLHL12	ENST00000367259	KLHL12-202	KLHL12	1	q32.1
ENSG00000129595	154.672	1.52026	0.179249	8.4813	2.23e-17	6.76e-16	ENSG00000129595.14	erythrocyte membrane protein band 4.1 like 4A [Source:HGNC Symbol;Acc:HGNC:13278]	EPB41L4A	ENST00000507810	EPB41L4A-203	EPB41L4A	5	q22.2
ENSG00000090316	1619.37	0.758747	0.0894814	8.47938	2.26e-17	6.86e-16	ENSG00000090316.16	macrophage erythroblast attacher, E3 ubiquitin ligase [Source:HGNC Symbol;Acc:HGNC:13731]	MAEA	ENST00000505177	MAEA-207	MAEA	4	p16.3
ENSG00000164294	4.13757	-4.4061	0.519637	-8.47919	2.27e-17	6.87e-16	ENSG00000164294.14	glutathione peroxidase 8 (putative) [Source:HGNC Symbol;Acc:HGNC:33100]	GPX8	ENST00000503787	GPX8-203	GPX8	5	q11.2
ENSG00000279573	20.5336	1.25912	0.148509	8.47845	2.28e-17	6.91e-16	ENSG00000279573.1	TEC		ENST00000625089			17	q24.2
ENSG00000103496	699.72	0.572304	0.0675088	8.47748	2.3e-17	6.96e-16	ENSG00000103496.15	syntaxin 4 [Source:HGNC Symbol;Acc:HGNC:11439]	STX4	ENST00000457779	STX4-203	STX4	16	p11.2
ENSG00000225880	54.2939	1.08369	0.127881	8.47422	2.37e-17	7.15e-16	ENSG00000225880.5	long intergenic non-protein coding RNA 115 [Source:HGNC Symbol;Acc:HGNC:26211]	LINC00115	ENST00000473798	LINC00115-201	LINC00115	1	p36.33
ENSG00000108829	583.012	-0.364706	0.0430396	-8.47372	2.38e-17	7.18e-16	ENSG00000108829.10	leucine rich repeat containing 59 [Source:HGNC Symbol;Acc:HGNC:28817]	LRRC59	ENST00000503118	LRRC59-202	LRRC59	17	q21.33
ENSG00000165678	1688.17	-0.455047	0.053728	-8.46944	2.47e-17	7.44e-16	ENSG00000165678.21	growth hormone inducible transmembrane protein [Source:HGNC Symbol;Acc:HGNC:17281]	GHITM	ENST00000691609	GHITM-211	GHITM	10	q23.1
ENSG00000080824	4693.48	-0.546657	0.0645464	-8.46921	2.47e-17	7.45e-16	ENSG00000080824.19	heat shock protein 90 alpha family class A member 1 [Source:HGNC Symbol;Acc:HGNC:5253]	HSP90AA1	ENST00000216281	HSP90AA1-201	HSP90AA1	14	q32.31
ENSG00000279328	26.7284	1.05871	0.125026	8.46792	2.5e-17	7.53e-16	ENSG00000279328.1	TEC		ENST00000624121			3	q21.3
ENSG00000135164	1086.48	0.463668	0.0547758	8.46483	2.57e-17	7.73e-16	ENSG00000135164.19	cyclin D binding myb like transcription factor 1 [Source:HGNC Symbol;Acc:HGNC:14603]	DMTF1	ENST00000331242	DMTF1-201	DMTF1	7	q21.12
ENSG00000253438	64.1891	1.0162	0.120069	8.46345	2.6e-17	7.81e-16	ENSG00000253438.4	prostate cancer associated transcript 1 [Source:HGNC Symbol;Acc:HGNC:43022]	PCAT1	ENST00000524320	PCAT1-207	PCAT1	8	q24.21
ENSG00000185808	72.3843	-0.852365	0.100727	-8.4621	2.63e-17	7.9e-16	ENSG00000185808.14	phosphatidylinositol glycan anchor biosynthesis class P [Source:HGNC Symbol;Acc:HGNC:3046]	PIGP	ENST00000464265	PIGP-207	PIGP	21	q22.13
ENSG00000010270	296.868	-0.441744	0.0522073	-8.46135	2.64e-17	7.95e-16	ENSG00000010270.14	STARD3 N-terminal like [Source:HGNC Symbol;Acc:HGNC:19169]	STARD3NL	ENST00000009041	STARD3NL-201	STARD3NL	7	p14.1
ENSG00000182481	224.888	-0.729087	0.0862081	-8.45729	2.74e-17	8.22e-16	ENSG00000182481.10	karyopherin subunit alpha 2 [Source:HGNC Symbol;Acc:HGNC:6395]	KPNA2	ENST00000676857	KPNA2-210	KPNA2	17	q24.2
ENSG00000092529	312.802	0.589853	0.069753	8.4563	2.76e-17	8.29e-16	ENSG00000092529.25	calpain 3 [Source:HGNC Symbol;Acc:HGNC:1480]	CAPN3	ENST00000349748	CAPN3-203	CAPN3	15	q15.1
ENSG00000146085	230.106	-0.526602	0.0622924	-8.45371	2.82e-17	8.47e-16	ENSG00000146085.8	methylmalonyl-CoA mutase [Source:HGNC Symbol;Acc:HGNC:7526]	MMUT	ENST00000274813	MMUT-201	MMUT	6	p12.3
ENSG00000143621	681.238	-0.701572	0.0830029	-8.45238	2.85e-17	8.56e-16	ENSG00000143621.17	interleukin enhancer binding factor 2 [Source:HGNC Symbol;Acc:HGNC:6037]	ILF2	ENST00000361891	ILF2-201	ILF2	1	q21.3
ENSG00000238035	314.297	1.36102	0.161076	8.44955	2.92e-17	8.76e-16	ENSG00000238035.8	novel transcript		ENST00000499986			5	q35.3
ENSG00000084652	984.699	-0.557483	0.0659995	-8.44678	2.99e-17	8.96e-16	ENSG00000084652.16	taxilin alpha [Source:HGNC Symbol;Acc:HGNC:30685]	TXLNA	ENST00000373610	TXLNA-202	TXLNA	1	p35.2
ENSG00000150093	6230.88	-0.557554	0.0660221	-8.44496	3.04e-17	9.1e-16	ENSG00000150093.20	integrin subunit beta 1 [Source:HGNC Symbol;Acc:HGNC:6153]	ITGB1	ENST00000609742	ITGB1-219	ITGB1	10	p11.22
ENSG00000197976	1377.4	0.536746	0.0635932	8.44031	3.17e-17	9.46e-16	ENSG00000197976.12	A-kinase anchoring protein 17A [Source:HGNC Symbol;Acc:HGNC:18783]	AKAP17A	ENST00000313871	AKAP17A-201	AKAP17A	X	p22.33
ENSG00000230581	22.3502	1.3156	0.155872	8.44025	3.17e-17	9.46e-16	ENSG00000230581.2	actin gamma 1 pseudogene 14 [Source:HGNC Symbol;Acc:HGNC:49751]	ACTG1P14	ENST00000446382	ACTG1P14-201	ACTG1P14	9	p24.1
ENSG00000286786	60.4607	0.787776	0.0933442	8.43948	3.19e-17	9.52e-16	ENSG00000286786.1	novel transcript, antisense to RASGRP1		ENST00000661802			15	q14
ENSG00000135387	2429.63	-0.417721	0.0495091	-8.43725	3.25e-17	9.69e-16	ENSG00000135387.21	cell cycle associated protein 1 [Source:HGNC Symbol;Acc:HGNC:6743]	CAPRIN1	ENST00000341394	CAPRIN1-201	CAPRIN1	11	p13
ENSG00000188536	3.21445e+06	1.10652	0.131157	8.43658	3.27e-17	9.74e-16	ENSG00000188536.13	hemoglobin subunit alpha 2 [Source:HGNC Symbol;Acc:HGNC:4824]	HBA2	ENST00000251595	HBA2-201	HBA2	16	p13.3
ENSG00000196757	466.091	0.324971	0.0385254	8.43522	3.31e-17	9.85e-16	ENSG00000196757.8	zinc finger protein 700 [Source:HGNC Symbol;Acc:HGNC:25292]	ZNF700	ENST00000622593	ZNF700-203	ZNF700	19	p13.2
ENSG00000215021	969.216	-0.500594	0.0593579	-8.43347	3.36e-17	9.99e-16	ENSG00000215021.10	prohibitin 2 [Source:HGNC Symbol;Acc:HGNC:30306]	PHB2	ENST00000537646	PHB2-205	PHB2	12	p13.31
ENSG00000238142	73.0151	-1.09588	0.129965	-8.43215	3.39e-17	1.01e-15	ENSG00000238142.2	novel transcript		ENST00000654227			1	p36.13
ENSG00000279342	68.294	0.814087	0.0965412	8.43254	3.38e-17	1.01e-15	ENSG00000279342.2	novel transcript, sense intronic to MSANTD2		ENST00000638898			11	q24.2
ENSG00000176101	362.599	-0.461356	0.0547413	-8.42793	3.52e-17	1.04e-15	ENSG00000176101.12	SS nuclear autoantigen 1 [Source:HGNC Symbol;Acc:HGNC:11321]	SSNA1	ENST00000459860	SSNA1-202	SSNA1	9	q34.3
ENSG00000261716	615.335	0.911683	0.108174	8.4279	3.52e-17	1.04e-15	ENSG00000261716.2	H2B clustered histone 20, pseudogene [Source:HGNC Symbol;Acc:HGNC:20516]	H2BC20P	ENST00000498492	H2BC20P-201	H2BC20P	1	q21.2
ENSG00000156261	888.658	-0.567896	0.0673993	-8.42584	3.58e-17	1.06e-15	ENSG00000156261.13	chaperonin containing TCP1 subunit 8 [Source:HGNC Symbol;Acc:HGNC:1623]	CCT8	ENST00000432178	CCT8-203	CCT8	21	q21.3
ENSG00000248019	1190.15	0.745904	0.0885378	8.42469	3.62e-17	1.07e-15	ENSG00000248019.3	FAM13A antisense RNA 1 [Source:HGNC Symbol;Acc:HGNC:19370]	FAM13A-AS1	ENST00000500765	FAM13A-AS1-201	FAM13A-AS1	4	q22.1
ENSG00000258337	19.8958	1.33792	0.158834	8.42336	3.66e-17	1.08e-15	ENSG00000258337.1	novel transcript, sense intronic to MED13L		ENST00000549373			12	q24.21
ENSG00000200785	4.39347	4.36349	0.518006	8.42363	3.65e-17	1.08e-15	ENSG00000200785.1	small nucleolar RNA, C/D box 8 [Source:HGNC Symbol;Acc:HGNC:20159]	SNORD8	ENST00000363915	SNORD8-201	SNORD8	14	q11.2
ENSG00000010803	229.045	0.703559	0.0835432	8.4215	3.72e-17	1.1e-15	ENSG00000010803.16	Scm polycomb group protein homolog 1 [Source:HGNC Symbol;Acc:HGNC:19003]	SCMH1	ENST00000326197	SCMH1-201	SCMH1	1	p34.2
ENSG00000238009	80.6509	1.74116	0.206761	8.42109	3.73e-17	1.1e-15	ENSG00000238009.6	novel transcript		ENST00000466430			1	p36.33
ENSG00000100129	2679.31	-0.69877	0.0830082	-8.41809	3.83e-17	1.13e-15	ENSG00000100129.18	eukaryotic translation initiation factor 3 subunit L [Source:HGNC Symbol;Acc:HGNC:18138]	EIF3L	ENST00000412331	EIF3L-203	EIF3L	22	q13.1
ENSG00000165140	214.185	-0.651681	0.0774265	-8.41677	3.87e-17	1.14e-15	ENSG00000165140.12	fructose-bisphosphatase 1 [Source:HGNC Symbol;Acc:HGNC:3606]	FBP1	ENST00000648117	FBP1-204	FBP1	9	q22.32
ENSG00000204899	72.6865	-0.637874	0.0758006	-8.41516	3.92e-17	1.16e-15	ENSG00000204899.6	mitotic spindle organizing protein 1 [Source:HGNC Symbol;Acc:HGNC:33830]	MZT1	ENST00000377818	MZT1-201	MZT1	13	q21.33
ENSG00000175305	34.9392	1.40016	0.166394	8.41473	3.94e-17	1.16e-15	ENSG00000175305.18	cyclin E2 [Source:HGNC Symbol;Acc:HGNC:1590]	CCNE2	ENST00000520509	CCNE2-205	CCNE2	8	q22.1
ENSG00000101444	260.516	-0.496442	0.0590304	-8.40993	4.1e-17	1.21e-15	ENSG00000101444.13	adenosylhomocysteinase [Source:HGNC Symbol;Acc:HGNC:343]	AHCY	ENST00000217426	AHCY-201	AHCY	20	q11.22
ENSG00000225193	19.2004	1.23619	0.147039	8.40717	4.2e-17	1.24e-15	ENSG00000225193.5	ribosomal protein S12 pseudogene 26 [Source:HGNC Symbol;Acc:HGNC:36320]	RPS12P26	ENST00000492017	RPS12P26-201	RPS12P26	15	q26.1
ENSG00000172059	389.991	-0.692043	0.0823525	-8.40343	4.34e-17	1.28e-15	ENSG00000172059.11	KLF transcription factor 11 [Source:HGNC Symbol;Acc:HGNC:11811]	KLF11	ENST00000401510	KLF11-202	KLF11	2	p25.1
ENSG00000106605	244.913	-0.671817	0.0800054	-8.39715	4.57e-17	1.34e-15	ENSG00000106605.11	biliverdin reductase A [Source:HGNC Symbol;Acc:HGNC:1062]	BLVRA	ENST00000265523	BLVRA-201	BLVRA	7	p13
ENSG00000124766	244.629	-0.831489	0.0990254	-8.39672	4.59e-17	1.35e-15	ENSG00000124766.7	SRY-box transcription factor 4 [Source:HGNC Symbol;Acc:HGNC:11200]	SOX4	ENST00000244745	SOX4-201	SOX4	6	p22.3
ENSG00000172890	1477.6	0.527252	0.0628102	8.39436	4.68e-17	1.38e-15	ENSG00000172890.13	NAD synthetase 1 [Source:HGNC Symbol;Acc:HGNC:29832]	NADSYN1	ENST00000534634	NADSYN1-222	NADSYN1	11	q13.4
ENSG00000272054	32.3528	0.78414	0.0934376	8.39213	4.77e-17	1.4e-15	ENSG00000272054.1	novel transcript		ENST00000606229			2	p22.2
ENSG00000173511	199.015	-0.904911	0.10784	-8.39121	4.81e-17	1.41e-15	ENSG00000173511.10	vascular endothelial growth factor B [Source:HGNC Symbol;Acc:HGNC:12681]	VEGFB	ENST00000309422	VEGFB-201	VEGFB	11	q13.1
ENSG00000078668	702.288	-0.437892	0.0521817	-8.39168	4.79e-17	1.41e-15	ENSG00000078668.14	voltage dependent anion channel 3 [Source:HGNC Symbol;Acc:HGNC:12674]	VDAC3	ENST00000518563	VDAC3-203	VDAC3	8	p11.21
ENSG00000276728	36.74	0.780863	0.0930882	8.38842	4.93e-17	1.44e-15	ENSG00000276728.1	novel transcript		ENST00000612013			17	q21.31
ENSG00000259600	207.694	1.28892	0.153688	8.38665	5e-17	1.46e-15	ENSG00000259600.2	mitochondrially encoded NADH 4L (MT-ND4L) pseudogene		ENST00000559334			15	q21.3
ENSG00000181619	36.5708	1.03213	0.123077	8.38605	5.03e-17	1.47e-15	ENSG00000181619.11	G protein-coupled receptor 135 [Source:HGNC Symbol;Acc:HGNC:19991]	GPR135	ENST00000481661	GPR135-202	GPR135	14	q23.1
ENSG00000108465	1720.86	0.590475	0.0704197	8.38508	5.07e-17	1.48e-15	ENSG00000108465.15	CDK5 regulatory subunit associated protein 3 [Source:HGNC Symbol;Acc:HGNC:18673]	CDK5RAP3	ENST00000579632	CDK5RAP3-214	CDK5RAP3	17	q21.32
ENSG00000113108	356.262	0.693268	0.0826961	8.38332	5.15e-17	1.5e-15	ENSG00000113108.20	amyloid beta precursor protein binding family B member 3 [Source:HGNC Symbol;Acc:HGNC:20708]	APBB3	ENST00000515056	APBB3-221	APBB3	5	q31.3
ENSG00000093010	506.858	-0.523102	0.0624087	-8.38187	5.21e-17	1.52e-15	ENSG00000093010.15	catechol-O-methyltransferase [Source:HGNC Symbol;Acc:HGNC:2228]	COMT	ENST00000676678	COMT-212	COMT	22	q11.21
ENSG00000261288	7.80564	1.37998	0.164766	8.37536	5.51e-17	1.61e-15	ENSG00000261288.1	novel transcript, intronic to PDPK1		ENST00000569220			16	p13.3
ENSG00000108091	734.813	-0.613172	0.0732196	-8.37443	5.55e-17	1.62e-15	ENSG00000108091.11	coiled-coil domain containing 6 [Source:HGNC Symbol;Acc:HGNC:18782]	CCDC6	ENST00000263102	CCDC6-201	CCDC6	10	q21.2
ENSG00000273381	13.32	1.28175	0.153089	8.37255	5.64e-17	1.64e-15	ENSG00000273381.1	novel transcript		ENST00000608358			9	q22.31
ENSG00000103150	526.211	0.470025	0.0561425	8.372	5.66e-17	1.65e-15	ENSG00000103150.7	malonyl-CoA decarboxylase [Source:HGNC Symbol;Acc:HGNC:7150]	MLYCD	ENST00000262430	MLYCD-201	MLYCD	16	q23.3
ENSG00000058262	1900.72	-0.400876	0.0478953	-8.36984	5.77e-17	1.68e-15	ENSG00000058262.10	SEC61 translocon subunit alpha 1 [Source:HGNC Symbol;Acc:HGNC:18276]	SEC61A1	ENST00000464451	SEC61A1-203	SEC61A1	3	q21.3
ENSG00000184209	209.259	0.551896	0.0659466	8.36883	5.82e-17	1.69e-15	ENSG00000184209.15	small nuclear ribonucleoprotein U11/U12 subunit 35 [Source:HGNC Symbol;Acc:HGNC:30852]	SNRNP35	ENST00000526639	SNRNP35-203	SNRNP35	12	q24.31
ENSG00000270589	29.9243	0.787534	0.0941311	8.36635	5.94e-17	1.73e-15	ENSG00000270589.1	novel transcript, antisense to BBIP1		ENST00000603915			10	q25.2
ENSG00000070756	19041	-0.52015	0.0621981	-8.3628	6.12e-17	1.78e-15	ENSG00000070756.17	poly(A) binding protein cytoplasmic 1 [Source:HGNC Symbol;Acc:HGNC:8554]	PABPC1	ENST00000518293	PABPC1-206	PABPC1	8	q22.3
ENSG00000197345	114.978	-0.702637	0.0840302	-8.36172	6.18e-17	1.79e-15	ENSG00000197345.13	mitochondrial ribosomal protein L21 [Source:HGNC Symbol;Acc:HGNC:14479]	MRPL21	ENST00000450904	MRPL21-202	MRPL21	11	q13.3
ENSG00000010610	3363.16	-0.700983	0.0838341	-8.36155	6.19e-17	1.79e-15	ENSG00000010610.10	CD4 molecule [Source:HGNC Symbol;Acc:HGNC:1678]	CD4	ENST00000535707	CD4-204	CD4	12	p13.31
ENSG00000139921	617.459	-0.429794	0.0514093	-8.36023	6.26e-17	1.81e-15	ENSG00000139921.13	thioredoxin related transmembrane protein 1 [Source:HGNC Symbol;Acc:HGNC:15487]	TMX1	ENST00000555574	TMX1-202	TMX1	14	q22.1
ENSG00000253200	134.247	0.675334	0.0807998	8.35812	6.37e-17	1.84e-15	ENSG00000253200.1	novel transcript, antisense to KIAA1967		ENST00000521025			8	p21.3
ENSG00000102158	867.399	-0.586607	0.0702046	-8.35568	6.51e-17	1.88e-15	ENSG00000102158.21	magnesium transporter 1 [Source:HGNC Symbol;Acc:HGNC:28880]	MAGT1	ENST00000618282	MAGT1-204	MAGT1	X	q21.1
ENSG00000213015	351.637	0.813491	0.0973567	8.35578	6.5e-17	1.88e-15	ENSG00000213015.9	zinc finger protein 580 [Source:HGNC Symbol;Acc:HGNC:29473]	ZNF580	ENST00000592881	ZNF580-206	ZNF580	19	q13.42
ENSG00000242931	7.00415	1.27697	0.152894	8.35198	6.71e-17	1.94e-15	ENSG00000242931.1	ribosomal protein L7 pseudogene 49 [Source:HGNC Symbol;Acc:HGNC:36912]	RPL7P49	ENST00000471402	RPL7P49-201	RPL7P49	17	q25.1
ENSG00000170632	277.517	-0.36632	0.0438702	-8.35008	6.82e-17	1.97e-15	ENSG00000170632.14	armadillo repeat containing 10 [Source:HGNC Symbol;Acc:HGNC:21706]	ARMC10	ENST00000428183	ARMC10-205	ARMC10	7	q22.1
ENSG00000126653	292.697	0.512201	0.0613508	8.34872	6.9e-17	1.99e-15	ENSG00000126653.18	nuclear speckle splicing regulatory protein 1 [Source:HGNC Symbol;Acc:HGNC:25305]	NSRP1	ENST00000540900	NSRP1-206	NSRP1	17	q11.2
ENSG00000279616	12.1917	1.29234	0.15483	8.34681	7.01e-17	2.02e-15	ENSG00000279616.1	novel transcript, sense intronic to C6orf163		ENST00000623904			6	q15
ENSG00000104894	5495.97	-0.421708	0.0505298	-8.34572	7.08e-17	2.04e-15	ENSG00000104894.12	CD37 molecule [Source:HGNC Symbol;Acc:HGNC:1666]	CD37	ENST00000391859	CD37-202	CD37	19	q13.33
ENSG00000135404	1623.06	-0.53046	0.0635931	-8.34148	7.34e-17	2.11e-15	ENSG00000135404.12	CD63 molecule [Source:HGNC Symbol;Acc:HGNC:1692]	CD63	ENST00000548898	CD63-207	CD63	12	q13.2
ENSG00000264346	2.41776	4.44347	0.532697	8.34145	7.34e-17	2.11e-15	ENSG00000264346.1	small nucleolar RNA, H/ACA box 77B [Source:HGNC Symbol;Acc:HGNC:52221]	SNORA77B	ENST00000578179	SNORA77B-201	SNORA77B	22	q11.21
ENSG00000188021	1148.53	-0.321325	0.0385267	-8.34032	7.41e-17	2.13e-15	ENSG00000188021.9	ubiquilin 2 [Source:HGNC Symbol;Acc:HGNC:12509]	UBQLN2	ENST00000338222	UBQLN2-201	UBQLN2	X	p11.21
ENSG00000169018	1273.13	-0.366088	0.0438987	-8.33938	7.47e-17	2.15e-15	ENSG00000169018.6	fem-1 homolog B [Source:HGNC Symbol;Acc:HGNC:3649]	FEM1B	ENST00000306917	FEM1B-201	FEM1B	15	q23
ENSG00000122376	392.908	-0.582271	0.0698368	-8.3376	7.58e-17	2.18e-15	ENSG00000122376.12	shieldin complex subunit 2 [Source:HGNC Symbol;Acc:HGNC:28773]	SHLD2	ENST00000437629	SHLD2-203	SHLD2	10	q23.2
ENSG00000066044	683.5	-0.53476	0.0641499	-8.3361	7.68e-17	2.2e-15	ENSG00000066044.15	ELAV like RNA binding protein 1 [Source:HGNC Symbol;Acc:HGNC:3312]	ELAVL1	ENST00000407627	ELAVL1-201	ELAVL1	19	p13.2
ENSG00000150753	1179.28	-0.349061	0.0418733	-8.33611	7.68e-17	2.2e-15	ENSG00000150753.12	chaperonin containing TCP1 subunit 5 [Source:HGNC Symbol;Acc:HGNC:1618]	CCT5	ENST00000503026	CCT5-203	CCT5	5	p15.2
ENSG00000279700	45.0276	0.795157	0.0954147	8.33369	7.84e-17	2.25e-15	ENSG00000279700.1	novel transcript		ENST00000622917			12	q24.33
ENSG00000144583	2.57602	-3.31092	0.397515	-8.32905	8.15e-17	2.33e-15	ENSG00000144583.5	membrane associated ring-CH-type finger 4 [Source:HGNC Symbol;Acc:HGNC:29269]	MARCHF4	ENST00000273067	MARCHF4-201	MARCHF4	2	q35
ENSG00000116273	218.391	-0.392036	0.047075	-8.32791	8.23e-17	2.35e-15	ENSG00000116273.6	PHD finger protein 13 [Source:HGNC Symbol;Acc:HGNC:22983]	PHF13	ENST00000377648	PHF13-201	PHF13	1	p36.31
ENSG00000182308	29.4548	1.24622	0.149663	8.32688	8.3e-17	2.37e-15	ENSG00000182308.7	DDB1 and CUL4 associated factor 4 like 1 [Source:HGNC Symbol;Acc:HGNC:27723]	DCAF4L1	ENST00000333141	DCAF4L1-201	DCAF4L1	4	p13
ENSG00000204257	744.506	-0.639897	0.0768761	-8.32374	8.52e-17	2.43e-15	ENSG00000204257.15	major histocompatibility complex, class II, DM alpha [Source:HGNC Symbol;Acc:HGNC:4934]	HLA-DMA	ENST00000480785	HLA-DMA-209	HLA-DMA	6	p21.32
ENSG00000126254	544.164	-0.296991	0.0356799	-8.32375	8.52e-17	2.43e-15	ENSG00000126254.12	RNA binding motif protein 42 [Source:HGNC Symbol;Acc:HGNC:28117]	RBM42	ENST00000588161	RBM42-203	RBM42	19	q13.12
ENSG00000173214	626.201	0.663336	0.0796881	8.32416	8.49e-17	2.43e-15	ENSG00000173214.7	major facilitator superfamily domain containing 4B [Source:HGNC Symbol;Acc:HGNC:21053]	MFSD4B	ENST00000672303	MFSD4B-211	MFSD4B	6	q21
ENSG00000145012	2864.22	0.601108	0.0722221	8.32304	8.57e-17	2.44e-15	ENSG00000145012.14	LIM domain containing preferred translocation partner in lipoma [Source:HGNC Symbol;Acc:HGNC:6679]	LPP	ENST00000448637	LPP-208	LPP	3	q27.3
ENSG00000229241	9.49825	1.44382	0.17347	8.32315	8.57e-17	2.44e-15	ENSG00000229241.1	polyribonucleotide nucleotidyltransferase 1 pseudogene 1 [Source:HGNC Symbol;Acc:HGNC:44468]	PNPT1P1	ENST00000450418	PNPT1P1-201	PNPT1P1	3	p26.2
ENSG00000185710	358.933	1.61406	0.194138	8.31399	9.25e-17	2.64e-15	ENSG00000185710.9	SMG1 pseudogene 4 [Source:HGNC Symbol;Acc:HGNC:49861]	SMG1P4	ENST00000523028	SMG1P4-201	SMG1P4	16	p12.2
ENSG00000164258	113.703	-0.603145	0.0725541	-8.31303	9.33e-17	2.65e-15	ENSG00000164258.12	NADH:ubiquinone oxidoreductase subunit S4 [Source:HGNC Symbol;Acc:HGNC:7711]	NDUFS4	ENST00000507026	NDUFS4-205	NDUFS4	5	q11.2
ENSG00000172292	624.953	-0.546387	0.0657382	-8.31157	9.44e-17	2.69e-15	ENSG00000172292.15	ceramide synthase 6 [Source:HGNC Symbol;Acc:HGNC:23826]	CERS6	ENST00000305747	CERS6-201	CERS6	2	q24.3
ENSG00000162521	1879.34	-0.453007	0.0545216	-8.30877	9.67e-17	2.75e-15	ENSG00000162521.19	RB binding protein 4, chromatin remodeling factor [Source:HGNC Symbol;Acc:HGNC:9887]	RBBP4	ENST00000414241	RBBP4-204	RBBP4	1	p35.1
ENSG00000187720	3.62764	-3.56456	0.42912	-8.30669	9.84e-17	2.8e-15	ENSG00000187720.14	thrombospondin type 1 domain containing 4 [Source:HGNC Symbol;Acc:HGNC:25835]	THSD4	ENST00000355327	THSD4-202	THSD4	15	q23
ENSG00000126767	264.938	-0.465547	0.056053	-8.30547	9.94e-17	2.82e-15	ENSG00000126767.18	ETS transcription factor ELK1 [Source:HGNC Symbol;Acc:HGNC:3321]	ELK1	ENST00000247161	ELK1-201	ELK1	X	p11.23
ENSG00000204262	23.8831	-2.08955	0.25167	-8.30274	1.02e-16	2.89e-15	ENSG00000204262.14	collagen type V alpha 2 chain [Source:HGNC Symbol;Acc:HGNC:2210]	COL5A2	ENST00000374866	COL5A2-201	COL5A2	2	q32.2
ENSG00000288025	50.4049	1.3708	0.165134	8.30115	1.03e-16	2.92e-15	ENSG00000288025.1	novel transcript, antisense to SCRG1		ENST00000664814			4	q34.1
ENSG00000169139	311.637	-0.579596	0.0698384	-8.2991	1.05e-16	2.97e-15	ENSG00000169139.12	ubiquitin conjugating enzyme E2 V2 [Source:HGNC Symbol;Acc:HGNC:12495]	UBE2V2	ENST00000523432	UBE2V2-208	UBE2V2	8	q11.21
ENSG00000179051	1565.37	-0.509124	0.0613484	-8.2989	1.05e-16	2.97e-15	ENSG00000179051.14	regulator of chromosome condensation 2 [Source:HGNC Symbol;Acc:HGNC:30297]	RCC2	ENST00000375436	RCC2-202	RCC2	1	p36.13
ENSG00000104957	386.502	0.550952	0.066394	8.29823	1.06e-16	2.99e-15	ENSG00000104957.14	YJU2 splicing factor homolog B [Source:HGNC Symbol;Acc:HGNC:28118]	YJU2B	ENST00000540216	YJU2B-202	YJU2B	19	p13.13
ENSG00000174943	444.288	0.565253	0.0681161	8.29839	1.06e-16	2.99e-15	ENSG00000174943.11	potassium channel tetramerization domain containing 13 [Source:HGNC Symbol;Acc:HGNC:22234]	KCTD13	ENST00000308768	KCTD13-201	KCTD13	16	p11.2
ENSG00000106789	259.666	-0.473177	0.0570261	-8.29754	1.06e-16	3e-15	ENSG00000106789.13	coronin 2A [Source:HGNC Symbol;Acc:HGNC:2255]	CORO2A	ENST00000343933	CORO2A-201	CORO2A	9	q22.33
ENSG00000077713	113.063	-0.6631	0.0799266	-8.29636	1.07e-16	3.03e-15	ENSG00000077713.19	solute carrier family 25 member 43 [Source:HGNC Symbol;Acc:HGNC:30557]	SLC25A43	ENST00000217909	SLC25A43-201	SLC25A43	X	q24
ENSG00000011009	591.081	-0.285578	0.0344263	-8.29534	1.08e-16	3.05e-15	ENSG00000011009.11	lysophospholipase 2 [Source:HGNC Symbol;Acc:HGNC:6738]	LYPLA2	ENST00000374503	LYPLA2-203	LYPLA2	1	p36.11
ENSG00000274487	250.942	0.800087	0.0964457	8.29572	1.08e-16	3.05e-15	ENSG00000274487.2	NPEPPS pseudogene 1 [Source:HGNC Symbol;Acc:HGNC:44259]	NPEPPSP1	ENST00000620148	NPEPPSP1-201	NPEPPSP1	17	q12
ENSG00000257027	519.206	0.602796	0.072677	8.29417	1.09e-16	3.08e-15	ENSG00000257027.1	novel transcript		ENST00000537616			12	p13.31
ENSG00000164442	847.363	-0.360151	0.0434242	-8.29379	1.1e-16	3.09e-15	ENSG00000164442.10	Cbp/p300 interacting transactivator with Glu/Asp rich carboxy-terminal domain 2 [Source:HGNC Symbol;Acc:HGNC:1987]	CITED2	ENST00000367651	CITED2-201	CITED2	6	q24.1
ENSG00000147854	912.444	0.402616	0.0485592	8.29124	1.12e-16	3.15e-15	ENSG00000147854.17	ubiquitin like with PHD and ring finger domains 2 [Source:HGNC Symbol;Acc:HGNC:12557]	UHRF2	ENST00000468435	UHRF2-205	UHRF2	9	p24.1
ENSG00000280466	1.79159	3.69236	0.445417	8.28968	1.14e-16	3.19e-15	ENSG00000280466.1	small Cajal body-specific RNA 4 [Source:HGNC Symbol;Acc:HGNC:32560]	SCARNA4	ENST00000629045	SCARNA4-201	SCARNA4	1	q22
ENSG00000171867	793.331	-0.726425	0.0876471	-8.28807	1.15e-16	3.23e-15	ENSG00000171867.18	prion protein [Source:HGNC Symbol;Acc:HGNC:9449]	PRNP	ENST00000430350	PRNP-203	PRNP	20	p13
ENSG00000030110	394.161	-0.524827	0.0633264	-8.28764	1.16e-16	3.24e-15	ENSG00000030110.13	BCL2 antagonist/killer 1 [Source:HGNC Symbol;Acc:HGNC:949]	BAK1	ENST00000442998	BAK1-202	BAK1	6	p21.31
ENSG00000175470	750.589	0.32853	0.0396436	8.28709	1.16e-16	3.26e-15	ENSG00000175470.20	protein phosphatase 2 regulatory subunit Bdelta [Source:HGNC Symbol;Acc:HGNC:23732]	PPP2R2D	ENST00000455566	PPP2R2D-201	PPP2R2D	10	q26.3
ENSG00000243302	347.963	0.731243	0.0882506	8.28599	1.17e-16	3.29e-15	ENSG00000243302.3	novel pseudogene		ENST00000465971			7	q32.1
ENSG00000271553	29.8835	1.01359	0.122346	8.28461	1.18e-16	3.32e-15	ENSG00000271553.1	novel transcript		ENST00000605836			7	q32.1
ENSG00000112365	496.456	-0.513059	0.0619375	-8.28349	1.2e-16	3.35e-15	ENSG00000112365.5	zinc finger and BTB domain containing 24 [Source:HGNC Symbol;Acc:HGNC:21143]	ZBTB24	ENST00000698513	ZBTB24-202	ZBTB24	6	q21
ENSG00000153956	3.00053	-4.38097	0.528966	-8.28215	1.21e-16	3.39e-15	ENSG00000153956.16	calcium voltage-gated channel auxiliary subunit alpha2delta 1 [Source:HGNC Symbol;Acc:HGNC:1399]	CACNA2D1	ENST00000356860	CACNA2D1-201	CACNA2D1	7	q21.11
ENSG00000274383	50.6854	0.960171	0.116049	8.27385	1.3e-16	3.63e-15	ENSG00000274383.1	novel transcript, antisense to ANKDD1A		ENST00000619654			15	q22.31
ENSG00000286782	18.7243	1.31259	0.158655	8.27328	1.3e-16	3.64e-15	ENSG00000286782.1	novel transcript		ENST00000662507			9	p13.3
ENSG00000199436	1.37055	3.79846	0.459147	8.27285	1.31e-16	3.65e-15	ENSG00000199436.1	small nucleolar RNA, C/D box 9 [Source:HGNC Symbol;Acc:HGNC:32705]	SNORD9	ENST00000362566	SNORD9-201	SNORD9	14	q11.2
ENSG00000145907	2848.04	-0.794353	0.0960217	-8.27263	1.31e-16	3.66e-15	ENSG00000145907.16	G3BP stress granule assembly factor 1 [Source:HGNC Symbol;Acc:HGNC:30292]	G3BP1	ENST00000523519	G3BP1-213	G3BP1	5	q33.1
ENSG00000165168	9388.34	-0.728015	0.088017	-8.27129	1.33e-16	3.7e-15	ENSG00000165168.8	cytochrome b-245 beta chain [Source:HGNC Symbol;Acc:HGNC:2578]	CYBB	ENST00000696170	CYBB-203	CYBB	X	p21.1
ENSG00000178952	909.762	-0.479904	0.0580237	-8.27082	1.33e-16	3.71e-15	ENSG00000178952.11	Tu translation elongation factor, mitochondrial [Source:HGNC Symbol;Acc:HGNC:12420]	TUFM	ENST00000313511	TUFM-201	TUFM	16	p11.2
ENSG00000115806	583.952	-0.610108	0.0738032	-8.26669	1.38e-16	3.84e-15	ENSG00000115806.13	golgi reassembly stacking protein 2 [Source:HGNC Symbol;Acc:HGNC:17500]	GORASP2	ENST00000471559	GORASP2-206	GORASP2	2	q31.1
ENSG00000229833	329.224	0.512023	0.0619382	8.26668	1.38e-16	3.84e-15	ENSG00000229833.10	PET100 cytochrome c oxidase chaperone [Source:HGNC Symbol;Acc:HGNC:40038]	PET100	ENST00000698396	PET100-208	PET100	19	p13.2
ENSG00000139793	658.018	-0.525439	0.0635739	-8.265	1.4e-16	3.89e-15	ENSG00000139793.19	muscleblind like splicing regulator 2 [Source:HGNC Symbol;Acc:HGNC:16746]	MBNL2	ENST00000397601	MBNL2-204	MBNL2	13	q32.1
ENSG00000212127	35.006	1.11803	0.135306	8.26302	1.42e-16	3.95e-15	ENSG00000212127.6	taste 2 receptor member 14 [Source:HGNC Symbol;Acc:HGNC:14920]	TAS2R14	ENST00000381852	TAS2R14-201	TAS2R14	12	p13.2
ENSG00000273451	21.8634	0.86621	0.104835	8.26257	1.43e-16	3.96e-15	ENSG00000273451.1	novel transcript, sense intronic to ZMYND8		ENST00000609320			20	q13.12
ENSG00000273247	266.704	0.824261	0.0997766	8.26106	1.44e-16	4.01e-15	ENSG00000273247.5	RAB33B antisense RNA 1 [Source:HGNC Symbol;Acc:HGNC:55153]	RAB33B-AS1	ENST00000608661	RAB33B-AS1-202	RAB33B-AS1	4	q31.1
ENSG00000241975	36.8332	0.932803	0.112926	8.26033	1.45e-16	4.03e-15	ENSG00000241975.1	elongin C pseudogene 19 [Source:HGNC Symbol;Acc:HGNC:38155]	ELOCP19	ENST00000411919	ELOCP19-201	ELOCP19	1	p22.2
ENSG00000119844	1549.22	-0.368626	0.0446541	-8.25513	1.52e-16	4.21e-15	ENSG00000119844.15	aftiphilin [Source:HGNC Symbol;Acc:HGNC:25951]	AFTPH	ENST00000695864	AFTPH-206	AFTPH	2	p14
ENSG00000266173	605.602	0.633592	0.0767593	8.25426	1.53e-16	4.24e-15	ENSG00000266173.7	STE20 related adaptor alpha [Source:HGNC Symbol;Acc:HGNC:30172]	STRADA	ENST00000640870	STRADA-251	STRADA	17	q23.3
ENSG00000127527	1470.12	0.602291	0.0730202	8.24827	1.61e-16	4.45e-15	ENSG00000127527.14	epidermal growth factor receptor pathway substrate 15 like 1 [Source:HGNC Symbol;Acc:HGNC:24634]	EPS15L1	ENST00000714540	EPS15L1-217	EPS15L1	19	p13.11
ENSG00000185946	702.203	0.431503	0.0523162	8.24798	1.61e-16	4.46e-15	ENSG00000185946.16	RNA binding region (RNP1, RRM) containing 3 [Source:HGNC Symbol;Acc:HGNC:18666]	RNPC3	ENST00000524631	RNPC3-202	RNPC3	1	p21.1
ENSG00000279759	190.164	0.870329	0.105528	8.24737	1.62e-16	4.48e-15	ENSG00000279759.1	TEC		ENST00000622968			19	q13.2
ENSG00000234072	87.9394	0.746282	0.0904898	8.24714	1.62e-16	4.49e-15	ENSG00000234072.1	GTF3C2 antisense RNA 2 [Source:HGNC Symbol;Acc:HGNC:55699]	GTF3C2-AS2	ENST00000447070	GTF3C2-AS2-202	GTF3C2-AS2	2	p23.3
ENSG00000131507	1348.53	-0.366513	0.0444466	-8.24615	1.64e-16	4.52e-15	ENSG00000131507.11	Nedd4 family interacting protein 1 [Source:HGNC Symbol;Acc:HGNC:17592]	NDFIP1	ENST00000253814	NDFIP1-201	NDFIP1	5	q31.3
ENSG00000085365	398.005	-0.560062	0.0679324	-8.2444	1.66e-16	4.58e-15	ENSG00000085365.18	secretory carrier membrane protein 1 [Source:HGNC Symbol;Acc:HGNC:10563]	SCAMP1	ENST00000614488	SCAMP1-205	SCAMP1	5	q14.1
ENSG00000122707	218.545	-0.628446	0.0762391	-8.24309	1.68e-16	4.63e-15	ENSG00000122707.12	reversion inducing cysteine rich protein with kazal motifs [Source:HGNC Symbol;Acc:HGNC:11345]	RECK	ENST00000377966	RECK-201	RECK	9	p13.3
ENSG00000010295	776.163	0.508794	0.061724	8.24304	1.68e-16	4.63e-15	ENSG00000010295.20	intermediate filament family orphan 1 [Source:HGNC Symbol;Acc:HGNC:24970]	IFFO1	ENST00000472558	IFFO1-207	IFFO1	12	p13.31
ENSG00000279549	43.6526	1.06455	0.129144	8.24315	1.68e-16	4.63e-15	ENSG00000279549.1	novel transcript		ENST00000624057			11	q12.2
ENSG00000197747	1169.43	-0.754072	0.0915314	-8.2384	1.75e-16	4.8e-15	ENSG00000197747.9	S100 calcium binding protein A10 [Source:HGNC Symbol;Acc:HGNC:10487]	S100A10	ENST00000368811	S100A10-202	S100A10	1	q21.3
ENSG00000052802	169.617	-0.614473	0.0745867	-8.23838	1.75e-16	4.8e-15	ENSG00000052802.13	methylsterol monooxygenase 1 [Source:HGNC Symbol;Acc:HGNC:10545]	MSMO1	ENST00000507013	MSMO1-205	MSMO1	4	q32.3
ENSG00000173821	31018.2	0.602222	0.0731371	8.23416	1.81e-16	4.97e-15	ENSG00000173821.19	ring finger protein 213 [Source:HGNC Symbol;Acc:HGNC:14539]	RNF213	ENST00000582970	RNF213-220	RNF213	17	q25.3
ENSG00000060762	141.415	-0.556514	0.0675914	-8.23351	1.82e-16	5e-15	ENSG00000060762.19	mitochondrial pyruvate carrier 1 [Source:HGNC Symbol;Acc:HGNC:21606]	MPC1	ENST00000360961	MPC1-201	MPC1	6	q27
ENSG00000060642	197.63	-0.456481	0.0554461	-8.23288	1.83e-16	5.02e-15	ENSG00000060642.11	phosphatidylinositol glycan anchor biosynthesis class V [Source:HGNC Symbol;Acc:HGNC:26031]	PIGV	ENST00000455364	PIGV-204	PIGV	1	p36.11
ENSG00000214021	1217.99	0.645922	0.078475	8.23093	1.86e-16	5.1e-15	ENSG00000214021.16	tubulin tyrosine ligase like 3 [Source:HGNC Symbol;Acc:HGNC:24483]	TTLL3	ENST00000414814	TTLL3-203	TTLL3	3	p25.3
ENSG00000213830	22.412	1.4943	0.18155	8.23077	1.86e-16	5.1e-15	ENSG00000213830.3	cofilin 1 pseudogene 5 [Source:HGNC Symbol;Acc:HGNC:1877]	CFL1P5	ENST00000508046	CFL1P5-201	CFL1P5	5	q13.2
ENSG00000255026	418.729	1.2084	0.14684	8.22938	1.88e-16	5.16e-15	ENSG00000255026.1	novel transcript		ENST00000533924			11	p15.5
ENSG00000287695	14.8456	1.10288	0.134021	8.22914	1.89e-16	5.17e-15	ENSG00000287695.1	novel transcript, sense intronic to GALNT10		ENST00000657704			5	q33.2
ENSG00000164615	375.45	-0.446366	0.0542525	-8.22757	1.91e-16	5.23e-15	ENSG00000164615.6	calcium modulating ligand [Source:HGNC Symbol;Acc:HGNC:1471]	CAMLG	ENST00000678771	CAMLG-209	CAMLG	5	q31.1
ENSG00000055211	308.706	-0.403317	0.0490297	-8.22597	1.94e-16	5.3e-15	ENSG00000055211.14	glycosylated integral membrane protein 1 [Source:HGNC Symbol;Acc:HGNC:21074]	GINM1	ENST00000650599	GINM1-203	GINM1	6	q25.1
ENSG00000175787	176.372	0.610352	0.0742048	8.22523	1.95e-16	5.33e-15	ENSG00000175787.17	zinc finger protein 169 [Source:HGNC Symbol;Acc:HGNC:12957]	ZNF169	ENST00000395395	ZNF169-202	ZNF169	9	q22.32
ENSG00000164920	3.18936	-3.67135	0.446439	-8.22364	1.97e-16	5.4e-15	ENSG00000164920.9	odd-skipped related transciption factor 2 [Source:HGNC Symbol;Acc:HGNC:15830]	OSR2	ENST00000520791	OSR2-206	OSR2	8	q22.2
ENSG00000124562	194.069	-0.597954	0.0727492	-8.21938	2.05e-16	5.59e-15	ENSG00000124562.10	small nuclear ribonucleoprotein polypeptide C [Source:HGNC Symbol;Acc:HGNC:11157]	SNRPC	ENST00000244520	SNRPC-201	SNRPC	6	p21.31
ENSG00000163527	2101.73	-0.396148	0.0481979	-8.21919	2.05e-16	5.59e-15	ENSG00000163527.10	STT3 oligosaccharyltransferase complex catalytic subunit B [Source:HGNC Symbol;Acc:HGNC:30611]	STT3B	ENST00000453168	STT3B-204	STT3B	3	p23
ENSG00000173641	2.91526	-3.89219	0.473581	-8.21864	2.06e-16	5.61e-15	ENSG00000173641.18	heat shock protein family B (small) member 7 [Source:HGNC Symbol;Acc:HGNC:5249]	HSPB7	ENST00000411503	HSPB7-204	HSPB7	1	p36.13
ENSG00000154928	282.117	1.20897	0.147122	8.21748	2.08e-16	5.67e-15	ENSG00000154928.19	EPH receptor B1 [Source:HGNC Symbol;Acc:HGNC:3392]	EPHB1	ENST00000398015	EPHB1-201	EPHB1	3	q22.2
ENSG00000258632	5.99613	1.83223	0.222984	8.21685	2.09e-16	5.69e-15	ENSG00000258632.2	ribosomal protein L26-like 1 (RPL26L1) pseudogene		ENST00000556983			15	q26.2
ENSG00000168852	22.7325	1.09445	0.133216	8.21566	2.11e-16	5.74e-15	ENSG00000168852.13	TPTE2 pseudogene 5 [Source:HGNC Symbol;Acc:HGNC:42356]	TPTE2P5	ENST00000458118	TPTE2P5-201	TPTE2P5	13	q14.11
ENSG00000111203	481.657	0.715588	0.0871106	8.2147	2.13e-16	5.79e-15	ENSG00000111203.13	integrin alpha FG-GAP repeat containing 2 [Source:HGNC Symbol;Acc:HGNC:30879]	ITFG2	ENST00000644123	ITFG2-216	ITFG2	12	p13.33
ENSG00000196912	369.574	0.833053	0.101445	8.21184	2.18e-16	5.92e-15	ENSG00000196912.12	ankyrin repeat domain 36B [Source:HGNC Symbol;Acc:HGNC:29333]	ANKRD36B	ENST00000359901	ANKRD36B-202	ANKRD36B	2	q11.2
ENSG00000278576	33.3189	1.12894	0.137484	8.2114	2.19e-16	5.94e-15	ENSG00000278576.1	novel transcript, sense intronic to ZC3H14		ENST00000617439			14	q31.3
ENSG00000206573	542.95	0.527852	0.0642931	8.21008	2.21e-16	6e-15	ENSG00000206573.9	THUMPD3 antisense RNA 1 [Source:HGNC Symbol;Acc:HGNC:44478]	THUMPD3-AS1	ENST00000468186	THUMPD3-AS1-202	THUMPD3-AS1	3	p25.3
ENSG00000196535	2078.57	0.41822	0.0509412	8.20985	2.21e-16	6.01e-15	ENSG00000196535.17	myosin XVIIIA [Source:HGNC Symbol;Acc:HGNC:31104]	MYO18A	ENST00000527372	MYO18A-203	MYO18A	17	q11.2
ENSG00000114850	1025.96	-0.599236	0.0730074	-8.20787	2.25e-16	6.11e-15	ENSG00000114850.7	signal sequence receptor subunit 3 [Source:HGNC Symbol;Acc:HGNC:11325]	SSR3	ENST00000265044	SSR3-201	SSR3	3	q25.31
ENSG00000055070	1667.42	-0.341557	0.0416183	-8.20691	2.27e-16	6.15e-15	ENSG00000055070.17	SUZ RNA binding domain containing 1 [Source:HGNC Symbol;Acc:HGNC:30232]	SZRD1	ENST00000475078	SZRD1-206	SZRD1	1	p36.13
ENSG00000230092	48.8177	1.43847	0.175286	8.20638	2.28e-16	6.17e-15	ENSG00000230092.7	F-box only protein 25 (FBXO25) pseudogene		ENST00000590817			1	p36.33
ENSG00000088986	761.309	-0.44374	0.0541081	-8.20099	2.38e-16	6.45e-15	ENSG00000088986.11	dynein light chain LC8-type 1 [Source:HGNC Symbol;Acc:HGNC:15476]	DYNLL1	ENST00000392509	DYNLL1-203	DYNLL1	12	q24.31
ENSG00000286699	29.4795	0.803071	0.097932	8.20029	2.4e-16	6.49e-15	ENSG00000286699.1	NA	NA	NA	NA	NA	NA	NA
ENSG00000145675	3016.56	-0.518209	0.0632206	-8.19684	2.47e-16	6.67e-15	ENSG00000145675.15	phosphoinositide-3-kinase regulatory subunit 1 [Source:HGNC Symbol;Acc:HGNC:8979]	PIK3R1	ENST00000517412	PIK3R1-203	PIK3R1	5	q13.1
ENSG00000136709	1447.39	0.276216	0.0337056	8.19496	2.51e-16	6.77e-15	ENSG00000136709.12	WD repeat domain 33 [Source:HGNC Symbol;Acc:HGNC:25651]	WDR33	ENST00000322313	WDR33-201	WDR33	2	q14.3
ENSG00000127884	239.872	-0.68963	0.0841561	-8.19465	2.51e-16	6.78e-15	ENSG00000127884.5	enoyl-CoA hydratase, short chain 1 [Source:HGNC Symbol;Acc:HGNC:3151]	ECHS1	ENST00000368547	ECHS1-201	ECHS1	10	q26.3
ENSG00000160633	1822.16	0.386347	0.0471465	8.19461	2.51e-16	6.78e-15	ENSG00000160633.13	scaffold attachment factor B [Source:HGNC Symbol;Acc:HGNC:10520]	SAFB	ENST00000589863	SAFB-207	SAFB	19	p13.3
ENSG00000155380	211.686	-0.606995	0.0741023	-8.19131	2.58e-16	6.97e-15	ENSG00000155380.13	solute carrier family 16 member 1 [Source:HGNC Symbol;Acc:HGNC:10922]	SLC16A1	ENST00000443580	SLC16A1-203	SLC16A1	1	p13.2
ENSG00000272588	18.6923	1.16224	0.141918	8.18952	2.62e-16	7.07e-15	ENSG00000272588.1	novel transcript, antisense to PCGF3		ENST00000607877			4	p16.3
ENSG00000182318	113.525	-0.499014	0.0609486	-8.18745	2.67e-16	7.19e-15	ENSG00000182318.6	zinc finger and SCAN domain containing 22 [Source:HGNC Symbol;Acc:HGNC:4929]	ZSCAN22	ENST00000329665	ZSCAN22-201	ZSCAN22	19	q13.43
ENSG00000244642	1.50164	3.60361	0.440224	8.18586	2.7e-16	7.28e-15	ENSG00000244642.3	RNA, 7SL, cytoplasmic 396, pseudogene [Source:HGNC Symbol;Acc:HGNC:46412]	RN7SL396P	ENST00000471086	RN7SL396P-201	RN7SL396P	8	q24.12
ENSG00000197780	107.199	-0.525508	0.0642013	-8.18532	2.72e-16	7.31e-15	ENSG00000197780.10	TATA-box binding protein associated factor 13 [Source:HGNC Symbol;Acc:HGNC:11546]	TAF13	ENST00000461096	TAF13-202	TAF13	1	p13.3
ENSG00000119396	1546.6	-0.458733	0.0560583	-8.18314	2.77e-16	7.43e-15	ENSG00000119396.11	RAB14, member RAS oncogene family [Source:HGNC Symbol;Acc:HGNC:16524]	RAB14	ENST00000373840	RAB14-201	RAB14	9	q33.2
ENSG00000145287	1748.77	-0.82903	0.101448	-8.17194	3.03e-16	8.15e-15	ENSG00000145287.11	placenta associated 8 [Source:HGNC Symbol;Acc:HGNC:19254]	PLAC8	ENST00000311507	PLAC8-201	PLAC8	4	q21.22
ENSG00000154678	5.3585	-3.92353	0.480213	-8.1704	3.07e-16	8.25e-15	ENSG00000154678.18	phosphodiesterase 1C [Source:HGNC Symbol;Acc:HGNC:8776]	PDE1C	ENST00000396191	PDE1C-205	PDE1C	7	p14.3
ENSG00000188725	302.583	-0.676665	0.0828199	-8.17032	3.08e-16	8.25e-15	ENSG00000188725.8	small integral membrane protein 15 [Source:HGNC Symbol;Acc:HGNC:33861]	SMIM15	ENST00000339020	SMIM15-201	SMIM15	5	q12.1
ENSG00000188994	2777.27	0.394369	0.0482703	8.17001	3.08e-16	8.27e-15	ENSG00000188994.13	zinc finger protein 292 [Source:HGNC Symbol;Acc:HGNC:18410]	ZNF292	ENST00000699914	ZNF292-210	ZNF292	6	q14.3
ENSG00000089050	129.038	-0.766234	0.0937992	-8.16887	3.11e-16	8.34e-15	ENSG00000089050.16	RB binding protein 9, serine hydrolase [Source:HGNC Symbol;Acc:HGNC:9892]	RBBP9	ENST00000337227	RBBP9-201	RBBP9	20	p11.23
ENSG00000105755	135.775	-0.576733	0.0706124	-8.16758	3.15e-16	8.43e-15	ENSG00000105755.8	ETHE1 persulfide dioxygenase [Source:HGNC Symbol;Acc:HGNC:23287]	ETHE1	ENST00000292147	ETHE1-201	ETHE1	19	q13.31
ENSG00000068394	284.148	-0.405337	0.0496282	-8.16748	3.15e-16	8.43e-15	ENSG00000068394.11	G-patch domain and KOW motifs [Source:HGNC Symbol;Acc:HGNC:30677]	GPKOW	ENST00000156109	GPKOW-201	GPKOW	X	p11.23
ENSG00000279520	77.4171	0.844508	0.1034	8.16736	3.15e-16	8.43e-15	ENSG00000279520.1	tec		ENST00000624099			16	p13.3
ENSG00000106560	1108.52	-0.467096	0.0572067	-8.16507	3.21e-16	8.59e-15	ENSG00000106560.11	GTPase, IMAP family member 2 [Source:HGNC Symbol;Acc:HGNC:21789]	GIMAP2	ENST00000487388	GIMAP2-203	GIMAP2	7	q36.1
ENSG00000177688	49.7886	0.78072	0.0956204	8.16478	3.22e-16	8.6e-15	ENSG00000177688.7	small ubiquitin like modifier 4 [Source:HGNC Symbol;Acc:HGNC:21181]	SUMO4	ENST00000326669	SUMO4-201	SUMO4	6	q25.1
ENSG00000134333	1657.15	-0.604424	0.074053	-8.16206	3.29e-16	8.79e-15	ENSG00000134333.14	lactate dehydrogenase A [Source:HGNC Symbol;Acc:HGNC:6535]	LDHA	ENST00000543445	LDHA-220	LDHA	11	p15.1
ENSG00000137547	119.997	-0.842603	0.103272	-8.15908	3.38e-16	9.01e-15	ENSG00000137547.9	mitochondrial ribosomal protein L15 [Source:HGNC Symbol;Acc:HGNC:14054]	MRPL15	ENST00000260102	MRPL15-201	MRPL15	8	q11.23
ENSG00000232611	26.1836	0.819006	0.100428	8.15517	3.49e-16	9.3e-15	ENSG00000232611.1	novel transcript		ENST00000435597			X	q26.3
ENSG00000272084	39.1241	0.746541	0.0915639	8.15322	3.54e-16	9.44e-15	ENSG00000272084.1	novel transcript		ENST00000606379			1	p36.13
ENSG00000212743	163.741	1.27611	0.156528	8.15257	3.56e-16	9.49e-15	ENSG00000212743.2	long intergenic non-protein coding RNA 2656 [Source:HGNC Symbol;Acc:HGNC:54142]	LINC02656	ENST00000391437	LINC02656-201	LINC02656	10	p15.1
ENSG00000224315	7.23464	1.6531	0.202881	8.14815	3.7e-16	9.83e-15	ENSG00000224315.2	ribosomal protein L7 pseudogene 7 [Source:HGNC Symbol;Acc:HGNC:36895]	RPL7P7	ENST00000428803	RPL7P7-201	RPL7P7	1	p36.23
ENSG00000128595	465.794	-0.62417	0.0766171	-8.14662	3.74e-16	9.95e-15	ENSG00000128595.17	calumenin [Source:HGNC Symbol;Acc:HGNC:1458]	CALU	ENST00000535011	CALU-205	CALU	7	q32.1
ENSG00000155816	4.79952	-4.14529	0.509131	-8.1419	3.89e-16	1.03e-14	ENSG00000155816.21	formin 2 [Source:HGNC Symbol;Acc:HGNC:14074]	FMN2	ENST00000447095	FMN2-203	FMN2	1	q43
ENSG00000171476	281.792	-1.24305	0.152683	-8.1414	3.91e-16	1.04e-14	ENSG00000171476.22	HOP homeobox [Source:HGNC Symbol;Acc:HGNC:24961]	HOPX	ENST00000554144	HOPX-211	HOPX	4	q12
ENSG00000077147	1981.01	-0.368721	0.0453052	-8.1386	4e-16	1.06e-14	ENSG00000077147.16	transmembrane 9 superfamily member 3 [Source:HGNC Symbol;Acc:HGNC:21529]	TM9SF3	ENST00000371142	TM9SF3-201	TM9SF3	10	q24.1
ENSG00000233560	14.1317	1.12654	0.138425	8.13825	4.01e-16	1.06e-14	ENSG00000233560.2	keratin 8 pseudogene 39 [Source:HGNC Symbol;Acc:HGNC:39873]	KRT8P39	ENST00000396270	KRT8P39-201	KRT8P39	12	q15
ENSG00000101310	701.437	-0.410549	0.0504496	-8.13781	4.03e-16	1.07e-14	ENSG00000101310.17	SEC23 homolog B, COPII coat complex component [Source:HGNC Symbol;Acc:HGNC:10702]	SEC23B	ENST00000336714	SEC23B-202	SEC23B	20	p11.23
ENSG00000101901	512.792	0.574203	0.0705655	8.13717	4.05e-16	1.07e-14	ENSG00000101901.12	ALG13 UDP-N-acetylglucosaminyltransferase subunit [Source:HGNC Symbol;Acc:HGNC:30881]	ALG13	ENST00000487141	ALG13-217	ALG13	X	q23
ENSG00000205339	1185.36	-0.582287	0.0716012	-8.13236	4.21e-16	1.11e-14	ENSG00000205339.10	importin 7 [Source:HGNC Symbol;Acc:HGNC:9852]	IPO7	ENST00000533233	IPO7-206	IPO7	11	p15.4
ENSG00000158985	3870.3	-0.516881	0.0635582	-8.1324	4.21e-16	1.11e-14	ENSG00000158985.14	CDC42 small effector 2 [Source:HGNC Symbol;Acc:HGNC:18547]	CDC42SE2	ENST00000503291	CDC42SE2-206	CDC42SE2	5	q31.1
ENSG00000116350	1566.55	0.33634	0.041372	8.12967	4.3e-16	1.14e-14	ENSG00000116350.17	serine and arginine rich splicing factor 4 [Source:HGNC Symbol;Acc:HGNC:10786]	SRSF4	ENST00000373795	SRSF4-201	SRSF4	1	p35.3
ENSG00000122122	3442.48	-0.308459	0.0379533	-8.12733	4.39e-16	1.16e-14	ENSG00000122122.10	SAM and SH3 domain containing 3 [Source:HGNC Symbol;Acc:HGNC:15975]	SASH3	ENST00000356892	SASH3-201	SASH3	X	q26.1
ENSG00000147905	596.014	0.390717	0.048075	8.12723	4.39e-16	1.16e-14	ENSG00000147905.18	zinc finger CCHC-type containing 7 [Source:HGNC Symbol;Acc:HGNC:26209]	ZCCHC7	ENST00000336755	ZCCHC7-202	ZCCHC7	9	p13.2
ENSG00000241769	71.9859	1.02172	0.125716	8.12724	4.39e-16	1.16e-14	ENSG00000241769.7	EOLA1 divergent transcript [Source:HGNC Symbol;Acc:HGNC:44265]	EOLA1-DT	ENST00000412882	EOLA1-DT-201	EOLA1-DT	X	q28
ENSG00000233251	5.13978	1.68938	0.207863	8.12737	4.39e-16	1.16e-14	ENSG00000233251.8	novel transcript, antisense to CCDC85A		ENST00000596663			2	p16.1
ENSG00000227080	5.40057	3.72393	0.458408	8.12361	4.53e-16	1.19e-14	ENSG00000227080.2	novel pseudogene		ENST00000446669			7	p12.1
ENSG00000106526	95.3131	0.923052	0.113631	8.12323	4.54e-16	1.2e-14	ENSG00000106526.11	actin related protein 3C [Source:HGNC Symbol;Acc:HGNC:37282]	ACTR3C	ENST00000478393	ACTR3C-204	ACTR3C	7	q36.1
ENSG00000106591	160.568	-0.598022	0.0736721	-8.11734	4.76e-16	1.25e-14	ENSG00000106591.4	mitochondrial ribosomal protein L32 [Source:HGNC Symbol;Acc:HGNC:14035]	MRPL32	ENST00000432845	MRPL32-203	MRPL32	7	p14.1
ENSG00000165997	421.494	-0.398214	0.0490574	-8.11731	4.77e-16	1.25e-14	ENSG00000165997.5	ADP ribosylation factor like GTPase 5B [Source:HGNC Symbol;Acc:HGNC:23052]	ARL5B	ENST00000377275	ARL5B-201	ARL5B	10	p12.31
ENSG00000267682	6.30028	1.8991	0.233986	8.11629	4.81e-16	1.26e-14	ENSG00000267682.1	novel transcript, sense intronic to HKR1		ENST00000592319			19	q13.12
ENSG00000126882	2128.7	-0.43086	0.0530968	-8.11462	4.87e-16	1.28e-14	ENSG00000126882.13	family with sequence similarity 78 member A [Source:HGNC Symbol;Acc:HGNC:25465]	FAM78A	ENST00000247295	FAM78A-201	FAM78A	9	q34.13
ENSG00000205746	521.404	0.994393	0.122559	8.11357	4.92e-16	1.29e-14	ENSG00000205746.9	polycystin 1, transient receptor potential channel interacting pseudogene 4 [Source:HGNC Symbol;Acc:HGNC:30068]	PKD1P4	ENST00000525846	PKD1P4-201	PKD1P4	16	p12.3
ENSG00000276027	2.98773	4.86984	0.600307	8.11225	4.97e-16	1.3e-14	ENSG00000276027.1	RNA, U12 small nuclear [Source:HGNC Symbol;Acc:HGNC:19380]	RNU12	ENST00000362512	RNU12-201	RNU12	22	q13.2
ENSG00000108474	139.455	0.792176	0.0976975	8.10846	5.13e-16	1.35e-14	ENSG00000108474.17	phosphatidylinositol glycan anchor biosynthesis class L [Source:HGNC Symbol;Acc:HGNC:8966]	PIGL	ENST00000607144	PIGL-216	PIGL	17	p11.2
ENSG00000180712	32.3509	1.8376	0.226631	8.10831	5.13e-16	1.35e-14	ENSG00000180712.4	long intergenic non-protein coding RNA 2363 [Source:HGNC Symbol;Acc:HGNC:53286]	LINC02363	ENST00000664357	LINC02363-203	LINC02363	4	q35.1
ENSG00000240053	235.063	0.677049	0.0835415	8.10435	5.3e-16	1.39e-14	ENSG00000240053.8	lymphocyte antigen 6 family member G5B [Source:HGNC Symbol;Acc:HGNC:13931]	LY6G5B	ENST00000375864	LY6G5B-207	LY6G5B	6	p21.33
ENSG00000224067	3.83235	2.11864	0.261476	8.10262	5.38e-16	1.41e-14	ENSG00000224067.2	pseudogene similar to part of HLA-B associated transcript 2 (BAT2)		ENST00000424412			9	q31.3
ENSG00000136897	202.469	-0.658584	0.0812942	-8.10124	5.44e-16	1.42e-14	ENSG00000136897.8	mitochondrial ribosomal protein L50 [Source:HGNC Symbol;Acc:HGNC:16654]	MRPL50	ENST00000374865	MRPL50-201	MRPL50	9	q31.1
ENSG00000122034	924.088	-0.469157	0.057907	-8.1019	5.41e-16	1.42e-14	ENSG00000122034.17	general transcription factor IIIA [Source:HGNC Symbol;Acc:HGNC:4662]	GTF3A	ENST00000381140	GTF3A-201	GTF3A	13	q12.2
ENSG00000286817	20.0129	0.997421	0.123148	8.09935	5.53e-16	1.44e-14	ENSG00000286817.1	novel transcript		ENST00000661203			15	q25.2
ENSG00000243759	8.61793	1.3644	0.168445	8.09995	5.5e-16	1.44e-14	ENSG00000243759.1	ST13, Hsp70 interacting protein pseudogene 15 [Source:HGNC Symbol;Acc:HGNC:38850]	ST13P15	ENST00000460666	ST13P15-201	ST13P15	3	q24
ENSG00000264663	12.1781	1.66367	0.205397	8.09979	5.51e-16	1.44e-14	ENSG00000264663.1	keratin 8 pseudogene 34 [Source:HGNC Symbol;Acc:HGNC:39868]	KRT8P34	ENST00000577607	KRT8P34-201	KRT8P34	17	q21.1
ENSG00000162576	12.6755	-2.04606	0.252636	-8.09886	5.55e-16	1.45e-14	ENSG00000162576.17	matrix remodeling associated 8 [Source:HGNC Symbol;Acc:HGNC:7542]	MXRA8	ENST00000474033	MXRA8-207	MXRA8	1	p36.33
ENSG00000092820	3071.66	-0.681792	0.0841986	-8.09743	5.61e-16	1.46e-14	ENSG00000092820.18	ezrin [Source:HGNC Symbol;Acc:HGNC:12691]	EZR	ENST00000337147	EZR-201	EZR	6	q25.3
ENSG00000214626	9.46096	1.46319	0.180683	8.09813	5.58e-16	1.46e-14	ENSG00000214626.2	RNA polymerase III subunit D pseudogene 1 [Source:HGNC Symbol;Acc:HGNC:45107]	POLR3DP1	ENST00000398689	POLR3DP1-201	POLR3DP1	10	q22.2
ENSG00000141905	1233.91	0.460418	0.0568669	8.09641	5.66e-16	1.47e-14	ENSG00000141905.19	nuclear factor I C [Source:HGNC Symbol;Acc:HGNC:7786]	NFIC	ENST00000641145	NFIC-211	NFIC	19	p13.3
ENSG00000231697	11.9304	1.33395	0.164795	8.09462	5.74e-16	1.5e-14	ENSG00000231697.3	Nanog homeobox pseudogene 5 [Source:HGNC Symbol;Acc:HGNC:23103]	NANOGP5	ENST00000424456	NANOGP5-201	NANOGP5	9	q31.1
ENSG00000001630	204.044	-0.844735	0.104388	-8.09226	5.86e-16	1.52e-14	ENSG00000001630.17	cytochrome P450 family 51 subfamily A member 1 [Source:HGNC Symbol;Acc:HGNC:2649]	CYP51A1	ENST00000691309	CYP51A1-205	CYP51A1	7	q21.2
ENSG00000214837	78.9946	0.941917	0.116399	8.09212	5.86e-16	1.52e-14	ENSG00000214837.8	long intergenic non-protein coding RNA 1347 [Source:HGNC Symbol;Acc:HGNC:50566]	LINC01347	ENST00000417964	LINC01347-201	LINC01347	1	q43
ENSG00000241743	59.3913	1.46524	0.181076	8.09184	5.88e-16	1.53e-14	ENSG00000241743.4	X active specific transcript [Source:HGNC Symbol;Acc:HGNC:45056]	XACT	ENST00000674361	XACT-203	XACT	X	q23
ENSG00000135637	313.625	0.591624	0.0731673	8.08591	6.17e-16	1.6e-14	ENSG00000135637.14	coiled-coil domain containing 142 [Source:HGNC Symbol;Acc:HGNC:25889]	CCDC142	ENST00000454193	CCDC142-203	CCDC142	2	p13.1
ENSG00000200816	2.09037	4.27671	0.528908	8.08592	6.17e-16	1.6e-14	ENSG00000200816.1	small nucleolar RNA, H/ACA box 38 [Source:HGNC Symbol;Acc:HGNC:32631]	SNORA38	ENST00000363946	SNORA38-201	SNORA38	6	p21.33
ENSG00000100385	2811.16	-1.02632	0.126941	-8.08502	6.22e-16	1.61e-14	ENSG00000100385.14	interleukin 2 receptor subunit beta [Source:HGNC Symbol;Acc:HGNC:6009]	IL2RB	ENST00000703410	IL2RB-222	IL2RB	22	q12.3
ENSG00000213188	4.05025	2.1275	0.263138	8.08512	6.21e-16	1.61e-14	ENSG00000213188.3	Y-box binding protein 1 pseudogene 4 [Source:HGNC Symbol;Acc:HGNC:42425]	YBX1P4	ENST00000392794	YBX1P4-201	YBX1P4	7	q36.1
ENSG00000185127	403.143	-0.354433	0.0438491	-8.08302	6.32e-16	1.64e-14	ENSG00000185127.6	chromosome 6 open reading frame 120 [Source:HGNC Symbol;Acc:HGNC:21247]	C6orf120	ENST00000332290	C6orf120-201	C6orf120	6	q27
ENSG00000273729	128.708	0.745062	0.0921769	8.08296	6.32e-16	1.64e-14	ENSG00000273729.1	novel transcript, antisense to IRF2BPL		ENST00000619017			14	q24.3
ENSG00000257727	249.85	-0.638797	0.0790399	-8.08195	6.37e-16	1.65e-14	ENSG00000257727.6	canopy FGF signaling regulator 2 [Source:HGNC Symbol;Acc:HGNC:13529]	CNPY2	ENST00000546466	CNPY2-203	CNPY2	12	q13.3
ENSG00000203872	52.0068	0.929909	0.115057	8.08215	6.36e-16	1.65e-14	ENSG00000203872.7	chromosome 6 open reading frame 163 [Source:HGNC Symbol;Acc:HGNC:21403]	C6orf163	ENST00000388923	C6orf163-202	C6orf163	6	q15
ENSG00000273759	30.6814	0.823586	0.101973	8.07653	6.66e-16	1.72e-14	ENSG00000273759.1	novel transcript		ENST00000619319			20	q13.33
ENSG00000107263	3938.62	-0.350379	0.0433889	-8.07532	6.73e-16	1.74e-14	ENSG00000107263.19	Rap guanine nucleotide exchange factor 1 [Source:HGNC Symbol;Acc:HGNC:4568]	RAPGEF1	ENST00000419442	RAPGEF1-205	RAPGEF1	9	q34.13
ENSG00000117525	3.26602	-2.86854	0.355395	-8.07141	6.95e-16	1.79e-14	ENSG00000117525.14	coagulation factor III, tissue factor [Source:HGNC Symbol;Acc:HGNC:3541]	F3	ENST00000334047	F3-201	F3	1	p21.3
ENSG00000013563	434.255	-0.42979	0.0532532	-8.07069	6.99e-16	1.8e-14	ENSG00000013563.14	deoxyribonuclease 1 like 1 [Source:HGNC Symbol;Acc:HGNC:2957]	DNASE1L1	ENST00000369807	DNASE1L1-203	DNASE1L1	X	q28
ENSG00000120509	76.5172	-0.610948	0.0757145	-8.0691	7.08e-16	1.82e-14	ENSG00000120509.11	PDZ domain containing 11 [Source:HGNC Symbol;Acc:HGNC:28034]	PDZD11	ENST00000695560	PDZD11-205	PDZD11	X	q13.1
ENSG00000197182	229.649	0.868342	0.107608	8.06946	7.06e-16	1.82e-14	ENSG00000197182.14	MIRLET7B host gene [Source:HGNC Symbol;Acc:HGNC:37189]	MIRLET7BHG	ENST00000381051	MIRLET7BHG-202	MIRLET7BHG	22	q13.31
ENSG00000258017	27.1946	1.07621	0.133383	8.06855	7.11e-16	1.83e-14	ENSG00000258017.2	TUBA1B antisense RNA 1 [Source:HGNC Symbol;Acc:HGNC:56356]	TUBA1B-AS1	ENST00000548149	TUBA1B-AS1-203	TUBA1B-AS1	12	q13.12
ENSG00000253284	18.7187	1.635	0.202634	8.06874	7.1e-16	1.83e-14	ENSG00000253284.2	novel transcript		ENST00000501211			12	p12.3
ENSG00000153130	188.733	-0.479002	0.059372	-8.06781	7.16e-16	1.84e-14	ENSG00000153130.18	short coiled-coil protein [Source:HGNC Symbol;Acc:HGNC:20335]	SCOC	ENST00000394205	SCOC-203	SCOC	4	q31.1
ENSG00000247373	54.1383	0.818562	0.101462	8.06765	7.17e-16	1.84e-14	ENSG00000247373.3	TMED2 divergent transcript [Source:HGNC Symbol;Acc:HGNC:53346]	TMED2-DT	ENST00000498967	TMED2-DT-201	TMED2-DT	12	q24.31
ENSG00000280543	66.78	1.12115	0.139009	8.06527	7.31e-16	1.88e-14	ENSG00000280543.1	ASAP1 intronic transcript 2 [Source:HGNC Symbol;Acc:HGNC:48917]	ASAP1-IT2	ENST00000626977	ASAP1-IT2-201	ASAP1-IT2	8	q24.21
ENSG00000281358	18.4619	1.1752	0.145723	8.06458	7.35e-16	1.89e-14	ENSG00000281358.1	RASSF1 antisense RNA 1 [Source:HGNC Symbol;Acc:HGNC:49091]	RASSF1-AS1	ENST00000629828	RASSF1-AS1-201	RASSF1-AS1	3	p21.31
ENSG00000196922	347.155	-0.388795	0.0482248	-8.06214	7.5e-16	1.92e-14	ENSG00000196922.10	zinc finger protein 252, pseudogene [Source:HGNC Symbol;Acc:HGNC:13046]	ZNF252P	ENST00000592792	ZNF252P-201	ZNF252P	8	q24.3
ENSG00000011638	136.686	-0.696927	0.0864744	-8.05935	7.67e-16	1.97e-14	ENSG00000011638.11	lipid droplet assembly factor 1 [Source:HGNC Symbol;Acc:HGNC:30136]	LDAF1	ENST00000573487	LDAF1-206	LDAF1	16	p12.3
ENSG00000198856	228.891	-0.645626	0.0801112	-8.05912	7.68e-16	1.97e-14	ENSG00000198856.13	oligosaccharyltransferase complex non-catalytic subunit [Source:HGNC Symbol;Acc:HGNC:24448]	OSTC	ENST00000361564	OSTC-201	OSTC	4	q25
ENSG00000152904	317.669	-0.409555	0.0508181	-8.05923	7.68e-16	1.97e-14	ENSG00000152904.11	geranylgeranyl diphosphate synthase 1 [Source:HGNC Symbol;Acc:HGNC:4249]	GGPS1	ENST00000488594	GGPS1-206	GGPS1	1	q42.3
ENSG00000225215	16.3632	1.18342	0.146856	8.0584	7.73e-16	1.98e-14	ENSG00000225215.1	SWI/SNF related, matrix associated, actin dependent regulator of chromatin, subfamily e, member 1 pseudogene 1 [Source:HGNC Symbol;Acc:HGNC:39731]	SMARCE1P1	ENST00000417747	SMARCE1P1-201	SMARCE1P1	11	q22.3
ENSG00000223525	6.31209	1.85758	0.230514	8.05845	7.73e-16	1.98e-14	ENSG00000223525.1	RABGAP1L intronic transcript 1 [Source:HGNC Symbol;Acc:HGNC:41471]	RABGAP1L-IT1	ENST00000414890	RABGAP1L-IT1-201	RABGAP1L-IT1	1	q25.1
ENSG00000058453	524.617	0.788664	0.0979023	8.05563	7.91e-16	2.02e-14	ENSG00000058453.17	ciliary rootlet coiled-coil, rootletin [Source:HGNC Symbol;Acc:HGNC:21299]	CROCC	ENST00000466256	CROCC-205	CROCC	1	p36.13
ENSG00000176155	556.474	0.416989	0.0517742	8.054	8.01e-16	2.05e-14	ENSG00000176155.19	coiled-coil domain containing 57 [Source:HGNC Symbol;Acc:HGNC:27564]	CCDC57	ENST00000584717	CCDC57-218	CCDC57	17	q25.3
ENSG00000114125	303.159	-0.454682	0.0564781	-8.05059	8.24e-16	2.1e-14	ENSG00000114125.14	ring finger protein 7 [Source:HGNC Symbol;Acc:HGNC:10070]	RNF7	ENST00000273480	RNF7-201	RNF7	3	q23
ENSG00000254772	12529.4	-0.740837	0.0920309	-8.04987	8.29e-16	2.11e-14	ENSG00000254772.10	eukaryotic translation elongation factor 1 gamma [Source:HGNC Symbol;Acc:HGNC:3213]	EEF1G	ENST00000329251	EEF1G-201	EEF1G	11	q12.3
ENSG00000249947	8.68058	1.23242	0.15309	8.0503	8.26e-16	2.11e-14	ENSG00000249947.2	X-box binding protein 1 pseudogene 1 [Source:HGNC Symbol;Acc:HGNC:12802]	XBP1P1	ENST00000436573	XBP1P1-201	XBP1P1	5	q22.2
ENSG00000057608	3117.08	-0.350317	0.0435214	-8.0493	8.33e-16	2.12e-14	ENSG00000057608.17	GDP dissociation inhibitor 2 [Source:HGNC Symbol;Acc:HGNC:4227]	GDI2	ENST00000380191	GDI2-203	GDI2	10	p15.1
ENSG00000257354	129.509	0.800619	0.0994671	8.04908	8.34e-16	2.12e-14	ENSG00000257354.2	MIRLET7I host gene [Source:HGNC Symbol;Acc:HGNC:55478]	MIRLET7IHG	ENST00000550290	MIRLET7IHG-201	MIRLET7IHG	12	q14.1
ENSG00000269246	7.04942	2.45348	0.304815	8.04907	8.34e-16	2.12e-14	ENSG00000269246.1	novel transcript		ENST00000599274			19	q13.2
ENSG00000165629	633.787	-0.420419	0.0522403	-8.04779	8.43e-16	2.14e-14	ENSG00000165629.20	ATP synthase F1 subunit gamma [Source:HGNC Symbol;Acc:HGNC:833]	ATP5F1C	ENST00000356708	ATP5F1C-202	ATP5F1C	10	p14
ENSG00000133703	1250.07	-0.414089	0.0514528	-8.04795	8.42e-16	2.14e-14	ENSG00000133703.13	KRAS proto-oncogene, GTPase [Source:HGNC Symbol;Acc:HGNC:6407]	KRAS	ENST00000690406	KRAS-211	KRAS	12	p12.1
ENSG00000140830	231.051	0.622139	0.0773006	8.0483	8.39e-16	2.14e-14	ENSG00000140830.9	thioredoxin like 4B [Source:HGNC Symbol;Acc:HGNC:26041]	TXNL4B	ENST00000562153	TXNL4B-204	TXNL4B	16	q22.2
ENSG00000082805	863.955	0.64507	0.0801641	8.04687	8.49e-16	2.16e-14	ENSG00000082805.20	ELKS/RAB6-interacting/CAST family member 1 [Source:HGNC Symbol;Acc:HGNC:17072]	ERC1	ENST00000611180	ERC1-224	ERC1	12	p13.33
ENSG00000254165	11.4548	1.07279	0.133331	8.04607	8.55e-16	2.17e-14	ENSG00000254165.1	novel transcript		ENST00000522190			8	p11.21
ENSG00000131779	247.931	-0.509654	0.0633559	-8.0443	8.67e-16	2.2e-14	ENSG00000131779.11	peroxisomal biogenesis factor 11 beta [Source:HGNC Symbol;Acc:HGNC:8853]	PEX11B	ENST00000428634	PEX11B-202	PEX11B	1	q21.1
ENSG00000236576	14.1848	1.21405	0.150925	8.04407	8.69e-16	2.2e-14	ENSG00000236576.1	zinc finger protein pseudogene		ENST00000422654			X	p11.22
ENSG00000163166	710.266	0.406127	0.0505249	8.03816	9.12e-16	2.31e-14	ENSG00000163166.15	interacts with SUPT6H, CTD assembly factor 1 [Source:HGNC Symbol;Acc:HGNC:25467]	IWS1	ENST00000412979	IWS1-203	IWS1	2	q14.3
ENSG00000272655	162.003	0.797502	0.0992141	8.03819	9.12e-16	2.31e-14	ENSG00000272655.2	RNA polymerase II subunit J4 (pseudogene) [Source:HGNC Symbol;Acc:HGNC:28195]	POLR2J4	ENST00000418424	POLR2J4-201	POLR2J4	7	p13
ENSG00000203804	785.061	1.28004	0.159257	8.03758	9.16e-16	2.32e-14	ENSG00000203804.5	ADAMTSL4 antisense RNA 1 [Source:HGNC Symbol;Acc:HGNC:32041]	ADAMTSL4-AS1	ENST00000615012	ADAMTSL4-AS1-201	ADAMTSL4-AS1	1	q21.2
ENSG00000114030	1463.17	-0.468974	0.0583524	-8.03692	9.21e-16	2.33e-14	ENSG00000114030.13	karyopherin subunit alpha 1 [Source:HGNC Symbol;Acc:HGNC:6394]	KPNA1	ENST00000344337	KPNA1-201	KPNA1	3	q21.1
ENSG00000280033	48.7516	0.973717	0.121159	8.03672	9.23e-16	2.33e-14	ENSG00000280033.1	TEC		ENST00000623319			17	q11.2
ENSG00000196937	288.371	-0.745132	0.0927257	-8.03588	9.29e-16	2.35e-14	ENSG00000196937.11	FAM3 metabolism regulating signaling molecule C [Source:HGNC Symbol;Acc:HGNC:18664]	FAM3C	ENST00000359943	FAM3C-201	FAM3C	7	q31.31
ENSG00000286147	14.1977	1.34954	0.167961	8.03486	9.37e-16	2.36e-14	ENSG00000286147.1	novel transcript, antisense to DKK2		ENST00000650850			4	q24
ENSG00000275056	32.3254	0.921168	0.114718	8.02981	9.76e-16	2.46e-14	ENSG00000275056.1	novel transcript, sense intronic to GLYR1		ENST00000614098			16	p13.3
ENSG00000136159	48.81	-0.738747	0.0920219	-8.02794	9.91e-16	2.5e-14	ENSG00000136159.4	nudix hydrolase 15 [Source:HGNC Symbol;Acc:HGNC:23063]	NUDT15	ENST00000258662	NUDT15-201	NUDT15	13	q14.2
ENSG00000070778	3.8309	-3.69384	0.460159	-8.0273	9.96e-16	2.51e-14	ENSG00000070778.13	protein tyrosine phosphatase non-receptor type 21 [Source:HGNC Symbol;Acc:HGNC:9651]	PTPN21	ENST00000556564	PTPN21-208	PTPN21	14	q31.3
ENSG00000183741	1921.28	-0.346883	0.0432128	-8.02731	9.96e-16	2.51e-14	ENSG00000183741.12	chromobox 6 [Source:HGNC Symbol;Acc:HGNC:1556]	CBX6	ENST00000407418	CBX6-202	CBX6	22	q13.1
ENSG00000260152	20.3817	1.52642	0.190154	8.0273	9.96e-16	2.51e-14	ENSG00000260152.2	stromal cell-derived factor 2 (SDF2) pseudogene		ENST00000565381			15	q24.2
ENSG00000100353	1613.94	-0.449299	0.0559971	-8.02362	1.03e-15	2.58e-14	ENSG00000100353.18	eukaryotic translation initiation factor 3 subunit D [Source:HGNC Symbol;Acc:HGNC:3278]	EIF3D	ENST00000216190	EIF3D-201	EIF3D	22	q12.3
ENSG00000141428	117.275	-0.44706	0.0557346	-8.02122	1.05e-15	2.63e-14	ENSG00000141428.17	chromosome 18 open reading frame 21 [Source:HGNC Symbol;Acc:HGNC:28802]	C18orf21	ENST00000592875	C18orf21-205	C18orf21	18	q12.2
ENSG00000206527	441.627	-0.618884	0.0771592	-8.02087	1.05e-15	2.64e-14	ENSG00000206527.10	3-hydroxyacyl-CoA dehydratase 2 [Source:HGNC Symbol;Acc:HGNC:9640]	HACD2	ENST00000471236	HACD2-203	HACD2	3	q21.1
ENSG00000258461	142.413	0.593194	0.0739642	8.02001	1.06e-15	2.66e-14	ENSG00000258461.5	novel transcript		ENST00000483208			15	q15.1
ENSG00000172531	2345.2	-0.371038	0.046316	-8.01101	1.14e-15	2.86e-14	ENSG00000172531.16	protein phosphatase 1 catalytic subunit alpha [Source:HGNC Symbol;Acc:HGNC:9281]	PPP1CA	ENST00000537694	PPP1CA-209	PPP1CA	11	q13.2
ENSG00000068831	3438.82	0.40479	0.0505306	8.01079	1.14e-15	2.86e-14	ENSG00000068831.19	RAS guanyl releasing protein 2 [Source:HGNC Symbol;Acc:HGNC:9879]	RASGRP2	ENST00000464324	RASGRP2-218	RASGRP2	11	q13.1
ENSG00000279175	44.4439	0.801581	0.100108	8.00714	1.17e-15	2.94e-14	ENSG00000279175.1	novel transcript, antisense to PARVB		ENST00000623440			22	q13.31
ENSG00000228340	347.716	0.848796	0.10607	8.00225	1.22e-15	3.06e-14	ENSG00000228340.6	MIR646 host gene [Source:HGNC Symbol;Acc:HGNC:27659]	MIR646HG	ENST00000426753	MIR646HG-202	MIR646HG	20	q13.33
ENSG00000279570	68.7604	0.732265	0.0915164	8.00146	1.23e-15	3.08e-14	ENSG00000279570.1	TEC		ENST00000623105			17	q25.3
ENSG00000271646	187.166	0.670532	0.0838078	8.00082	1.24e-15	3.09e-14	ENSG00000271646.1	IRF2 divergent transcript [Source:HGNC Symbol;Acc:HGNC:54871]	IRF2-DT	ENST00000605834	IRF2-DT-201	IRF2-DT	4	q35.1
ENSG00000176700	428.547	0.613903	0.0767333	8.00047	1.24e-15	3.1e-14	ENSG00000176700.20	SCAN domain containing 2 pseudogene [Source:HGNC Symbol;Acc:HGNC:10567]	SCAND2P	ENST00000541103	SCAND2P-201	SCAND2P	15	q25.2
ENSG00000205041	35.4009	0.916984	0.114631	7.99947	1.25e-15	3.12e-14	ENSG00000205041.1	novel transcript, sense intronic to AKT2		ENST00000378432			19	q13.2
ENSG00000140262	800.845	0.436594	0.054583	7.99873	1.26e-15	3.14e-14	ENSG00000140262.18	transcription factor 12 [Source:HGNC Symbol;Acc:HGNC:11623]	TCF12	ENST00000438423	TCF12-204	TCF12	15	q21.3
ENSG00000197536	1102.69	0.555069	0.0693976	7.99838	1.26e-15	3.15e-14	ENSG00000197536.11	IRF1 antisense RNA 1 [Source:HGNC Symbol;Acc:HGNC:33838]	IRF1-AS1	ENST00000378953	IRF1-AS1-203	IRF1-AS1	5	q31.1
ENSG00000279957	37.7972	0.972552	0.121594	7.99838	1.26e-15	3.15e-14	ENSG00000279957.1	TEC		ENST00000624567			2	q14.1
ENSG00000164975	561.932	0.377333	0.0471858	7.99675	1.28e-15	3.19e-14	ENSG00000164975.15	small nuclear RNA activating complex polypeptide 3 [Source:HGNC Symbol;Acc:HGNC:11136]	SNAPC3	ENST00000380821	SNAPC3-202	SNAPC3	9	p22.3
ENSG00000136930	397.68	-0.375035	0.0469034	-7.99591	1.29e-15	3.21e-14	ENSG00000136930.13	proteasome 20S subunit beta 7 [Source:HGNC Symbol;Acc:HGNC:9544]	PSMB7	ENST00000259457	PSMB7-201	PSMB7	9	q33.3
ENSG00000047346	1083.66	0.402317	0.0503201	7.99516	1.29e-15	3.22e-14	ENSG00000047346.13	atos homolog A [Source:HGNC Symbol;Acc:HGNC:25609]	ATOSA	ENST00000568871	ATOSA-214	ATOSA	15	q21.3
ENSG00000173273	1104.64	0.419517	0.052472	7.99506	1.3e-15	3.22e-14	ENSG00000173273.16	tankyrase [Source:HGNC Symbol;Acc:HGNC:11941]	TNKS	ENST00000310430	TNKS-201	TNKS	8	p23.1
ENSG00000267632	53.8138	1.10942	0.138765	7.99494	1.3e-15	3.22e-14	ENSG00000267632.1	novel transcript		ENST00000591237			17	q21.2
ENSG00000200983	3.81141	5.55939	0.695344	7.99516	1.29e-15	3.22e-14	ENSG00000200983.1	small nucleolar RNA, H/ACA box 3A [Source:HGNC Symbol;Acc:HGNC:32586]	SNORA3A	ENST00000364113	SNORA3A-201	SNORA3A	11	p15.4
ENSG00000077157	2552.71	1.03033	0.128994	7.98743	1.38e-15	3.42e-14	ENSG00000077157.22	protein phosphatase 1 regulatory subunit 12B [Source:HGNC Symbol;Acc:HGNC:7619]	PPP1R12B	ENST00000608999	PPP1R12B-216	PPP1R12B	1	q32.1
ENSG00000226419	107.934	0.918535	0.115007	7.9868	1.38e-15	3.44e-14	ENSG00000226419.8	SLC16A1 antisense RNA 1 [Source:HGNC Symbol;Acc:HGNC:49445]	SLC16A1-AS1	ENST00000715663	SLC16A1-AS1-214	SLC16A1-AS1	1	p13.2
ENSG00000167524	216.9	0.737627	0.0923591	7.98652	1.39e-15	3.45e-14	ENSG00000167524.16	ribosomal protein S6 kinase related [Source:HGNC Symbol;Acc:HGNC:26314]	RSKR	ENST00000481916	RSKR-204	RSKR	17	q11.2
ENSG00000111252	2587.24	-0.320441	0.04013	-7.98508	1.4e-15	3.48e-14	ENSG00000111252.11	SH2B adaptor protein 3 [Source:HGNC Symbol;Acc:HGNC:29605]	SH2B3	ENST00000341259	SH2B3-201	SH2B3	12	q24.12
ENSG00000215717	910.3	-0.399383	0.0500365	-7.98183	1.44e-15	3.57e-14	ENSG00000215717.7	transmembrane protein 167B [Source:HGNC Symbol;Acc:HGNC:30187]	TMEM167B	ENST00000338272	TMEM167B-201	TMEM167B	1	p13.3
ENSG00000128708	411.066	-0.390701	0.0489554	-7.98076	1.45e-15	3.6e-14	ENSG00000128708.13	histone acetyltransferase 1 [Source:HGNC Symbol;Acc:HGNC:4821]	HAT1	ENST00000412731	HAT1-203	HAT1	2	q31.1
ENSG00000173456	262.014	-0.541286	0.0678271	-7.98038	1.46e-15	3.61e-14	ENSG00000173456.5	ring finger protein 26 [Source:HGNC Symbol;Acc:HGNC:14646]	RNF26	ENST00000311413	RNF26-201	RNF26	11	q23.3
ENSG00000242574	1281.19	-0.680356	0.0852579	-7.97997	1.46e-15	3.62e-14	ENSG00000242574.9	major histocompatibility complex, class II, DM beta [Source:HGNC Symbol;Acc:HGNC:4935]	HLA-DMB	ENST00000487996	HLA-DMB-261	HLA-DMB	6	p21.32
ENSG00000137944	316.578	-0.413277	0.0517902	-7.97983	1.47e-15	3.62e-14	ENSG00000137944.18	kynurenine aminotransferase 3 [Source:HGNC Symbol;Acc:HGNC:33238]	KYAT3	ENST00000446900	KYAT3-204	KYAT3	1	p22.2
ENSG00000186166	324.765	0.678197	0.084988	7.97991	1.46e-15	3.62e-14	ENSG00000186166.9	centrosomal AT-AC splicing factor [Source:HGNC Symbol;Acc:HGNC:30460]	CENATAC	ENST00000334418	CENATAC-201	CENATAC	11	q23.3
ENSG00000287032	24.1835	0.999959	0.125329	7.97869	1.48e-15	3.65e-14	ENSG00000287032.1	novel transcript		ENST00000664446			7	p14.2
ENSG00000198146	1126.28	-0.553151	0.0693307	-7.97845	1.48e-15	3.66e-14	ENSG00000198146.4	zinc finger protein 770 [Source:HGNC Symbol;Acc:HGNC:26061]	ZNF770	ENST00000356321	ZNF770-201	ZNF770	15	q14
ENSG00000240809	18.2695	1.15812	0.145165	7.97795	1.49e-15	3.67e-14	ENSG00000240809.1	CAP1 pseudogene 1 [Source:HGNC Symbol;Acc:HGNC:31134]	CAP1P1	ENST00000476047	CAP1P1-201	CAP1P1	3	p12.3
ENSG00000233954	19.6104	1.18167	0.14814	7.97673	1.5e-15	3.71e-14	ENSG00000233954.6	ubiquinol-cytochrome c reductase hinge protein like [Source:HGNC Symbol;Acc:HGNC:51714]	UQCRHL	ENST00000483273	UQCRHL-201	UQCRHL	1	p36.21
ENSG00000287480	8.06067	1.71827	0.215482	7.97409	1.54e-15	3.78e-14	ENSG00000287480.1	novel transcript		ENST00000657756			9	p24.3
ENSG00000243678	669.999	-0.730633	0.0916361	-7.9732	1.55e-15	3.81e-14	ENSG00000243678.12	NME/NM23 nucleoside diphosphate kinase 2 [Source:HGNC Symbol;Acc:HGNC:7850]	NME2	ENST00000514264	NME2-207	NME2	17	q21.33
ENSG00000147604	7900.2	-0.627719	0.0787503	-7.971	1.57e-15	3.87e-14	ENSG00000147604.14	ribosomal protein L7 [Source:HGNC Symbol;Acc:HGNC:10363]	RPL7	ENST00000487500	RPL7-208	RPL7	8	q21.11
ENSG00000161929	824.09	-0.591342	0.0741944	-7.97017	1.58e-15	3.9e-14	ENSG00000161929.15	SLP adaptor and CSK interacting membrane protein [Source:HGNC Symbol;Acc:HGNC:33504]	SCIMP	ENST00000574081	SCIMP-203	SCIMP	17	p13.2
ENSG00000131143	1628	-0.460295	0.0577538	-7.96996	1.59e-15	3.9e-14	ENSG00000131143.10	cytochrome c oxidase subunit 4I1 [Source:HGNC Symbol;Acc:HGNC:2265]	COX4I1	ENST00000565078	COX4I1-209	COX4I1	16	q24.1
ENSG00000285730	78.8723	0.953037	0.119602	7.96841	1.61e-15	3.95e-14	ENSG00000285730.1	novel transcript		ENST00000649589			6	q27
ENSG00000162734	739.52	-0.685364	0.086023	-7.96721	1.62e-15	3.98e-14	ENSG00000162734.13	proliferation and apoptosis adaptor protein 15 [Source:HGNC Symbol;Acc:HGNC:8822]	PEA15	ENST00000368077	PEA15-203	PEA15	1	q23.2
ENSG00000161057	479.936	-0.566171	0.071062	-7.96728	1.62e-15	3.98e-14	ENSG00000161057.13	proteasome 26S subunit, ATPase 2 [Source:HGNC Symbol;Acc:HGNC:9548]	PSMC2	ENST00000678493	PSMC2-211	PSMC2	7	q22.1
ENSG00000143553	203.284	-0.48123	0.0604208	-7.96464	1.66e-15	4.06e-14	ENSG00000143553.11	SNAP associated protein [Source:HGNC Symbol;Acc:HGNC:17145]	SNAPIN	ENST00000368685	SNAPIN-201	SNAPIN	1	q21.3
ENSG00000148356	460.06	0.535753	0.0672664	7.96464	1.66e-15	4.06e-14	ENSG00000148356.15	leucine rich repeat and sterile alpha motif containing 1 [Source:HGNC Symbol;Acc:HGNC:25135]	LRSAM1	ENST00000675224	LRSAM1-220	LRSAM1	9	q33.3
ENSG00000197183	1261.08	0.352139	0.0442255	7.96236	1.69e-15	4.14e-14	ENSG00000197183.14	nucleolar protein 4 like [Source:HGNC Symbol;Acc:HGNC:16106]	NOL4L	ENST00000359676	NOL4L-203	NOL4L	20	q11.21
ENSG00000282458	1262.5	0.659175	0.0828012	7.96093	1.71e-15	4.18e-14	ENSG00000282458.1	WASP family homolog 5, pseudogene [Source:HGNC Symbol;Acc:HGNC:33884]	WASH5P	ENST00000633742	WASH5P-201	WASH5P	19	p13.3
ENSG00000185495	89.3164	0.730794	0.0918158	7.95935	1.73e-15	4.23e-14	ENSG00000185495.10	septin 7 pseudogene 13 [Source:HGNC Symbol;Acc:HGNC:55092]	SEPTIN7P13	ENST00000327086	SEPTIN7P13-201	SEPTIN7P13	1	q42.11
ENSG00000103274	225.493	-0.557203	0.0700227	-7.95746	1.76e-15	4.3e-14	ENSG00000103274.11	NUBP iron-sulfur cluster assembly factor 1, cytosolic [Source:HGNC Symbol;Acc:HGNC:8041]	NUBP1	ENST00000574334	NUBP1-207	NUBP1	16	p13.13
ENSG00000221116	2.12019	4.41776	0.555253	7.9563	1.77e-15	4.33e-14	ENSG00000221116.1	small nucleolar RNA, C/D box 110 [Source:HGNC Symbol;Acc:HGNC:32775]	SNORD110	ENST00000408189	SNORD110-201	SNORD110	20	p13
ENSG00000155961	163.134	-0.562582	0.0707244	-7.95457	1.8e-15	4.39e-14	ENSG00000155961.5	RAB39B, member RAS oncogene family [Source:HGNC Symbol;Acc:HGNC:16499]	RAB39B	ENST00000369454	RAB39B-201	RAB39B	X	q28
ENSG00000263126	63.7163	0.752285	0.0945776	7.95416	1.8e-15	4.4e-14	ENSG00000263126.1	novel transcript		ENST00000572067			16	q22.1
ENSG00000270426	88.7336	0.770056	0.0968117	7.95416	1.8e-15	4.4e-14	ENSG00000270426.1	novel transcript, sense intronic to IRF2		ENST00000605082			4	q35.1
ENSG00000182718	2512.08	-0.581015	0.0730493	-7.95373	1.81e-15	4.41e-14	ENSG00000182718.18	annexin A2 [Source:HGNC Symbol;Acc:HGNC:537]	ANXA2	ENST00000396024	ANXA2-202	ANXA2	15	q22.2
ENSG00000175087	211.434	-0.761325	0.0958088	-7.94629	1.92e-15	4.68e-14	ENSG00000175087.10	PDLIM1 interacting kinase 1 like [Source:HGNC Symbol;Acc:HGNC:18981]	PDIK1L	ENST00000619836	PDIK1L-204	PDIK1L	1	p36.11
ENSG00000204584	52.1879	0.804304	0.101217	7.94637	1.92e-15	4.68e-14	ENSG00000204584.1	novel transcript, antisense to TAC4		ENST00000376609			17	q21.33
ENSG00000167123	45.6025	-1.29193	0.162594	-7.94576	1.93e-15	4.7e-14	ENSG00000167123.19	cerebral endothelial cell adhesion molecule [Source:HGNC Symbol;Acc:HGNC:23723]	CERCAM	ENST00000420034	CERCAM-204	CERCAM	9	q34.11
ENSG00000163348	708.585	-0.407321	0.0512664	-7.94518	1.94e-15	4.72e-14	ENSG00000163348.4	pygopus family PHD finger 2 [Source:HGNC Symbol;Acc:HGNC:30257]	PYGO2	ENST00000368457	PYGO2-202	PYGO2	1	q21.3
ENSG00000266946	16.8383	1.09675	0.138053	7.94443	1.95e-15	4.75e-14	ENSG00000266946.1	mitochondrial ribosomal protein L37 pseudogene 1 [Source:HGNC Symbol;Acc:HGNC:31003]	MRPL37P1	ENST00000592451	MRPL37P1-201	MRPL37P1	18	q21.32
ENSG00000272195	26.217	0.820427	0.103318	7.94076	2.01e-15	4.89e-14	ENSG00000272195.1	novel transcript, antisense to EFCAB2		ENST00000607453			1	q44
ENSG00000176046	3.40431	-3.85767	0.485846	-7.94012	2.02e-15	4.91e-14	ENSG00000176046.9	nuclear protein 1, transcriptional regulator [Source:HGNC Symbol;Acc:HGNC:29990]	NUPR1	ENST00000324873	NUPR1-201	NUPR1	16	p11.2
ENSG00000234771	176.496	0.657663	0.0828301	7.93991	2.02e-15	4.91e-14	ENSG00000234771.3	SLC25A25 antisense RNA 1 [Source:HGNC Symbol;Acc:HGNC:27844]	SLC25A25-AS1	ENST00000418747	SLC25A25-AS1-201	SLC25A25-AS1	9	q34.11
ENSG00000213859	124.433	-0.498187	0.0627473	-7.93958	2.03e-15	4.92e-14	ENSG00000213859.8	potassium channel tetramerization domain containing 11 [Source:HGNC Symbol;Acc:HGNC:21302]	KCTD11	ENST00000576980	KCTD11-202	KCTD11	17	p13.1
ENSG00000107798	987.911	-0.757584	0.0954274	-7.93885	2.04e-15	4.95e-14	ENSG00000107798.18	lipase A, lysosomal acid type [Source:HGNC Symbol;Acc:HGNC:6617]	LIPA	ENST00000371837	LIPA-203	LIPA	10	q23.31
ENSG00000207166	2.84799	4.35563	0.548656	7.93872	2.04e-15	4.95e-14	ENSG00000207166.1	small nucleolar RNA, H/ACA box 68 [Source:HGNC Symbol;Acc:HGNC:10225]	SNORA68	ENST00000384437	SNORA68-201	SNORA68	19	p13.11
ENSG00000288538	12.7502	1.19753	0.150853	7.93842	2.05e-15	4.96e-14	ENSG00000288538.1	novel transcript, antisense to KCTD21		ENST00000656562			11	q14.1
ENSG00000185742	5.21616	-2.8941	0.364611	-7.9375	2.06e-15	4.99e-14	ENSG00000185742.7	chromosome 11 open reading frame 87 [Source:HGNC Symbol;Acc:HGNC:33788]	C11orf87	ENST00000327419	C11orf87-201	C11orf87	11	q22.3
ENSG00000161642	853.03	-0.645812	0.0813612	-7.93759	2.06e-15	4.99e-14	ENSG00000161642.18	zinc finger protein 385A [Source:HGNC Symbol;Acc:HGNC:17521]	ZNF385A	ENST00000551109	ZNF385A-212	ZNF385A	12	q13.13
ENSG00000196072	467.515	-0.386881	0.0487545	-7.93529	2.1e-15	5.08e-14	ENSG00000196072.12	biogenesis of lysosomal organelles complex 1 subunit 2 [Source:HGNC Symbol;Acc:HGNC:20984]	BLOC1S2	ENST00000618916	BLOC1S2-206	BLOC1S2	10	q24.31
ENSG00000205583	90.0528	0.836382	0.105406	7.93486	2.11e-15	5.09e-14	ENSG00000205583.13	STAG3 cohesin complex component like 1 (pseudogene) [Source:HGNC Symbol;Acc:HGNC:33852]	STAG3L1	ENST00000456374	STAG3L1-201	STAG3L1	7	q11.23
ENSG00000228315	1114.98	0.612453	0.0772044	7.93287	2.14e-15	5.17e-14	ENSG00000228315.12	GUSB pseudogene 11 [Source:HGNC Symbol;Acc:HGNC:42325]	GUSBP11	ENST00000430357	GUSBP11-204	GUSBP11	22	q11.23
ENSG00000196233	3364.3	0.464679	0.0585849	7.93173	2.16e-15	5.22e-14	ENSG00000196233.14	ligand dependent nuclear receptor corepressor [Source:HGNC Symbol;Acc:HGNC:29503]	LCOR	ENST00000676067	LCOR-222	LCOR	10	q24.1
ENSG00000166908	398.524	-0.341577	0.0430666	-7.93137	2.17e-15	5.23e-14	ENSG00000166908.18	phosphatidylinositol-5-phosphate 4-kinase type 2 gamma [Source:HGNC Symbol;Acc:HGNC:23786]	PIP4K2C	ENST00000422156	PIP4K2C-202	PIP4K2C	12	q13.3
ENSG00000147065	21098.5	-0.368014	0.0464015	-7.93109	2.17e-15	5.24e-14	ENSG00000147065.17	moesin [Source:HGNC Symbol;Acc:HGNC:7373]	MSN	ENST00000609672	MSN-206	MSN	X	q12
ENSG00000189152	122.694	1.0678	0.134647	7.93038	2.18e-15	5.27e-14	ENSG00000189152.11	GRB2 related adaptor protein like [Source:HGNC Symbol;Acc:HGNC:37240]	GRAPL	ENST00000577213	GRAPL-204	GRAPL	17	p11.2
ENSG00000261286	16.6134	1.2138	0.15309	7.92865	2.22e-15	5.34e-14	ENSG00000261286.1	ATP2C2 antisense RNA 1 [Source:HGNC Symbol;Acc:HGNC:53167]	ATP2C2-AS1	ENST00000565700	ATP2C2-AS1-201	ATP2C2-AS1	16	q24.1
ENSG00000184900	567.618	-0.46396	0.0585213	-7.92805	2.23e-15	5.36e-14	ENSG00000184900.16	small ubiquitin like modifier 3 [Source:HGNC Symbol;Acc:HGNC:11124]	SUMO3	ENST00000397898	SUMO3-203	SUMO3	21	q22.3
ENSG00000241973	2678.7	0.319881	0.0403492	7.92782	2.23e-15	5.37e-14	ENSG00000241973.11	phosphatidylinositol 4-kinase alpha [Source:HGNC Symbol;Acc:HGNC:8983]	PI4KA	ENST00000255882	PI4KA-201	PI4KA	22	q11.21
ENSG00000286634	25.6724	0.844512	0.106565	7.92482	2.28e-15	5.49e-14	ENSG00000286634.1	novel transcript, sense intronic to NSD1		ENST00000657928			5	q35.3
ENSG00000060718	3.21122	-4.47094	0.564438	-7.92104	2.36e-15	5.66e-14	ENSG00000060718.22	collagen type XI alpha 1 chain [Source:HGNC Symbol;Acc:HGNC:2186]	COL11A1	ENST00000358392	COL11A1-202	COL11A1	1	p21.1
ENSG00000270072	7.33503	1.49647	0.188932	7.92068	2.36e-15	5.67e-14	ENSG00000270072.1	novel transcript		ENST00000366360			11	p11.2
ENSG00000279500	200.629	1.02079	0.128909	7.91865	2.4e-15	5.76e-14	ENSG00000279500.1	novel transcript		ENST00000623017			12	q24.33
ENSG00000288700	1711.7	0.997219	0.12595	7.91755	2.42e-15	5.81e-14	ENSG00000288700.1	novel transcrpt		ENST00000683452			3	q22.2
ENSG00000148229	477.725	-0.494875	0.0625072	-7.91709	2.43e-15	5.83e-14	ENSG00000148229.13	DNA polymerase epsilon 3, accessory subunit [Source:HGNC Symbol;Acc:HGNC:13546]	POLE3	ENST00000479871	POLE3-204	POLE3	9	q32
ENSG00000165113	114.549	0.680169	0.0859147	7.9168	2.44e-15	5.84e-14	ENSG00000165113.13	G kinase anchoring protein 1 [Source:HGNC Symbol;Acc:HGNC:17496]	GKAP1	ENST00000376371	GKAP1-203	GKAP1	9	q21.32
ENSG00000105058	708.76	-0.267217	0.0337657	-7.91386	2.5e-15	5.97e-14	ENSG00000105058.12	family with sequence similarity 32 member A [Source:HGNC Symbol;Acc:HGNC:24563]	FAM32A	ENST00000589852	FAM32A-205	FAM32A	19	p13.11
ENSG00000278979	14.3482	1.2895	0.162939	7.91396	2.49e-15	5.97e-14	ENSG00000278979.1	TEC		ENST00000623077			16	p13.13
ENSG00000184659	9.87355	1.46195	0.184759	7.91273	2.52e-15	6.03e-14	ENSG00000184659.5	forkhead box D4 like 4 [Source:HGNC Symbol;Acc:HGNC:23762]	FOXD4L4	ENST00000377413	FOXD4L4-201	FOXD4L4	9	q21.11
ENSG00000268163	30.8316	2.39896	0.303195	7.91228	2.53e-15	6.04e-14	ENSG00000268163.1	novel transcript		ENST00000596831			19	q13.43
ENSG00000152104	13.7878	-2.24739	0.28416	-7.90889	2.6e-15	6.21e-14	ENSG00000152104.12	protein tyrosine phosphatase non-receptor type 14 [Source:HGNC Symbol;Acc:HGNC:9647]	PTPN14	ENST00000366956	PTPN14-201	PTPN14	1	q41
ENSG00000198252	778.157	-0.488688	0.0617901	-7.90885	2.6e-15	6.21e-14	ENSG00000198252.12	serine/threonine/tyrosine interacting protein [Source:HGNC Symbol;Acc:HGNC:11447]	STYX	ENST00000442123	STYX-202	STYX	14	q22.1
ENSG00000161551	167.364	0.853567	0.107933	7.90827	2.61e-15	6.23e-14	ENSG00000161551.15	zinc finger protein 577 [Source:HGNC Symbol;Acc:HGNC:28673]	ZNF577	ENST00000638827	ZNF577-210	ZNF577	19	q13.41
ENSG00000127054	831.323	0.428318	0.0541756	7.90611	2.66e-15	6.34e-14	ENSG00000127054.21	integrator complex subunit 11 [Source:HGNC Symbol;Acc:HGNC:26052]	INTS11	ENST00000470030	INTS11-214	INTS11	1	p36.33
ENSG00000214736	490.231	-0.508709	0.0643462	-7.90581	2.66e-15	6.35e-14	ENSG00000214736.8	translocase of outer mitochondrial membrane 6 [Source:HGNC Symbol;Acc:HGNC:34528]	TOMM6	ENST00000398884	TOMM6-202	TOMM6	6	p21.1
ENSG00000226928	8.85697	1.62954	0.206146	7.90482	2.68e-15	6.4e-14	ENSG00000226928.1	ribosomal protein S14 pseudogene 4 [Source:HGNC Symbol;Acc:HGNC:36419]	RPS14P4	ENST00000415880	RPS14P4-201	RPS14P4	2	q13
ENSG00000135316	1897.21	-0.514773	0.0651555	-7.90069	2.77e-15	6.61e-14	ENSG00000135316.19	synaptotagmin binding cytoplasmic RNA interacting protein [Source:HGNC Symbol;Acc:HGNC:16918]	SYNCRIP	ENST00000616122	SYNCRIP-204	SYNCRIP	6	q14.3
ENSG00000156136	1020.98	-0.450443	0.0570215	-7.89953	2.8e-15	6.67e-14	ENSG00000156136.10	deoxycytidine kinase [Source:HGNC Symbol;Acc:HGNC:2704]	DCK	ENST00000509617	DCK-205	DCK	4	q13.3
ENSG00000219409	9.42613	1.07568	0.136172	7.89942	2.8e-15	6.67e-14	ENSG00000219409.2	rhomboid domain containing 1 (RHBDD1) pseudogene		ENST00000402856			6	q24.2
ENSG00000285410	439.684	0.388938	0.0492436	7.89825	2.83e-15	6.73e-14	ENSG00000285410.1	GABPB1 intronic transcript [Source:HGNC Symbol;Acc:HGNC:25469]	GABPB1-IT1	ENST00000615671	GABPB1-IT1-201	GABPB1-IT1	15	q21.2
ENSG00000173457	158.762	-0.7261	0.0919723	-7.89477	2.91e-15	6.91e-14	ENSG00000173457.11	protein phosphatase 1 regulatory inhibitor subunit 14B [Source:HGNC Symbol;Acc:HGNC:9057]	PPP1R14B	ENST00000309318	PPP1R14B-201	PPP1R14B	11	q13.1
ENSG00000126768	305.499	-0.36585	0.0463404	-7.89484	2.91e-15	6.91e-14	ENSG00000126768.12	translocase of inner mitochondrial membrane 17B [Source:HGNC Symbol;Acc:HGNC:17310]	TIMM17B	ENST00000465150	TIMM17B-204	TIMM17B	X	p11.23
ENSG00000279162	47.905	1.05602	0.133796	7.89273	2.96e-15	7.02e-14	ENSG00000279162.1	tec		ENST00000624546			16	p13.3
ENSG00000124160	558.513	-0.532937	0.0675374	-7.89099	3e-15	7.11e-14	ENSG00000124160.12	nuclear receptor coactivator 5 [Source:HGNC Symbol;Acc:HGNC:15909]	NCOA5	ENST00000290231	NCOA5-201	NCOA5	20	q13.12
ENSG00000245060	269.973	-0.476314	0.0603738	-7.88941	3.04e-15	7.2e-14	ENSG00000245060.8	long intergenic non-protein coding RNA 847 [Source:HGNC Symbol;Acc:HGNC:45050]	LINC00847	ENST00000652659	LINC00847-207	LINC00847	5	q35.3
ENSG00000211706	24.606	-1.25655	0.159279	-7.88896	3.05e-15	7.22e-14	ENSG00000211706.2	T cell receptor beta variable 6-1 [Source:HGNC Symbol;Acc:HGNC:12226]	TRBV6-1	ENST00000390353	TRBV6-1-201	TRBV6-1	7	q34
ENSG00000108439	237.02	-0.68049	0.0862621	-7.88863	3.06e-15	7.24e-14	ENSG00000108439.11	pyridoxamine 5'-phosphate oxidase [Source:HGNC Symbol;Acc:HGNC:30260]	PNPO	ENST00000583599	PNPO-205	PNPO	17	q21.32
ENSG00000243175	28.7585	1.10387	0.139958	7.88719	3.09e-15	7.32e-14	ENSG00000243175.1	ribosomal protein SA pseudogene 36 [Source:HGNC Symbol;Acc:HGNC:35727]	RPSAP36	ENST00000465940	RPSAP36-201	RPSAP36	4	q31.21
ENSG00000134775	2.71424	-3.07314	0.38982	-7.88349	3.18e-15	7.53e-14	ENSG00000134775.15	formin homology 2 domain containing 3 [Source:HGNC Symbol;Acc:HGNC:26178]	FHOD3	ENST00000257209	FHOD3-201	FHOD3	18	q12.2
ENSG00000230084	21.2285	1.3769	0.174667	7.88301	3.2e-15	7.56e-14	ENSG00000230084.6	ZBTB47 and NKTR antisense RNA 1 [Source:HGNC Symbol;Acc:HGNC:41174]	ZBTB47-AS1	ENST00000438017	ZBTB47-AS1-202	ZBTB47-AS1	3	p22.1
ENSG00000089597	2849.06	-0.399651	0.0507082	-7.88138	3.24e-15	7.65e-14	ENSG00000089597.18	glucosidase II alpha subunit [Source:HGNC Symbol;Acc:HGNC:4138]	GANAB	ENST00000532402	GANAB-211	GANAB	11	q12.3
ENSG00000006451	369.739	-0.573853	0.0728373	-7.87855	3.31e-15	7.82e-14	ENSG00000006451.8	RAS like proto-oncogene A [Source:HGNC Symbol;Acc:HGNC:9839]	RALA	ENST00000468201	RALA-205	RALA	7	p14.1
ENSG00000278867	27.0307	0.868424	0.110275	7.8751	3.4e-15	8.04e-14	ENSG00000278867.1	TEC		ENST00000625123			17	q11.2
ENSG00000111011	1022.69	0.353062	0.0448349	7.87471	3.42e-15	8.06e-14	ENSG00000111011.18	arginine and serine rich coiled-coil 2 [Source:HGNC Symbol;Acc:HGNC:30559]	RSRC2	ENST00000331738	RSRC2-201	RSRC2	12	q24.31
ENSG00000264294	4.53381	4.9344	0.626743	7.87308	3.46e-15	8.16e-14	ENSG00000264294.1	small nucleolar RNA, C/D box 55 [Source:HGNC Symbol;Acc:HGNC:10205]	SNORD55	ENST00000581525	SNORD55-201	SNORD55	1	p34.1
ENSG00000156853	216.154	-0.483697	0.0614402	-7.87265	3.47e-15	8.18e-14	ENSG00000156853.13	zinc finger protein 689 [Source:HGNC Symbol;Acc:HGNC:25173]	ZNF689	ENST00000287461	ZNF689-201	ZNF689	16	p11.2
ENSG00000272325	2585.63	-0.294584	0.0374207	-7.87221	3.48e-15	8.21e-14	ENSG00000272325.2	nudix hydrolase 3 [Source:HGNC Symbol;Acc:HGNC:8050]	NUDT3	ENST00000607016	NUDT3-201	NUDT3	6	p21.31
ENSG00000134308	1623.86	-0.589424	0.0748757	-7.87203	3.49e-15	8.22e-14	ENSG00000134308.14	tyrosine 3-monooxygenase/tryptophan 5-monooxygenase activation protein theta [Source:HGNC Symbol;Acc:HGNC:12854]	YWHAQ	ENST00000238081	YWHAQ-201	YWHAQ	2	p25.1
ENSG00000260669	58.3503	0.738762	0.0938495	7.87178	3.5e-15	8.23e-14	ENSG00000260669.2	novel transcript		ENST00000565988			14	q12
ENSG00000261526	50.8193	0.68718	0.0873	7.87147	3.51e-15	8.24e-14	ENSG00000261526.2	novel transcript		ENST00000565797			19	p13.3
ENSG00000157214	3.67794	-3.60146	0.457564	-7.87095	3.52e-15	8.27e-14	ENSG00000157214.14	STEAP2 metalloreductase [Source:HGNC Symbol;Acc:HGNC:17885]	STEAP2	ENST00000428074	STEAP2-209	STEAP2	7	q21.13
ENSG00000258316	17.9223	1.39241	0.17693	7.86982	3.55e-15	8.34e-14	ENSG00000258316.1	Kruppel like factor 17 pseudogene 1 [Source:HGNC Symbol;Acc:HGNC:41521]	KLF17P1	ENST00000547105	KLF17P1-201	KLF17P1	12	q14.1
ENSG00000129646	56.3705	0.694348	0.0882337	7.86941	3.56e-15	8.37e-14	ENSG00000129646.16	glutamine rich 2 [Source:HGNC Symbol;Acc:HGNC:25326]	QRICH2	ENST00000532549	QRICH2-204	QRICH2	17	q25.1
ENSG00000198546	156.312	-0.532731	0.0677201	-7.86666	3.64e-15	8.54e-14	ENSG00000198546.15	zinc finger protein 511 [Source:HGNC Symbol;Acc:HGNC:28445]	ZNF511	ENST00000361518	ZNF511-202	ZNF511	10	q26.3
ENSG00000270574	67.5955	0.747589	0.0950322	7.86668	3.64e-15	8.54e-14	ENSG00000270574.1	novel transcript, antisense to titin		ENST00000603521			2	q31.2
ENSG00000278983	16.9356	1.16081	0.147626	7.86317	3.75e-15	8.78e-14	ENSG00000278983.1	TEC		ENST00000624725			18	q21.1
ENSG00000182934	1936.33	-0.227844	0.0289815	-7.8617	3.79e-15	8.88e-14	ENSG00000182934.12	SRP receptor subunit alpha [Source:HGNC Symbol;Acc:HGNC:11307]	SRPRA	ENST00000332118	SRPRA-201	SRPRA	11	q24.2
ENSG00000163453	143.615	-0.773391	0.0983835	-7.86098	3.81e-15	8.92e-14	ENSG00000163453.11	insulin like growth factor binding protein 7 [Source:HGNC Symbol;Acc:HGNC:5476]	IGFBP7	ENST00000512512	IGFBP7-202	IGFBP7	4	q12
ENSG00000123106	652.506	0.461763	0.0587419	7.86089	3.81e-15	8.93e-14	ENSG00000123106.10	coiled-coil domain containing 91 [Source:HGNC Symbol;Acc:HGNC:24855]	CCDC91	ENST00000540794	CCDC91-211	CCDC91	12	p11.22
ENSG00000279432	156.433	0.914872	0.11641	7.85907	3.87e-15	9.05e-14	ENSG00000279432.1	novel transcript		ENST00000622996			17	p13.3
ENSG00000146112	6224.8	-0.421269	0.0536165	-7.85708	3.93e-15	9.19e-14	ENSG00000146112.12	protein phosphatase 1 regulatory subunit 18 [Source:HGNC Symbol;Acc:HGNC:29413]	PPP1R18	ENST00000615892	PPP1R18-206	PPP1R18	6	p21.33
ENSG00000174010	269.762	-0.482744	0.0614641	-7.85409	4.03e-15	9.4e-14	ENSG00000174010.9	kelch like family member 15 [Source:HGNC Symbol;Acc:HGNC:29347]	KLHL15	ENST00000685367	KLHL15-203	KLHL15	X	p22.11
ENSG00000196652	255.41	-0.413728	0.0526768	-7.85408	4.03e-15	9.4e-14	ENSG00000196652.12	zinc finger with KRAB and SCAN domains 5 [Source:HGNC Symbol;Acc:HGNC:12867]	ZKSCAN5	ENST00000326775	ZKSCAN5-201	ZKSCAN5	7	q22.1
ENSG00000270049	162.9	0.791937	0.100837	7.85362	4.04e-15	9.43e-14	ENSG00000270049.3	ATP6V0D1 divergent transcript [Source:HGNC Symbol;Acc:HGNC:55268]	ATP6V0D1-DT	ENST00000602592	ATP6V0D1-DT-202	ATP6V0D1-DT	16	q22.1
ENSG00000196187	2557.22	0.542786	0.0691413	7.85039	4.15e-15	9.67e-14	ENSG00000196187.12	transmembrane protein 63A [Source:HGNC Symbol;Acc:HGNC:29118]	TMEM63A	ENST00000366835	TMEM63A-201	TMEM63A	1	q42.12
ENSG00000117691	95.7043	-0.54056	0.0688592	-7.85023	4.15e-15	9.68e-14	ENSG00000117691.10	neudesin neurotrophic factor [Source:HGNC Symbol;Acc:HGNC:30384]	NENF	ENST00000366988	NENF-201	NENF	1	q32.3
ENSG00000028310	621.438	0.351847	0.0448251	7.84932	4.18e-15	9.75e-14	ENSG00000028310.18	bromodomain containing 9 [Source:HGNC Symbol;Acc:HGNC:25818]	BRD9	ENST00000493082	BRD9-210	BRD9	5	p15.33
ENSG00000116752	207.151	-0.474046	0.0603981	-7.84868	4.2e-15	9.79e-14	ENSG00000116752.6	BCAS2 pre-mRNA processing factor [Source:HGNC Symbol;Acc:HGNC:975]	BCAS2	ENST00000369541	BCAS2-201	BCAS2	1	p13.2
ENSG00000262227	13.0528	0.984016	0.125378	7.84841	4.21e-15	9.81e-14	ENSG00000262227.1	novel transcript, antisense to INCA1		ENST00000574260			17	p13.2
ENSG00000226696	48.015	0.914481	0.116527	7.84783	4.23e-15	9.85e-14	ENSG00000226696.6	LENG8 antisense RNA 1 [Source:HGNC Symbol;Acc:HGNC:40705]	LENG8-AS1	ENST00000652740	LENG8-AS1-204	LENG8-AS1	19	q13.42
ENSG00000239002	967.609	1.27508	0.162501	7.8466	4.27e-15	9.94e-14	ENSG00000239002.3	small Cajal body-specific RNA 10 [Source:HGNC Symbol;Acc:HGNC:32567]	SCARNA10	ENST00000459255	SCARNA10-201	SCARNA10	12	p13.31
ENSG00000232721	33.7208	0.875293	0.111556	7.84623	4.29e-15	9.96e-14	ENSG00000232721.2	novel transcript		ENST00000443018			1	q21.1
ENSG00000164031	1263.9	0.391514	0.0499033	7.84544	4.31e-15	1e-13	ENSG00000164031.17	DnaJ heat shock protein family (Hsp40) member B14 [Source:HGNC Symbol;Acc:HGNC:25881]	DNAJB14	ENST00000442697	DNAJB14-205	DNAJB14	4	q23
ENSG00000170185	887.104	-0.353211	0.0450258	-7.84464	4.34e-15	1.01e-13	ENSG00000170185.11	ubiquitin specific peptidase 38 [Source:HGNC Symbol;Acc:HGNC:20067]	USP38	ENST00000510377	USP38-202	USP38	4	q31.21
ENSG00000198938	13220.7	0.700515	0.0893173	7.843	4.4e-15	1.02e-13	ENSG00000198938.2	mitochondrially encoded cytochrome c oxidase III [Source:HGNC Symbol;Acc:HGNC:7422]	MT-CO3	ENST00000362079	MT-CO3-201	MT-CO3	MT
ENSG00000282989	11.7084	1.22928	0.156743	7.84261	4.41e-15	1.02e-13	ENSG00000282989.1	PDCL3 pseudogene 2 [Source:HGNC Symbol;Acc:HGNC:31705]	PDCL3P2	ENST00000635554	PDCL3P2-201	PDCL3P2	8	q22.3
ENSG00000165898	160.24	-0.607364	0.0774651	-7.84049	4.49e-15	1.04e-13	ENSG00000165898.14	iron-sulfur cluster assembly 2 [Source:HGNC Symbol;Acc:HGNC:19857]	ISCA2	ENST00000556816	ISCA2-204	ISCA2	14	q24.3
ENSG00000138439	938.878	-0.582329	0.0742895	-7.83865	4.55e-15	1.05e-13	ENSG00000138439.12	family with sequence similarity 117 member B [Source:HGNC Symbol;Acc:HGNC:14440]	FAM117B	ENST00000392238	FAM117B-201	FAM117B	2	q33.2
ENSG00000151500	180.432	-0.560092	0.0714782	-7.83584	4.66e-15	1.08e-13	ENSG00000151500.15	thymocyte nuclear protein 1 [Source:HGNC Symbol;Acc:HGNC:29560]	THYN1	ENST00000392595	THYN1-204	THYN1	11	q25
ENSG00000140853	5641.08	0.559228	0.0713866	7.83379	4.73e-15	1.1e-13	ENSG00000140853.16	NLR family CARD domain containing 5 [Source:HGNC Symbol;Acc:HGNC:29933]	NLRC5	ENST00000539881	NLRC5-217	NLRC5	16	q13
ENSG00000114107	128.675	0.938222	0.119868	7.82715	4.99e-15	1.15e-13	ENSG00000114107.9	centrosomal protein 70 [Source:HGNC Symbol;Acc:HGNC:29972]	CEP70	ENST00000264982	CEP70-201	CEP70	3	q22.3
ENSG00000128536	47.4366	1.00851	0.128865	7.8261	5.03e-15	1.16e-13	ENSG00000128536.16	cadherin related family member 3 [Source:HGNC Symbol;Acc:HGNC:26308]	CDHR3	ENST00000487084	CDHR3-212	CDHR3	7	q22.3
ENSG00000164305	518.915	-0.447186	0.0571494	-7.82484	5.08e-15	1.17e-13	ENSG00000164305.19	caspase 3 [Source:HGNC Symbol;Acc:HGNC:1504]	CASP3	ENST00000393585	CASP3-202	CASP3	4	q35.1
ENSG00000270190	11.8082	1.6584	0.211942	7.8248	5.08e-15	1.17e-13	ENSG00000270190.1	novel transcript		ENST00000603052			2	q13
ENSG00000234127	868.852	-0.365463	0.0467101	-7.82406	5.11e-15	1.18e-13	ENSG00000234127.9	tripartite motif containing 26 [Source:HGNC Symbol;Acc:HGNC:12962]	TRIM26	ENST00000480999	TRIM26-269	TRIM26	6	p22.1
ENSG00000163798	411.129	-0.224711	0.0287194	-7.82435	5.1e-15	1.18e-13	ENSG00000163798.13	solute carrier family 4 member 1 adaptor protein [Source:HGNC Symbol;Acc:HGNC:13813]	SLC4A1AP	ENST00000696011	SLC4A1AP-206	SLC4A1AP	2	p23.3
ENSG00000259671	191.369	1.17632	0.150369	7.8229	5.16e-15	1.19e-13	ENSG00000259671.1	MT-CYB pseudogene 23 [Source:HGNC Symbol;Acc:HGNC:51980]	MTCYBP23	ENST00000558717	MTCYBP23-201	MTCYBP23	15	q21.3
ENSG00000203709	4292.32	0.812031	0.103812	7.82215	5.19e-15	1.2e-13	ENSG00000203709.12	MIR29B2 and MIR29C host gene [Source:HGNC Symbol;Acc:HGNC:32018]	MIR29B2CHG	ENST00000710901	MIR29B2CHG-209	MIR29B2CHG	1	q32.2
ENSG00000135452	209.027	-0.632567	0.0809027	-7.81886	5.33e-15	1.23e-13	ENSG00000135452.10	tetraspanin 31 [Source:HGNC Symbol;Acc:HGNC:10539]	TSPAN31	ENST00000553221	TSPAN31-214	TSPAN31	12	q14.1
ENSG00000145779	1738.81	-0.475023	0.0607585	-7.8182	5.36e-15	1.23e-13	ENSG00000145779.8	TNF alpha induced protein 8 [Source:HGNC Symbol;Acc:HGNC:17260]	TNFAIP8	ENST00000274456	TNFAIP8-201	TNFAIP8	5	q23.1
ENSG00000127481	7077.97	0.253996	0.0324882	7.81811	5.36e-15	1.23e-13	ENSG00000127481.15	ubiquitin protein ligase E3 component n-recognin 4 [Source:HGNC Symbol;Acc:HGNC:30313]	UBR4	ENST00000375225	UBR4-203	UBR4	1	p36.13
ENSG00000089009	7131.4	-0.691348	0.0884343	-7.81764	5.38e-15	1.24e-13	ENSG00000089009.16	ribosomal protein L6 [Source:HGNC Symbol;Acc:HGNC:10362]	RPL6	ENST00000202773	RPL6-201	RPL6	12	q24.13
ENSG00000136710	399.747	-0.523229	0.0669405	-7.81633	5.44e-15	1.25e-13	ENSG00000136710.10	coiled-coil domain containing 115 [Source:HGNC Symbol;Acc:HGNC:28178]	CCDC115	ENST00000259229	CCDC115-201	CCDC115	2	q21.1
ENSG00000172315	302.735	-0.63984	0.0818674	-7.81557	5.47e-15	1.26e-13	ENSG00000172315.6	TP53 regulating kinase [Source:HGNC Symbol;Acc:HGNC:16197]	TP53RK	ENST00000372114	TP53RK-202	TP53RK	20	q13.12
ENSG00000272906	51.4145	0.908535	0.116273	7.81382	5.55e-15	1.27e-13	ENSG00000272906.1	novel transcript, antisense to TOR1AIP1		ENST00000610272			1	q25.2
ENSG00000135722	73.4681	0.779495	0.0997805	7.8121	5.62e-15	1.29e-13	ENSG00000135722.9	F-box and leucine rich repeat protein 8 [Source:HGNC Symbol;Acc:HGNC:17875]	FBXL8	ENST00000518148	FBXL8-203	FBXL8	16	q22.1
ENSG00000223704	105.586	0.983251	0.125871	7.81157	5.65e-15	1.29e-13	ENSG00000223704.2	long intergenic non-protein coding RNA 1422 [Source:HGNC Symbol;Acc:HGNC:50728]	LINC01422	ENST00000434868	LINC01422-201	LINC01422	22	q12.1
ENSG00000198839	271.919	-0.573149	0.073391	-7.80952	5.74e-15	1.31e-13	ENSG00000198839.10	zinc finger protein 277 [Source:HGNC Symbol;Acc:HGNC:13070]	ZNF277	ENST00000361822	ZNF277-201	ZNF277	7	q31.1
ENSG00000273597	10.7633	1.50992	0.193319	7.81051	5.7e-15	1.31e-13	ENSG00000273597.1	SPATA31 subfamily D, member 1 (SPATA31D1) pseudogene		ENST00000621125			9	p13.3
ENSG00000122359	4710.07	0.500062	0.0640382	7.80881	5.77e-15	1.32e-13	ENSG00000122359.18	annexin A11 [Source:HGNC Symbol;Acc:HGNC:535]	ANXA11	ENST00000372231	ANXA11-202	ANXA11	10	q22.3
ENSG00000228327	3963.62	0.951104	0.121805	7.80844	5.79e-15	1.32e-13	ENSG00000228327.3	general transcription factor IIi (GTF2I) pseudogene		ENST00000428504			1	p36.33
ENSG00000249096	141.08	1.04965	0.134443	7.80744	5.84e-15	1.33e-13	ENSG00000249096.7	long intergenic non-protein coding RNA 2362 [Source:HGNC Symbol;Acc:HGNC:53284]	LINC02362	ENST00000662503	LINC02362-206	LINC02362	4	q35.1
ENSG00000106537	114.598	-0.899432	0.115257	-7.80372	6.01e-15	1.37e-13	ENSG00000106537.8	tetraspanin 13 [Source:HGNC Symbol;Acc:HGNC:21643]	TSPAN13	ENST00000262067	TSPAN13-201	TSPAN13	7	p21.1
ENSG00000164951	659.408	-0.555984	0.071247	-7.80362	6.02e-15	1.37e-13	ENSG00000164951.16	pyruvate dehydrogenase phosphatase catalytic subunit 1 [Source:HGNC Symbol;Acc:HGNC:9279]	PDP1	ENST00000523021	PDP1-210	PDP1	8	q22.1
ENSG00000148690	229.998	0.607763	0.0778824	7.8036	6.02e-15	1.37e-13	ENSG00000148690.12	FRA10A associated CGG repeat 1 [Source:HGNC Symbol;Acc:HGNC:1162]	FRA10AC1	ENST00000359204	FRA10AC1-201	FRA10AC1	10	q23.33
ENSG00000181929	361.344	-0.313404	0.0401636	-7.8032	6.04e-15	1.38e-13	ENSG00000181929.13	protein kinase AMP-activated non-catalytic subunit gamma 1 [Source:HGNC Symbol;Acc:HGNC:9385]	PRKAG1	ENST00000548362	PRKAG1-207	PRKAG1	12	q13.12
ENSG00000141627	716.845	0.454616	0.0582633	7.80279	6.06e-15	1.38e-13	ENSG00000141627.14	dymeclin [Source:HGNC Symbol;Acc:HGNC:21317]	DYM	ENST00000675505	DYM-220	DYM	18	q21.1
ENSG00000225224	10.2144	1.24856	0.16005	7.80108	6.14e-15	1.4e-13	ENSG00000225224.1	RPS27A pseudogene 12 [Source:HGNC Symbol;Acc:HGNC:35732]	RPS27AP12	ENST00000429552	RPS27AP12-201	RPS27AP12	7	q36.3
ENSG00000272374	36.4576	0.99196	0.127181	7.79958	6.21e-15	1.41e-13	ENSG00000272374.1	SCUBE3 antisense RNA 1 [Source:HGNC Symbol;Acc:HGNC:56671]	SCUBE3-AS1	ENST00000605896	SCUBE3-AS1-201	SCUBE3-AS1	6	p21.31
ENSG00000083099	295.056	-0.621693	0.0797276	-7.79771	6.3e-15	1.44e-13	ENSG00000083099.11	LYR motif containing 2 [Source:HGNC Symbol;Acc:HGNC:25229]	LYRM2	ENST00000520897	LYRM2-205	LYRM2	6	q15
ENSG00000166401	413.345	-0.556005	0.0713112	-7.79688	6.35e-15	1.44e-13	ENSG00000166401.15	serpin family B member 8 [Source:HGNC Symbol;Acc:HGNC:8952]	SERPINB8	ENST00000353706	SERPINB8-202	SERPINB8	18	q22.1
ENSG00000231307	17.6009	1.13817	0.145989	7.79632	6.37e-15	1.45e-13	ENSG00000231307.1	ribosomal protein S3 pseudogene 2 [Source:HGNC Symbol;Acc:HGNC:16603]	RPS3P2	ENST00000421346	RPS3P2-201	RPS3P2	20	q11.23
ENSG00000151746	245.616	0.539486	0.0692247	7.79326	6.53e-15	1.48e-13	ENSG00000151746.15	BICD cargo adaptor 1 [Source:HGNC Symbol;Acc:HGNC:1049]	BICD1	ENST00000551848	BICD1-206	BICD1	12	p11.21
ENSG00000128159	1376.48	0.464738	0.0596357	7.79295	6.55e-15	1.49e-13	ENSG00000128159.12	tubulin gamma complex component 6 [Source:HGNC Symbol;Acc:HGNC:18127]	TUBGCP6	ENST00000498611	TUBGCP6-208	TUBGCP6	22	q13.33
ENSG00000115902	170.63	-0.702482	0.0901901	-7.7889	6.76e-15	1.53e-13	ENSG00000115902.11	solute carrier family 1 member 4 [Source:HGNC Symbol;Acc:HGNC:10942]	SLC1A4	ENST00000493121	SLC1A4-204	SLC1A4	2	p14
ENSG00000136541	71.1235	0.907382	0.116493	7.78916	6.75e-15	1.53e-13	ENSG00000136541.15	ermin [Source:HGNC Symbol;Acc:HGNC:29208]	ERMN	ENST00000410096	ERMN-205	ERMN	2	q24.1
ENSG00000255423	68.4801	0.7256	0.09317	7.78792	6.81e-15	1.55e-13	ENSG00000255423.1	endogenous Bornavirus like nucleoprotein 2 [Source:HGNC Symbol;Acc:HGNC:25493]	EBLN2	ENST00000533473	EBLN2-201	EBLN2	3	p13
ENSG00000075826	393.99	0.599359	0.0769722	7.78669	6.88e-15	1.56e-13	ENSG00000075826.17	SEC31 homolog B, COPII coat complex component [Source:HGNC Symbol;Acc:HGNC:23197]	SEC31B	ENST00000485800	SEC31B-209	SEC31B	10	q24.31
ENSG00000282508	3143.17	0.980323	0.125903	7.78633	6.9e-15	1.56e-13	ENSG00000282508.2	long intergenic non-protein coding RNA 1002 [Source:HGNC Symbol;Acc:HGNC:38538]	LINC01002	ENST00000632790	LINC01002-220	LINC01002	19	p13.3
ENSG00000230069	19.7929	2.03277	0.261072	7.78624	6.9e-15	1.56e-13	ENSG00000230069.3	leucine rich repeat containing 37 member A15, pseudogene [Source:HGNC Symbol;Acc:HGNC:43819]	LRRC37A15P	ENST00000514785	LRRC37A15P-201	LRRC37A15P	4	q24
ENSG00000138675	2.8782	-4.22752	0.543167	-7.78309	7.08e-15	1.6e-13	ENSG00000138675.17	fibroblast growth factor 5 [Source:HGNC Symbol;Acc:HGNC:3683]	FGF5	ENST00000456523	FGF5-203	FGF5	4	q21.21
ENSG00000240890	14.4257	1.38876	0.178435	7.78297	7.08e-15	1.6e-13	ENSG00000240890.2	G2E3 pseudogene 1 [Source:HGNC Symbol;Acc:HGNC:56525]	G2E3P1	ENST00000468439	G2E3P1-201	G2E3P1	3	q22.1
ENSG00000100410	177.918	-0.378146	0.0485982	-7.78106	7.19e-15	1.63e-13	ENSG00000100410.8	PHD finger protein 5A [Source:HGNC Symbol;Acc:HGNC:18000]	PHF5A	ENST00000216252	PHF5A-201	PHF5A	22	q13.2
ENSG00000143368	537.815	-0.397647	0.0511387	-7.77584	7.49e-15	1.69e-13	ENSG00000143368.10	splicing factor 3b subunit 4 [Source:HGNC Symbol;Acc:HGNC:10771]	SF3B4	ENST00000271628	SF3B4-201	SF3B4	1	q21.2
ENSG00000178149	204.673	-0.347957	0.0447529	-7.77509	7.54e-15	1.7e-13	ENSG00000178149.17	DALR anticodon binding domain containing 3 [Source:HGNC Symbol;Acc:HGNC:25536]	DALRD3	ENST00000481001	DALRD3-210	DALRD3	3	p21.31
ENSG00000217512	7.46788	1.36165	0.175118	7.77565	7.51e-15	1.7e-13	ENSG00000217512.1	nucleoporin 155kDa pseudogene		ENST00000406574			6	q14.1
ENSG00000235408	7.20713	1.92696	0.247843	7.77494	7.55e-15	1.7e-13	ENSG00000235408.6	small nucleolar RNA, H/ACA box 71B [Source:HGNC Symbol;Acc:HGNC:10233]	SNORA71B	ENST00000439232	SNORA71B-201	SNORA71B	20	q11.23
ENSG00000263276	78.5838	0.790489	0.101674	7.77471	7.56e-15	1.71e-13	ENSG00000263276.1	novel transcript		ENST00000571975			16	q22.1
ENSG00000279407	89.8026	0.582601	0.0749525	7.77294	7.67e-15	1.73e-13	ENSG00000279407.1	TEC		ENST00000623179			19	q13.32
ENSG00000267246	19.4573	1.15779	0.148957	7.77262	7.69e-15	1.73e-13	ENSG00000267246.1	novel transcript		ENST00000586411			17	q21.31
ENSG00000168288	587.97	-0.539263	0.0694008	-7.77027	7.83e-15	1.76e-13	ENSG00000168288.13	metabolism of cobalamin associated D [Source:HGNC Symbol;Acc:HGNC:25221]	MMADHC	ENST00000303319	MMADHC-201	MMADHC	2	q23.2
ENSG00000023734	959.556	-0.419194	0.0539698	-7.7672	8.02e-15	1.81e-13	ENSG00000023734.11	serine/threonine kinase receptor associated protein [Source:HGNC Symbol;Acc:HGNC:30796]	STRAP	ENST00000541731	STRAP-206	STRAP	12	p12.3
ENSG00000237772	58.7758	1.09365	0.140828	7.76587	8.11e-15	1.82e-13	ENSG00000237772.2	long intergenic non-protein coding RNA 2631 [Source:HGNC Symbol;Acc:HGNC:54112]	LINC02631	ENST00000661346	LINC02631-202	LINC02631	2	q22.1
ENSG00000241120	9.21656	1.30201	0.167662	7.76571	8.12e-15	1.83e-13	ENSG00000241120.1	high mobility group nucleosome binding domain 1 pseudogene 8 [Source:HGNC Symbol;Acc:HGNC:39351]	HMGN1P8	ENST00000463578	HMGN1P8-201	HMGN1P8	3	q26.1
ENSG00000136167	30695.1	-0.432412	0.0556948	-7.76396	8.23e-15	1.85e-13	ENSG00000136167.15	lymphocyte cytosolic protein 1 [Source:HGNC Symbol;Acc:HGNC:6528]	LCP1	ENST00000398576	LCP1-202	LCP1	13	q14.13
ENSG00000176095	1551.12	0.628604	0.080971	7.76333	8.27e-15	1.86e-13	ENSG00000176095.12	inositol hexakisphosphate kinase 1 [Source:HGNC Symbol;Acc:HGNC:18360]	IP6K1	ENST00000321599	IP6K1-201	IP6K1	3	p21.31
ENSG00000280388	94.6033	0.771245	0.0993555	7.76247	8.33e-15	1.87e-13	ENSG00000280388.1	TEC		ENST00000624598			7	q11.23
ENSG00000120690	3410.22	-0.413116	0.0532365	-7.76002	8.49e-15	1.9e-13	ENSG00000120690.16	E74 like ETS transcription factor 1 [Source:HGNC Symbol;Acc:HGNC:3316]	ELF1	ENST00000498824	ELF1-203	ELF1	13	q14.11
ENSG00000111271	371.297	0.483484	0.0623085	7.75952	8.53e-15	1.91e-13	ENSG00000111271.15	acyl-CoA dehydrogenase family member 10 [Source:HGNC Symbol;Acc:HGNC:21597]	ACAD10	ENST00000313698	ACAD10-201	ACAD10	12	q24.12
ENSG00000285725	63.4346	0.715698	0.0922894	7.75494	8.84e-15	1.98e-13	ENSG00000285725.1	novel transcript		ENST00000650204			7	q21.3
ENSG00000221995	175.489	0.60832	0.0784574	7.7535	8.94e-15	2e-13	ENSG00000221995.5	NA	NA	NA	NA	NA	NA	NA
ENSG00000143751	844.512	-0.325651	0.0420106	-7.75164	9.07e-15	2.03e-13	ENSG00000143751.10	SDE2 telomere maintenance homolog [Source:HGNC Symbol;Acc:HGNC:26643]	SDE2	ENST00000272091	SDE2-201	SDE2	1	q42.12
ENSG00000124207	687.427	-0.361767	0.0466734	-7.75103	9.12e-15	2.04e-13	ENSG00000124207.17	chromosome segregation 1 like [Source:HGNC Symbol;Acc:HGNC:2431]	CSE1L	ENST00000396192	CSE1L-202	CSE1L	20	q13.13
ENSG00000124535	504.446	-0.331969	0.0428364	-7.74969	9.21e-15	2.06e-13	ENSG00000124535.16	WRN helicase interacting protein 1 [Source:HGNC Symbol;Acc:HGNC:20876]	WRNIP1	ENST00000380773	WRNIP1-204	WRNIP1	6	p25.2
ENSG00000141425	541.261	0.419874	0.0541806	7.74952	9.22e-15	2.06e-13	ENSG00000141425.18	regulation of nuclear pre-mRNA domain containing 1A [Source:HGNC Symbol;Acc:HGNC:25560]	RPRD1A	ENST00000587563	RPRD1A-205	RPRD1A	18	q12.2
ENSG00000163399	3426.95	-0.561733	0.0725108	-7.74688	9.42e-15	2.1e-13	ENSG00000163399.16	ATPase Na+/K+ transporting subunit alpha 1 [Source:HGNC Symbol;Acc:HGNC:799]	ATP1A1	ENST00000418797	ATP1A1-204	ATP1A1	1	p13.1
ENSG00000280402	73.9217	1.04814	0.135342	7.74436	9.61e-15	2.14e-13	ENSG00000280402.1	tec		ENST00000625130			16	p13.3
ENSG00000185864	611.722	0.899885	0.116208	7.74375	9.65e-15	2.15e-13	ENSG00000185864.17	nuclear pore complex interacting protein family member B4 [Source:HGNC Symbol;Acc:HGNC:41985]	NPIPB4	ENST00000682606	NPIPB4-221	NPIPB4	16	p12.2
ENSG00000141524	4124.76	0.452736	0.0584874	7.74075	9.88e-15	2.2e-13	ENSG00000141524.17	transmembrane channel like 6 [Source:HGNC Symbol;Acc:HGNC:18021]	TMC6	ENST00000590602	TMC6-217	TMC6	17	q25.3
ENSG00000065548	527.487	-0.3661	0.0473462	-7.7324	1.06e-14	2.35e-13	ENSG00000065548.18	zinc finger CCCH-type containing 15 [Source:HGNC Symbol;Acc:HGNC:29528]	ZC3H15	ENST00000421536	ZC3H15-202	ZC3H15	2	q32.1
ENSG00000235018	7.68003	1.40347	0.181521	7.73172	1.06e-14	2.36e-13	ENSG00000235018.1	ribosomal protein L17 pseudogene 48 [Source:HGNC Symbol;Acc:HGNC:36997]	RPL17P48	ENST00000442115	RPL17P48-201	RPL17P48	20	q13.33
ENSG00000260261	77.2105	0.802578	0.103807	7.73141	1.06e-14	2.37e-13	ENSG00000260261.2	programmed cell death 6 (PDCD6) pseudogene		ENST00000641191			3	q29
ENSG00000164897	290.367	-0.374864	0.0484898	-7.73078	1.07e-14	2.38e-13	ENSG00000164897.14	transmembrane and ubiquitin like domain containing 1 [Source:HGNC Symbol;Acc:HGNC:21709]	TMUB1	ENST00000392818	TMUB1-202	TMUB1	7	q36.1
ENSG00000249119	3.64608	3.32423	0.430004	7.73069	1.07e-14	2.38e-13	ENSG00000249119.1	MT-ND6 pseudogene 4 [Source:HGNC Symbol;Acc:HGNC:39467]	MTND6P4	ENST00000506002	MTND6P4-201	MTND6P4	5	q31.1
ENSG00000106610	79.1903	0.639292	0.082709	7.72941	1.08e-14	2.4e-13	ENSG00000106610.15	STAG3 cohesin complex component like 4 (pseudogene) [Source:HGNC Symbol;Acc:HGNC:33887]	STAG3L4	ENST00000352103	STAG3L4-201	STAG3L4	7	q11.21
ENSG00000100575	86.2485	-0.762015	0.0986462	-7.72472	1.12e-14	2.49e-13	ENSG00000100575.14	translocase of inner mitochondrial membrane 9 [Source:HGNC Symbol;Acc:HGNC:11819]	TIMM9	ENST00000395159	TIMM9-202	TIMM9	14	q23.1
ENSG00000213024	973.087	-0.460471	0.0596143	-7.72417	1.13e-14	2.5e-13	ENSG00000213024.12	nucleoporin 62 [Source:HGNC Symbol;Acc:HGNC:8066]	NUP62	ENST00000352066	NUP62-201	NUP62	19	q13.33
ENSG00000157191	1223.8	-0.365897	0.0473692	-7.72436	1.12e-14	2.5e-13	ENSG00000157191.20	NECAP endocytosis associated 2 [Source:HGNC Symbol;Acc:HGNC:25528]	NECAP2	ENST00000504551	NECAP2-208	NECAP2	1	p36.13
ENSG00000175390	2171.41	-0.714865	0.0925877	-7.72096	1.15e-14	2.56e-13	ENSG00000175390.15	eukaryotic translation initiation factor 3 subunit F [Source:HGNC Symbol;Acc:HGNC:3275]	EIF3F	ENST00000533626	EIF3F-207	EIF3F	11	p15.4
ENSG00000178685	1480.21	0.594653	0.0770562	7.71713	1.19e-14	2.64e-13	ENSG00000178685.14	poly(ADP-ribose) polymerase family member 10 [Source:HGNC Symbol;Acc:HGNC:25895]	PARP10	ENST00000526007	PARP10-207	PARP10	8	q24.3
ENSG00000280433	326.936	-0.465667	0.0603478	-7.71638	1.2e-14	2.65e-13	ENSG00000280433.1	novel protein, similar to trafficking protein particle complex 10 TRAPPC10		ENST00000623998			21	p12
ENSG00000248643	255.197	1.27721	0.16555	7.71497	1.21e-14	2.68e-13	ENSG00000248643.5	RBM14-RBM4 readthrough [Source:HGNC Symbol;Acc:HGNC:38840]	RBM14-RBM4	ENST00000412278	RBM14-RBM4-201	RBM14-RBM4	11	q13.2
ENSG00000188996	9.794	1.45345	0.188424	7.71373	1.22e-14	2.7e-13	ENSG00000188996.4	HUS1 checkpoint clamp component B [Source:HGNC Symbol;Acc:HGNC:16485]	HUS1B	ENST00000380907	HUS1B-201	HUS1B	6	p25.3
ENSG00000214552	6.62581	1.55519	0.201616	7.71362	1.22e-14	2.7e-13	ENSG00000214552.4	COP9 signalosome subunit 8 pseudogene 2 [Source:HGNC Symbol;Acc:HGNC:45270]	COPS8P2	ENST00000473228	COPS8P2-201	COPS8P2	3	p14.1
ENSG00000237818	5.79386	1.68257	0.218119	7.714	1.22e-14	2.7e-13	ENSG00000237818.1	RPS3A pseudogene 29 [Source:HGNC Symbol;Acc:HGNC:35531]	RPS3AP29	ENST00000437728	RPS3AP29-201	RPS3AP29	7	q21.3
ENSG00000171135	198.659	-0.449901	0.0583353	-7.71232	1.24e-14	2.73e-13	ENSG00000171135.15	jagunal homolog 1 [Source:HGNC Symbol;Acc:HGNC:26926]	JAGN1	ENST00000489724	JAGN1-201	JAGN1	3	p25.3
ENSG00000154945	561.81	-0.487815	0.0632809	-7.70873	1.27e-14	2.81e-13	ENSG00000154945.7	ankyrin repeat domain 40 [Source:HGNC Symbol;Acc:HGNC:28233]	ANKRD40	ENST00000285243	ANKRD40-201	ANKRD40	17	q21.33
ENSG00000164754	3402.08	-0.383722	0.0497867	-7.70733	1.28e-14	2.84e-13	ENSG00000164754.15	RAD21 cohesin complex component [Source:HGNC Symbol;Acc:HGNC:9811]	RAD21	ENST00000689124	RAD21-217	RAD21	8	q24.11
ENSG00000173638	2386.75	0.838565	0.108803	7.70716	1.29e-14	2.84e-13	ENSG00000173638.19	solute carrier family 19 member 1 [Source:HGNC Symbol;Acc:HGNC:10937]	SLC19A1	ENST00000417954	SLC19A1-203	SLC19A1	21	q22.3
ENSG00000169246	1214.43	0.705861	0.0915979	7.70608	1.3e-14	2.86e-13	ENSG00000169246.16	nuclear pore complex interacting protein family member B3 [Source:HGNC Symbol;Acc:HGNC:28989]	NPIPB3	ENST00000542817	NPIPB3-209	NPIPB3	16	p12.2
ENSG00000166343	50.8745	0.732131	0.0950557	7.70212	1.34e-14	2.95e-13	ENSG00000166343.10	MSS51 mitochondrial translational activator [Source:HGNC Symbol;Acc:HGNC:21000]	MSS51	ENST00000487126	MSS51-203	MSS51	10	q22.2
ENSG00000132661	73.3604	-0.838066	0.108854	-7.699	1.37e-14	3.02e-13	ENSG00000132661.4	nuclear transport factor 2 like export factor 1 [Source:HGNC Symbol;Acc:HGNC:15913]	NXT1	ENST00000254998	NXT1-201	NXT1	20	p11.21
ENSG00000250959	21.6259	0.891056	0.115758	7.6976	1.39e-14	3.05e-13	ENSG00000250959.2	glutamate dehydrogenase 1 pseudogene 3 [Source:HGNC Symbol;Acc:HGNC:4338]	GLUD1P3	ENST00000508551	GLUD1P3-201	GLUD1P3	10	q22.2
ENSG00000163539	900.583	0.439819	0.0571599	7.69453	1.42e-14	3.12e-13	ENSG00000163539.18	cytoplasmic linker associated protein 2 [Source:HGNC Symbol;Acc:HGNC:17078]	CLASP2	ENST00000464961	CLASP2-206	CLASP2	3	p22.3
ENSG00000213279	68.01	1.5186	0.197349	7.695	1.41e-14	3.12e-13	ENSG00000213279.2	novel transcript		ENST00000393264			22	q13.33
ENSG00000053918	719.038	0.665238	0.0864706	7.69323	1.43e-14	3.16e-13	ENSG00000053918.18	potassium voltage-gated channel subfamily Q member 1 [Source:HGNC Symbol;Acc:HGNC:6294]	KCNQ1	ENST00000496887	KCNQ1-205	KCNQ1	11	p15.5
ENSG00000213462	955.87	0.84864	0.110332	7.69166	1.45e-14	3.19e-13	ENSG00000213462.5	endogenous retrovirus group 3 member 1, envelope [Source:HGNC Symbol;Acc:HGNC:3454]	ERV3-1	ENST00000394323	ERV3-1-201	ERV3-1	7	q11.21
ENSG00000187961	93.5898	0.759782	0.0987916	7.69076	1.46e-14	3.21e-13	ENSG00000187961.14	kelch like family member 17 [Source:HGNC Symbol;Acc:HGNC:24023]	KLHL17	ENST00000338591	KLHL17-201	KLHL17	1	p36.33
ENSG00000064313	661.638	0.475154	0.0617911	7.6897	1.47e-14	3.24e-13	ENSG00000064313.12	TATA-box binding protein associated factor 2 [Source:HGNC Symbol;Acc:HGNC:11536]	TAF2	ENST00000378164	TAF2-201	TAF2	8	q24.12
ENSG00000170473	217.063	-0.460911	0.0599466	-7.68869	1.49e-14	3.26e-13	ENSG00000170473.17	PYM homolog 1, exon junction complex associated factor [Source:HGNC Symbol;Acc:HGNC:30258]	PYM1	ENST00000408946	PYM1-203	PYM1	12	q13.2
ENSG00000130764	515.583	-0.486224	0.0632498	-7.68737	1.5e-14	3.29e-13	ENSG00000130764.10	leucine rich repeat containing 47 [Source:HGNC Symbol;Acc:HGNC:29207]	LRRC47	ENST00000378251	LRRC47-201	LRRC47	1	p36.32
ENSG00000266467	8.00587	1.66018	0.216011	7.68563	1.52e-14	3.34e-13	ENSG00000266467.2	RNA, 7SL, cytoplasmic 220, pseudogene [Source:HGNC Symbol;Acc:HGNC:46236]	RN7SL220P	ENST00000581978	RN7SL220P-201	RN7SL220P	10	q21.3
ENSG00000139278	3103.18	-0.475634	0.06189	-7.68514	1.53e-14	3.35e-13	ENSG00000139278.10	GLI pathogenesis related 1 [Source:HGNC Symbol;Acc:HGNC:17001]	GLIPR1	ENST00000536703	GLIPR1-203	GLIPR1	12	q21.2
ENSG00000178035	502.629	-0.619407	0.0806063	-7.68436	1.54e-14	3.37e-13	ENSG00000178035.13	inosine monophosphate dehydrogenase 2 [Source:HGNC Symbol;Acc:HGNC:6053]	IMPDH2	ENST00000466147	IMPDH2-206	IMPDH2	3	p21.31
ENSG00000121644	372.99	-0.319743	0.0416135	-7.68364	1.55e-14	3.39e-13	ENSG00000121644.19	desumoylating isopeptidase 2 [Source:HGNC Symbol;Acc:HGNC:24264]	DESI2	ENST00000302550	DESI2-202	DESI2	1	q44
ENSG00000254505	381.863	0.398801	0.0519075	7.68291	1.56e-14	3.4e-13	ENSG00000254505.11	charged multivesicular body protein 4A [Source:HGNC Symbol;Acc:HGNC:20274]	CHMP4A	ENST00000347519	CHMP4A-201	CHMP4A	14	q12
ENSG00000091073	549.472	0.532072	0.0692549	7.6828	1.56e-14	3.4e-13	ENSG00000091073.20	deltex E3 ubiquitin ligase 2 [Source:HGNC Symbol;Acc:HGNC:15973]	DTX2	ENST00000425780	DTX2-204	DTX2	7	q11.23
ENSG00000278949	113.598	0.87589	0.11402	7.68189	1.57e-14	3.43e-13	ENSG00000278949.1	novel transcript		ENST00000623177			12	q24.33
ENSG00000135899	3187.34	0.562054	0.0731734	7.68112	1.58e-14	3.44e-13	ENSG00000135899.19	SP110 nuclear body protein [Source:HGNC Symbol;Acc:HGNC:5401]	SP110	ENST00000258381	SP110-201	SP110	2	q37.1
ENSG00000215244	285.533	1.16021	0.15104	7.68149	1.57e-14	3.44e-13	ENSG00000215244.3	long intergenic non-protein coding RNA 2649 [Source:HGNC Symbol;Acc:HGNC:54134]	LINC02649	ENST00000399868	LINC02649-201	LINC02649	10	p15.1
ENSG00000163382	236.674	-0.683012	0.0889248	-7.68078	1.58e-14	3.45e-13	ENSG00000163382.13	NAD(P)HX epimerase [Source:HGNC Symbol;Acc:HGNC:18453]	NAXE	ENST00000679913	NAXE-209	NAXE	1	q22
ENSG00000145391	559.348	-0.432976	0.05637	-7.68096	1.58e-14	3.45e-13	ENSG00000145391.14	SET domain containing 7, histone lysine methyltransferase [Source:HGNC Symbol;Acc:HGNC:30412]	SETD7	ENST00000506866	SETD7-204	SETD7	4	q31.1
ENSG00000113119	203.884	0.512223	0.0666943	7.68017	1.59e-14	3.46e-13	ENSG00000113119.13	transmembrane and coiled-coil domains 6 [Source:HGNC Symbol;Acc:HGNC:28814]	TMCO6	ENST00000394671	TMCO6-203	TMCO6	5	q31.3
ENSG00000262402	6.01015	1.65344	0.215278	7.6805	1.58e-14	3.46e-13	ENSG00000262402.1	MCUR1 pseudogene 1 [Source:HGNC Symbol;Acc:HGNC:1217]	MCUR1P1	ENST00000573670	MCUR1P1-201	MCUR1P1	17	p13.3
ENSG00000148110	1265.87	-0.560295	0.0729563	-7.67987	1.59e-14	3.47e-13	ENSG00000148110.16	major facilitator superfamily domain containing 14B [Source:HGNC Symbol;Acc:HGNC:23376]	MFSD14B	ENST00000375344	MFSD14B-201	MFSD14B	9	q22.32
ENSG00000116809	396.785	0.406941	0.0529899	7.6796	1.6e-14	3.47e-13	ENSG00000116809.12	zinc finger and BTB domain containing 17 [Source:HGNC Symbol;Acc:HGNC:12936]	ZBTB17	ENST00000462525	ZBTB17-205	ZBTB17	1	p36.13
ENSG00000170291	179.418	-0.589726	0.0768081	-7.67792	1.62e-14	3.52e-13	ENSG00000170291.15	elongator acetyltransferase complex subunit 5 [Source:HGNC Symbol;Acc:HGNC:30617]	ELP5	ENST00000573699	ELP5-210	ELP5	17	p13.1
ENSG00000179562	735.063	-0.221723	0.0288851	-7.67603	1.64e-14	3.57e-13	ENSG00000179562.3	GRIP and coiled-coil domain containing 1 [Source:HGNC Symbol;Acc:HGNC:19095]	GCC1	ENST00000321407	GCC1-201	GCC1	7	q32.1
ENSG00000062485	1486.36	-0.333702	0.0434824	-7.67443	1.66e-14	3.61e-13	ENSG00000062485.19	citrate synthase [Source:HGNC Symbol;Acc:HGNC:2422]	CS	ENST00000549143	CS-215	CS	12	q13.3
ENSG00000168071	4664.72	0.581458	0.0757635	7.67464	1.66e-14	3.61e-13	ENSG00000168071.22	coiled-coil domain containing 88B [Source:HGNC Symbol;Acc:HGNC:26757]	CCDC88B	ENST00000356786	CCDC88B-202	CCDC88B	11	q13.1
ENSG00000124333	720.209	-0.428976	0.0559174	-7.67161	1.7e-14	3.69e-13	ENSG00000124333.16	vesicle associated membrane protein 7 [Source:HGNC Symbol;Acc:HGNC:11486]	VAMP7	ENST00000286448	VAMP7-202	VAMP7	X	q28
ENSG00000205085	74.7713	1.13727	0.14826	7.67078	1.71e-14	3.71e-13	ENSG00000205085.13	golgi associated RAB2 interactor 1A [Source:HGNC Symbol;Acc:HGNC:27998]	GARIN1A	ENST00000684390	GARIN1A-210	GARIN1A	7	q32.1
ENSG00000183258	570.853	0.488231	0.0636707	7.66807	1.75e-14	3.79e-13	ENSG00000183258.12	DEAD-box helicase 41 [Source:HGNC Symbol;Acc:HGNC:18674]	DDX41	ENST00000512334	DDX41-214	DDX41	5	q35.3
ENSG00000116237	413.372	-0.682693	0.0890421	-7.66708	1.76e-14	3.81e-13	ENSG00000116237.16	isoprenylcysteine carboxyl methyltransferase [Source:HGNC Symbol;Acc:HGNC:5350]	ICMT	ENST00000343813	ICMT-201	ICMT	1	p36.31
ENSG00000119446	363.919	-0.390334	0.0509135	-7.66661	1.77e-14	3.83e-13	ENSG00000119446.14	RNA binding motif protein 18 [Source:HGNC Symbol;Acc:HGNC:28413]	RBM18	ENST00000417201	RBM18-201	RBM18	9	q33.2
ENSG00000259380	2.30233	2.49055	0.32487	7.6663	1.77e-14	3.83e-13	ENSG00000259380.6	long intergenic non-protein coding RNA 2895 [Source:HGNC Symbol;Acc:HGNC:55422]	LINC02895	ENST00000561320	LINC02895-202	LINC02895	15	q14
ENSG00000263620	79.7277	0.668525	0.0872158	7.66518	1.79e-14	3.87e-13	ENSG00000263620.1	novel protein		ENST00000498285			17	p13.1
ENSG00000205176	5.79994	4.26418	0.556433	7.66342	1.81e-14	3.92e-13	ENSG00000205176.3	REXO1 like 1, pseudogene [Source:HGNC Symbol;Acc:HGNC:24660]	REXO1L1P	ENST00000608646	REXO1L1P-201	REXO1L1P	8	q21.2
ENSG00000235316	57.1602	0.697263	0.0910118	7.66123	1.84e-14	3.98e-13	ENSG00000235316.1	dual specificity phosphatase 8 pseudogene 5 [Source:HGNC Symbol;Acc:HGNC:45003]	DUSP8P5	ENST00000422884	DUSP8P5-201	DUSP8P5	10	q22.2
ENSG00000174444	10558.3	-0.710847	0.0927901	-7.66081	1.85e-14	3.99e-13	ENSG00000174444.15	ribosomal protein L4 [Source:HGNC Symbol;Acc:HGNC:10353]	RPL4	ENST00000307961	RPL4-201	RPL4	15	q22.31
ENSG00000167632	961.555	0.417048	0.0544633	7.65741	1.9e-14	4.1e-13	ENSG00000167632.18	trafficking protein particle complex subunit 9 [Source:HGNC Symbol;Acc:HGNC:30832]	TRAPPC9	ENST00000438773	TRAPPC9-201	TRAPPC9	8	q24.3
ENSG00000137509	1209.19	-0.457892	0.0598012	-7.6569	1.9e-14	4.11e-13	ENSG00000137509.12	prolylcarboxypeptidase [Source:HGNC Symbol;Acc:HGNC:9344]	PRCP	ENST00000313010	PRCP-201	PRCP	11	q14.1
ENSG00000232915	11.3874	1.4278	0.186488	7.65623	1.91e-14	4.13e-13	ENSG00000232915.1	RNF14 pseudogene 1 [Source:HGNC Symbol;Acc:HGNC:54669]	RNF14P1	ENST00000427150	RNF14P1-201	RNF14P1	2	q22.1
ENSG00000279434	26.4925	1.26502	0.165291	7.65328	1.96e-14	4.23e-13	ENSG00000279434.1	TEC		ENST00000624600			14	q13.2
ENSG00000132017	599.866	0.437923	0.0572243	7.65273	1.97e-14	4.24e-13	ENSG00000132017.10	DDB1 and CUL4 associated factor 15 [Source:HGNC Symbol;Acc:HGNC:25095]	DCAF15	ENST00000254337	DCAF15-201	DCAF15	19	p13.12
ENSG00000168014	1093.93	0.468536	0.0612421	7.65055	2e-14	4.31e-13	ENSG00000168014.18	C2 domain containing 3 centriole elongation regulator [Source:HGNC Symbol;Acc:HGNC:24564]	C2CD3	ENST00000442398	C2CD3-207	C2CD3	11	q13.4
ENSG00000179195	717.668	-0.419876	0.0548865	-7.64988	2.01e-14	4.33e-13	ENSG00000179195.16	zinc finger protein 664 [Source:HGNC Symbol;Acc:HGNC:25406]	ZNF664	ENST00000537532	ZNF664-203	ZNF664	12	q24.31
ENSG00000107372	3577.16	-0.432525	0.0565451	-7.64919	2.02e-14	4.35e-13	ENSG00000107372.13	zinc finger AN1-type containing 5 [Source:HGNC Symbol;Acc:HGNC:13008]	ZFAND5	ENST00000488164	ZFAND5-208	ZFAND5	9	q21.13
ENSG00000213139	25.9742	0.873396	0.114196	7.6482	2.04e-14	4.39e-13	ENSG00000213139.8	crystallin gamma S [Source:HGNC Symbol;Acc:HGNC:2417]	CRYGS	ENST00000392499	CRYGS-202	CRYGS	3	q27.3
ENSG00000185722	1869.23	0.341187	0.0446159	7.6472	2.05e-14	4.42e-13	ENSG00000185722.18	ankyrin repeat and FYVE domain containing 1 [Source:HGNC Symbol;Acc:HGNC:20763]	ANKFY1	ENST00000341657	ANKFY1-201	ANKFY1	17	p13.2
ENSG00000115241	816.126	-0.428433	0.0560385	-7.64534	2.08e-14	4.48e-13	ENSG00000115241.11	protein phosphatase, Mg2+/Mn2+ dependent 1G [Source:HGNC Symbol;Acc:HGNC:9278]	PPM1G	ENST00000472077	PPM1G-202	PPM1G	2	p23.3
ENSG00000010244	3780.64	0.358106	0.0468396	7.64537	2.08e-14	4.48e-13	ENSG00000010244.19	zinc finger protein 207 [Source:HGNC Symbol;Acc:HGNC:12998]	ZNF207	ENST00000321233	ZNF207-201	ZNF207	17	q11.2
ENSG00000232442	114.366	0.632308	0.0827235	7.64363	2.11e-14	4.53e-13	ENSG00000232442.1	melanoma highly expressed competing endogenous lncRNA for miR-425 and miR-489 [Source:HGNC Symbol;Acc:HGNC:53110]	MHENCR	ENST00000686481	MHENCR-204	MHENCR	20	q13.33
ENSG00000039650	613.671	0.563211	0.0736897	7.643	2.12e-14	4.55e-13	ENSG00000039650.12	polynucleotide kinase 3'-phosphatase [Source:HGNC Symbol;Acc:HGNC:9154]	PNKP	ENST00000596624	PNKP-208	PNKP	19	q13.33
ENSG00000056050	81.0359	-0.801906	0.104948	-7.64099	2.16e-14	4.62e-13	ENSG00000056050.7	histone PARylation factor 1 [Source:HGNC Symbol;Acc:HGNC:26051]	HPF1	ENST00000393381	HPF1-201	HPF1	4	q33
ENSG00000204681	646.73	0.612524	0.0802065	7.63684	2.23e-14	4.77e-13	ENSG00000204681.11	gamma-aminobutyric acid type B receptor subunit 1 [Source:HGNC Symbol;Acc:HGNC:4070]	GABBR1	ENST00000355973	GABBR1-201	GABBR1	6	p22.1
ENSG00000285851	285.182	0.921889	0.120768	7.63356	2.28e-14	4.89e-13	ENSG00000285851.1	novel transcript		ENST00000649871			1	p22.3
ENSG00000198055	3957.33	0.432979	0.0567425	7.6306	2.34e-14	5e-13	ENSG00000198055.11	G protein-coupled receptor kinase 6 [Source:HGNC Symbol;Acc:HGNC:4545]	GRK6	ENST00000502598	GRK6-204	GRK6	5	q35.3
ENSG00000197982	95.1893	-0.505487	0.0662509	-7.62989	2.35e-14	5.03e-13	ENSG00000197982.14	chromosome 1 open reading frame 122 [Source:HGNC Symbol;Acc:HGNC:24789]	C1orf122	ENST00000373043	C1orf122-202	C1orf122	1	p34.3
ENSG00000160131	590.109	-0.663125	0.0869278	-7.62846	2.38e-14	5.08e-13	ENSG00000160131.14	vacuolar ATPase assembly factor VMA21 [Source:HGNC Symbol;Acc:HGNC:22082]	VMA21	ENST00000477649	VMA21-203	VMA21	X	q28
ENSG00000014164	655.789	0.419649	0.0550155	7.62784	2.39e-14	5.11e-13	ENSG00000014164.7	zinc finger CCCH-type containing 3 [Source:HGNC Symbol;Acc:HGNC:28972]	ZC3H3	ENST00000262577	ZC3H3-201	ZC3H3	8	q24.3
ENSG00000185024	511.212	0.547739	0.0718299	7.62551	2.43e-14	5.2e-13	ENSG00000185024.17	BRF1 RNA polymerase III transcription initiation factor subunit [Source:HGNC Symbol;Acc:HGNC:11551]	BRF1	ENST00000392557	BRF1-203	BRF1	14	q32.33
ENSG00000223571	11.0974	1.37282	0.180091	7.62293	2.48e-14	5.3e-13	ENSG00000223571.6	DHRSX intronic transcript 1 [Source:HGNC Symbol;Acc:HGNC:38713]	DHRSX-IT1	ENST00000437244	DHRSX-IT1-201	DHRSX-IT1	X	p22.33
ENSG00000168802	903.798	-0.391784	0.0514112	-7.62058	2.53e-14	5.39e-13	ENSG00000168802.14	chromosome transmission fidelity factor 8 [Source:HGNC Symbol;Acc:HGNC:24353]	CHTF8	ENST00000448552	CHTF8-202	CHTF8	16	q22.1
[truncated: 10,973 more rows]

## Sheet: SupplementaryTable2_KOKS_FC1.1
Ensembl gene	baseMean	log2FoldChange	lfcSE	stat	pvalue	padj	ensembl_version	description	external_gene_name	ensembl_transcript_id	external_transcript_name	hgnc_symbol	chromosome_name	band
ENSG00000113739	28.6392	-7.73378	0.384431	-20.1174	5.19e-90	2.01e-86	ENSG00000113739.11	stanniocalcin 2 [Source:HGNC Symbol;Acc:HGNC:11374]	STC2	ENST00000265087	STC2-201	STC2	5	q35.2
ENSG00000115461	380.162	-7.69187	0.425685	-18.0694	5.55e-73	9.88e-70	ENSG00000115461.5	insulin like growth factor binding protein 5 [Source:HGNC Symbol;Acc:HGNC:5474]	IGFBP5	ENST00000233813	IGFBP5-201	IGFBP5	2	q35
ENSG00000186340	39.6509	-7.54677	0.391711	-19.2662	1.03e-82	2.94e-79	ENSG00000186340.17	thrombospondin 2 [Source:HGNC Symbol;Acc:HGNC:11786]	THBS2	ENST00000617924	THBS2-206	THBS2	6	q27
ENSG00000011465	104.839	-7.47962	0.347643	-21.5153	1.12e-102	9.56e-99	ENSG00000011465.18	decorin [Source:HGNC Symbol;Acc:HGNC:2705]	DCN	ENST00000052754	DCN-201	DCN	12	q21.33
ENSG00000164692	278.839	-7.26032	0.343229	-21.153	2.59e-99	1.58e-95	ENSG00000164692.18	collagen type I alpha 2 chain [Source:HGNC Symbol;Acc:HGNC:2198]	COL1A2	ENST00000297268	COL1A2-201	COL1A2	7	q21.3
ENSG00000166923	116.715	-7.06909	0.416614	-16.968	1.42e-64	2.09e-61	ENSG00000166923.12	gremlin 1, DAN family BMP antagonist [Source:HGNC Symbol;Acc:HGNC:2001]	GREM1	ENST00000560677	GREM1-201	GREM1	15	q13.3
ENSG00000215695	26.7496	-6.89086	0.742716	-9.27791	1.73e-20	7.54e-19	ENSG00000215695.1	regulator of solute carriers 1 [Source:HGNC Symbol;Acc:HGNC:10458]	RSC1A1	ENST00000345034	RSC1A1-201	RSC1A1	1	p36.21
ENSG00000111799	138.553	-6.87749	0.365309	-18.8265	4.58e-79	1.03e-75	ENSG00000111799.22	collagen type XII alpha 1 chain [Source:HGNC Symbol;Acc:HGNC:2188]	COL12A1	ENST00000425443	COL12A1-205	COL12A1	6	q14.1
ENSG00000262526	49.4077	-6.83293	1.45708	-4.68946	2.74e-06	1.92e-05	ENSG00000262526.2	novel protein		ENST00000570760			17	p13.1
ENSG00000087245	37.6541	-6.82832	0.352979	-19.3448	2.25e-83	6.87e-80	ENSG00000087245.13	matrix metallopeptidase 2 [Source:HGNC Symbol;Acc:HGNC:7166]	MMP2	ENST00000570308	MMP2-208	MMP2	16	q12.2
ENSG00000091986	80.7539	-6.81077	0.312779	-21.775	4e-105	4.27e-101	ENSG00000091986.16	coiled-coil domain containing 80 [Source:HGNC Symbol;Acc:HGNC:30649]	CCDC80	ENST00000206423	CCDC80-201	CCDC80	3	q13.2
ENSG00000164761	18.2289	-6.79541	0.368681	-18.4317	7.32e-76	1.42e-72	ENSG00000164761.9	TNF receptor superfamily member 11b [Source:HGNC Symbol;Acc:HGNC:11909]	TNFRSF11B	ENST00000297350	TNFRSF11B-201	TNFRSF11B	8	q24.12
ENSG00000115963	14.2467	-6.65345	0.366579	-18.1501	1.28e-73	2.38e-70	ENSG00000115963.14	Rho family GTPase 3 [Source:HGNC Symbol;Acc:HGNC:671]	RND3	ENST00000375734	RND3-202	RND3	2	q23.3
ENSG00000144810	49.2428	-6.44083	0.348062	-18.5048	1.89e-76	3.84e-73	ENSG00000144810.16	collagen type VIII alpha 1 chain [Source:HGNC Symbol;Acc:HGNC:2215]	COL8A1	ENST00000463753	COL8A1-205	COL8A1	3	q12.1
ENSG00000108821	251.243	-6.43362	0.307121	-20.9481	1.95e-97	1.04e-93	ENSG00000108821.14	collagen type I alpha 1 chain [Source:HGNC Symbol;Acc:HGNC:2197]	COL1A1	ENST00000225964	COL1A1-201	COL1A1	17	q21.33
ENSG00000137809	21.3311	-6.32573	0.390292	-16.2077	4.45e-59	4.32e-56	ENSG00000137809.17	integrin subunit alpha 11 [Source:HGNC Symbol;Acc:HGNC:6136]	ITGA11	ENST00000423218	ITGA11-202	ITGA11	15	q23
ENSG00000154096	23.7215	-6.28382	0.37633	-16.6976	1.36e-62	1.76e-59	ENSG00000154096.14	Thy-1 cell surface antigen [Source:HGNC Symbol;Acc:HGNC:11801]	THY1	ENST00000284240	THY1-201	THY1	11	q23.3
ENSG00000188783	13.1827	-6.25643	0.391878	-15.9653	2.23e-57	1.94e-54	ENSG00000188783.6	proline and arginine rich end leucine rich repeat protein [Source:HGNC Symbol;Acc:HGNC:9357]	PRELP	ENST00000343110	PRELP-201	PRELP	1	q32.1
ENSG00000140937	10.5306	-6.15884	0.417974	-14.735	3.84e-49	1.91e-46	ENSG00000140937.14	cadherin 11 [Source:HGNC Symbol;Acc:HGNC:1750]	CDH11	ENST00000394156	CDH11-202	CDH11	16	q21
ENSG00000142871	25.4913	-6.13399	0.377844	-16.2342	2.89e-59	2.87e-56	ENSG00000142871.18	cellular communication network factor 1 [Source:HGNC Symbol;Acc:HGNC:2654]	CCN1	ENST00000451137	CCN1-201	CCN1	1	p22.3
ENSG00000147027	11.4694	-6.13321	0.385577	-15.9066	5.7e-57	4.77e-54	ENSG00000147027.4	transmembrane protein 47 [Source:HGNC Symbol;Acc:HGNC:18515]	TMEM47	ENST00000275954	TMEM47-201	TMEM47	X	p21.1
ENSG00000165124	19.1147	-6.07495	0.359417	-16.9022	4.33e-64	5.97e-61	ENSG00000165124.18	sushi, von Willebrand factor type A, EGF and pentraxin domain containing 1 [Source:HGNC Symbol;Acc:HGNC:15985]	SVEP1	ENST00000374469	SVEP1-202	SVEP1	9	q31.3
ENSG00000152661	25.8679	-6.06657	0.365106	-16.6159	5.34e-62	6.71e-59	ENSG00000152661.9	gap junction protein alpha 1 [Source:HGNC Symbol;Acc:HGNC:4274]	GJA1	ENST00000649003	GJA1-203	GJA1	6	q22.31
ENSG00000149090	7.72926	-6.02786	0.387291	-15.5642	1.28e-54	9.55e-52	ENSG00000149090.12	peptidase domain containing associated with muscle regeneration 1 [Source:HGNC Symbol;Acc:HGNC:24554]	PAMR1	ENST00000622144	PAMR1-208	PAMR1	11	p13
ENSG00000101825	17.5522	-5.891	0.390284	-15.0941	1.77e-51	1.11e-48	ENSG00000101825.8	matrix remodeling associated 5 [Source:HGNC Symbol;Acc:HGNC:7539]	MXRA5	ENST00000217939	MXRA5-201	MXRA5	X	p22.33
ENSG00000206538	23.0484	-5.87439	0.389981	-15.0633	2.82e-51	1.75e-48	ENSG00000206538.9	vestigial like family member 3 [Source:HGNC Symbol;Acc:HGNC:24327]	VGLL3	ENST00000637106	VGLL3-204	VGLL3	3	p12.1
ENSG00000128591	43.4115	-5.83041	0.279717	-20.8439	1.73e-96	8.21e-93	ENSG00000128591.16	filamin C [Source:HGNC Symbol;Acc:HGNC:3756]	FLNC	ENST00000325888	FLNC-201	FLNC	7	q32.1
[truncated: 12,812 more rows]

## Sheet: SupplementaryTable2_KOKS_FC1.5
Ensembl gene	baseMean	log2FoldChange	lfcSE	stat	pvalue	padj	ensembl_version	description	external_gene_name	ensembl_transcript_id	external_transcript_name	hgnc_symbol	chromosome_name	band
[truncated: 6,403 more rows]

[truncated: 1 more sheets: SupplementaryTable2_KOKS_FC2]
