# Supplementary material for: Whole blood transcriptome profile identifies motor neurone disease RNA biomarker signatures
Source: Exp Biol Med (Maywood). 2025 Jan 8;249:10401. doi: 10.3389/ebm.2024.10401 (PMC11750576; doi:10.3389/ebm.2024.10401)
Supplement: Supplementary file 2 [file Table3.XLSX]

## Sheet: my_genes_annNEWALSGENES
ensembl_gene_id	ensembl_gene_id_version	description	external_gene_name	ensembl_transcript_id	external_transcript_name	hgnc_symbol	chromosome_name	band
ENSG00000003393	ENSG00000003393.16	alsin Rho guanine nucleotide exchange factor ALS2 [Source:HGNC Symbol;Acc:HGNC:443]	ALS2	ENST00000264276	ALS2-201	ALS2	2	q33.1
ENSG00000004139	ENSG00000004139.14	sterile alpha and TIR motif containing 1 [Source:HGNC Symbol;Acc:HGNC:17074]	SARM1	ENST00000379061	SARM1-201	SARM1	17	q11.2
ENSG00000005421	ENSG00000005421.9	paraoxonase 1 [Source:HGNC Symbol;Acc:HGNC:9204]	PON1	ENST00000222381	PON1-201	PON1	7	q21.3
ENSG00000014216	ENSG00000014216.16	calpain 1 [Source:HGNC Symbol;Acc:HGNC:1476]	CAPN1	ENST00000528396	CAPN1-215	CAPN1	11	q13.1
ENSG00000015479	ENSG00000015479.20	matrin 3 [Source:HGNC Symbol;Acc:HGNC:6912]	MATR3	ENST00000512876	MATR3-220	MATR3	5	q31.2
ENSG00000016864	ENSG00000016864.19	glycosyltransferase 8 domain containing 1 [Source:HGNC Symbol;Acc:HGNC:24870]	GLT8D1	ENST00000266014	GLT8D1-201	GLT8D1	3	p21.1
ENSG00000030582	ENSG00000030582.18	granulin precursor [Source:HGNC Symbol;Acc:HGNC:4601]	GRN	ENST00000588170	GRN-212	GRN	17	q21.31
ENSG00000032444	ENSG00000032444.17	patatin like phospholipase domain containing 6 [Source:HGNC Symbol;Acc:HGNC:16268]	PNPLA6	ENST00000221249	PNPLA6-201	PNPLA6	19	p13.2
ENSG00000066427	ENSG00000066427.24	ataxin 3 [Source:HGNC Symbol;Acc:HGNC:7106]	ATXN3	ENST00000642417	ATXN3-249	ATXN3	14	q32.12
ENSG00000080644	ENSG00000080644.16	cholinergic receptor nicotinic alpha 3 subunit [Source:HGNC Symbol;Acc:HGNC:1957]	CHRNA3	ENST00000559002	CHRNA3-204	CHRNA3	15	q25.1
ENSG00000080815	ENSG00000080815.19	presenilin 1 [Source:HGNC Symbol;Acc:HGNC:9508]	PSEN1	ENST00000557356	PSEN1-221	PSEN1	14	q24.2
ENSG00000083799	ENSG00000083799.18	CYLD lysine 63 deubiquitinase [Source:HGNC Symbol;Acc:HGNC:2584]	CYLD	ENST00000569418	CYLD-214	CYLD	16	q12.1
ENSG00000083937	ENSG00000083937.10	charged multivesicular body protein 2B [Source:HGNC Symbol;Acc:HGNC:24537]	CHMP2B	ENST00000471660	CHMP2B-203	CHMP2B	3	p11.2
ENSG00000089280	ENSG00000089280.19	FUS RNA binding protein [Source:HGNC Symbol;Acc:HGNC:4010]	FUS	ENST00000566605	FUS-209	FUS	16	p11.2
ENSG00000090054	ENSG00000090054.15	serine palmitoyltransferase long chain base subunit 1 [Source:HGNC Symbol;Acc:HGNC:11277]	SPTLC1	ENST00000643599	SPTLC1-209	SPTLC1	9	q22.31
ENSG00000091157	ENSG00000091157.14	WD repeat domain 7 [Source:HGNC Symbol;Acc:HGNC:13490]	WDR7	ENST00000589935	WDR7-208	WDR7	18	q21.31
ENSG00000092108	ENSG00000092108.22	sec1 family domain containing 1 [Source:HGNC Symbol;Acc:HGNC:20726]	SCFD1	ENST00000678760	SCFD1-264	SCFD1	14	q12
ENSG00000092439	ENSG00000092439.16	transient receptor potential cation channel subfamily M member 7 [Source:HGNC Symbol;Acc:HGNC:17994]	TRPM7	ENST00000561267	TRPM7-207	TRPM7	15	q21.2
ENSG00000099769	ENSG00000099769.6	insulin like growth factor binding protein acid labile subunit [Source:HGNC Symbol;Acc:HGNC:5468]	IGFALS	ENST00000215539	IGFALS-201	IGFALS	16	p13.3
ENSG00000100219	ENSG00000100219.16	X-box binding protein 1 [Source:HGNC Symbol;Acc:HGNC:12801]	XBP1	ENST00000216037	XBP1-201	XBP1	22	q12.1
ENSG00000100285	ENSG00000100285.10	neurofilament heavy chain [Source:HGNC Symbol;Acc:HGNC:7737]	NEFH	ENST00000310624	NEFH-201	NEFH	22	q12.2
ENSG00000100749	ENSG00000100749.9	VRK serine/threonine kinase 1 [Source:HGNC Symbol;Acc:HGNC:12718]	VRK1	ENST00000553683	VRK1-204	VRK1	14	q32.2
ENSG00000100987	ENSG00000100987.15	visual system homeobox 1 [Source:HGNC Symbol;Acc:HGNC:12723]	VSX1	ENST00000429762	VSX1-205	VSX1	20	p11.21
ENSG00000101276	ENSG00000101276.18	solute carrier family 52 member 3 [Source:HGNC Symbol;Acc:HGNC:16187]	SLC52A3	ENST00000473664	SLC52A3-203	SLC52A3	20	p13
ENSG00000101361	ENSG00000101361.17	NOP56 ribonucleoprotein [Source:HGNC Symbol;Acc:HGNC:15911]	NOP56	ENST00000329276	NOP56-201	NOP56	20	p13
ENSG00000102245	ENSG00000102245.8	CD40 ligand [Source:HGNC Symbol;Acc:HGNC:11935]	CD40LG	ENST00000370629	CD40LG-202	CD40LG	X	q26.3
ENSG00000103043	ENSG00000103043.15	VAC14 component of PIKFYVE complex [Source:HGNC Symbol;Acc:HGNC:25507]	VAC14	ENST00000567648	VAC14-209	VAC14	16	q22.2
ENSG00000104133	ENSG00000104133.16	SPG11 vesicle trafficking associated, spatacsin [Source:HGNC Symbol;Acc:HGNC:11226]	SPG11	ENST00000684235	SPG11-239	SPG11	15	q21.1
ENSG00000105852	ENSG00000105852.11	paraoxonase 3 [Source:HGNC Symbol;Acc:HGNC:9206]	PON3	ENST00000265627	PON3-201	PON3	7	q21.3
ENSG00000105854	ENSG00000105854.13	paraoxonase 2 [Source:HGNC Symbol;Acc:HGNC:9205]	PON2	ENST00000455123	PON2-204	PON2	7	q21.3
ENSG00000105974	ENSG00000105974.13	caveolin 1 [Source:HGNC Symbol;Acc:HGNC:1527]	CAV1	ENST00000614113	CAV1-209	CAV1	7	q31.2
ENSG00000107104	ENSG00000107104.20	KN motif and ankyrin repeat domains 1 [Source:HGNC Symbol;Acc:HGNC:19309]	KANK1	ENST00000382303	KANK1-206	KANK1	9	p24.3
ENSG00000107290	ENSG00000107290.14	senataxin [Source:HGNC Symbol;Acc:HGNC:445]	SETX	ENST00000477049	SETX-205	SETX	9	q34.13
ENSG00000108518	ENSG00000108518.8	profilin 1 [Source:HGNC Symbol;Acc:HGNC:8881]	PFN1	ENST00000225655	PFN1-201	PFN1	17	p13.2
ENSG00000110436	ENSG00000110436.13	solute carrier family 1 member 2 [Source:HGNC Symbol;Acc:HGNC:10940]	SLC1A2	ENST00000278379	SLC1A2-201	SLC1A2	11	p13
ENSG00000110887	ENSG00000110887.8	D-amino acid oxidase [Source:HGNC Symbol;Acc:HGNC:2671]	DAO	ENST00000548052	DAO-206	DAO	12	q24.11
ENSG00000112367	ENSG00000112367.12	FIG4 phosphoinositide 5-phosphatase [Source:HGNC Symbol;Acc:HGNC:16873]	FIG4	ENST00000675844	FIG4-249	FIG4	6	q21
ENSG00000112715	ENSG00000112715.25	vascular endothelial growth factor A [Source:HGNC Symbol;Acc:HGNC:12680]	VEGFA	ENST00000476772	VEGFA-211	VEGFA	6	p21.1
ENSG00000114354	ENSG00000114354.15	trafficking from ER to golgi regulator [Source:HGNC Symbol;Acc:HGNC:11758]	TFG	ENST00000675047	TFG-217	TFG	3	q12.2
ENSG00000116001	ENSG00000116001.17	TIA1 cytotoxic granule associated RNA binding protein [Source:HGNC Symbol;Acc:HGNC:11802]	TIA1	ENST00000433529	TIA1-205	TIA1	2	p13.3
ENSG00000119392	ENSG00000119392.16	GLE1 RNA export mediator [Source:HGNC Symbol;Acc:HGNC:4315]	GLE1	ENST00000683748	GLE1-208	GLE1	9	q34.11
ENSG00000119862	ENSG00000119862.13	galectin like [Source:HGNC Symbol;Acc:HGNC:25012]	LGALSL	ENST00000464281	LGALSL-205	LGALSL	2	p14
ENSG00000120251	ENSG00000120251.21	glutamate ionotropic receptor AMPA type subunit 2 [Source:HGNC Symbol;Acc:HGNC:4572]	GRIA2	ENST00000504801	GRIA2-208	GRIA2	4	q32.1
ENSG00000120948	ENSG00000120948.19	TAR DNA binding protein [Source:HGNC Symbol;Acc:HGNC:11571]	TARDBP	ENST00000473118	TARDBP-205	TARDBP	1	p36.22
ENSG00000122359	ENSG00000122359.18	annexin A11 [Source:HGNC Symbol;Acc:HGNC:535]	ANXA11	ENST00000372231	ANXA11-202	ANXA11	10	q22.3
ENSG00000122566	ENSG00000122566.22	heterogeneous nuclear ribonucleoprotein A2/B1 [Source:HGNC Symbol;Acc:HGNC:5033]	HNRNPA2B1	ENST00000679318	HNRNPA2B1-249	HNRNPA2B1	7	p15.2
ENSG00000123240	ENSG00000123240.17	optineurin [Source:HGNC Symbol;Acc:HGNC:17142]	OPTN	ENST00000263036	OPTN-201	OPTN	10	p13
ENSG00000124164	ENSG00000124164.16	VAMP associated protein B and C [Source:HGNC Symbol;Acc:HGNC:12649]	VAPB	ENST00000475243	VAPB-204	VAPB	20	q13.32
ENSG00000127824	ENSG00000127824.15	tubulin alpha 4a [Source:HGNC Symbol;Acc:HGNC:12407]	TUBA4A	ENST00000248437	TUBA4A-201	TUBA4A	2	q35
ENSG00000131943	ENSG00000131943.19	chromosome 19 open reading frame 12 [Source:HGNC Symbol;Acc:HGNC:25443]	C19orf12	ENST00000323670	C19orf12-201	C19orf12	19	q12
ENSG00000134014	ENSG00000134014.17	elongator acetyltransferase complex subunit 3 [Source:HGNC Symbol;Acc:HGNC:20696]	ELP3	ENST00000520270	ELP3-208	ELP3	8	p21.1
ENSG00000135406	ENSG00000135406.14	peripherin [Source:HGNC Symbol;Acc:HGNC:9461]	PRPH	ENST00000257860	PRPH-201	PRPH	12	q13.12
ENSG00000135486	ENSG00000135486.19	heterogeneous nuclear ribonucleoprotein A1 [Source:HGNC Symbol;Acc:HGNC:5031]	HNRNPA1	ENST00000546500	HNRNPA1-203	HNRNPA1	12	q13.13
ENSG00000137275	ENSG00000137275.16	receptor interacting serine/threonine kinase 1 [Source:HGNC Symbol;Acc:HGNC:10019]	RIPK1	ENST00000678809	RIPK1-213	RIPK1	6	p25.2
ENSG00000137601	ENSG00000137601.17	NIMA related kinase 1 [Source:HGNC Symbol;Acc:HGNC:7744]	NEK1	ENST00000687054	NEK1-213	NEK1	4	q33
ENSG00000138231	ENSG00000138231.13	debranching RNA lariats 1 [Source:HGNC Symbol;Acc:HGNC:15594]	DBR1	ENST00000698921	DBR1-205	DBR1	3	q22.3
ENSG00000142168	ENSG00000142168.15	superoxide dismutase 1 [Source:HGNC Symbol;Acc:HGNC:11179]	SOD1	ENST00000389995	SOD1-202	SOD1	21	q22.11
ENSG00000142186	ENSG00000142186.17	SCY1 like pseudokinase 1 [Source:HGNC Symbol;Acc:HGNC:14372]	SCYL1	ENST00000525364	SCYL1-205	SCYL1	11	q13.1
ENSG00000147650	ENSG00000147650.12	LDL receptor related protein 12 [Source:HGNC Symbol;Acc:HGNC:31708]	LRP12	ENST00000424843	LRP12-202	LRP12	8	q22.3
ENSG00000147894	ENSG00000147894.17	C9orf72-SMCR8 complex subunit [Source:HGNC Symbol;Acc:HGNC:28337]	C9orf72	ENST00000673600	C9orf72-208	C9orf72	9	p21.2
ENSG00000147955	ENSG00000147955.18	sigma non-opioid intracellular receptor 1 [Source:HGNC Symbol;Acc:HGNC:8157]	SIGMAR1	ENST00000378892	SIGMAR1-203	SIGMAR1	9	p13.3
ENSG00000152137	ENSG00000152137.8	heat shock protein family B (small) member 8 [Source:HGNC Symbol;Acc:HGNC:30171]	HSPB8	ENST00000676008	HSPB8-212	HSPB8	12	q24.23
ENSG00000154277	ENSG00000154277.13	ubiquitin C-terminal hydrolase L1 [Source:HGNC Symbol;Acc:HGNC:12513]	UCHL1	ENST00000514924	UCHL1-212	UCHL1	4	p13
ENSG00000155980	ENSG00000155980.13	kinesin family member 5A [Source:HGNC Symbol;Acc:HGNC:6323]	KIF5A	ENST00000676250	KIF5A-227	KIF5A	12	q13.3
ENSG00000159363	ENSG00000159363.19	ATPase cation transporting 13A2 [Source:HGNC Symbol;Acc:HGNC:30213]	ATP13A2	ENST00000341676	ATP13A2-202	ATP13A2	1	p36.13
ENSG00000159461	ENSG00000159461.15	autocrine motility factor receptor [Source:HGNC Symbol;Acc:HGNC:463]	AMFR	ENST00000290649	AMFR-201	AMFR	16	q13
ENSG00000160226	ENSG00000160226.16	cilia and flagella associated protein 410 [Source:HGNC Symbol;Acc:HGNC:1260]	CFAP410	ENST00000339818	CFAP410-202	CFAP410	21	q22.3
ENSG00000284099	ENSG00000161011.20	sequestosome 1 [Source:HGNC Symbol;Acc:HGNC:11280]	SQSTM1	ENST00000506042	SQSTM1-210	SQSTM1	5	q35.3
ENSG00000162063	ENSG00000162063.13	cyclin F [Source:HGNC Symbol;Acc:HGNC:1591]	CCNF	ENST00000293968	CCNF-201	CCNF	16	p13.3
ENSG00000164885	ENSG00000164885.13	cyclin dependent kinase 5 [Source:HGNC Symbol;Acc:HGNC:1774]	CDK5	ENST00000485972	CDK5-204	CDK5	7	q36.1
ENSG00000165280	ENSG00000165280.18	valosin containing protein [Source:HGNC Symbol;Acc:HGNC:12666]	VCP	ENST00000679902	VCP-221	VCP	9	p13.3
ENSG00000168000	ENSG00000168000.16	BSCL2 lipid droplet biogenesis associated, seipin [Source:HGNC Symbol;Acc:HGNC:15832]	BSCL2	ENST00000683846	BSCL2-239	BSCL2	11	q12.3
ENSG00000168259	ENSG00000168259.17	DnaJ heat shock protein family (Hsp40) member C7 [Source:HGNC Symbol;Acc:HGNC:12392]	DNAJC7	ENST00000316603	DNAJC7-201	DNAJC7	17	q21.2
ENSG00000168314	ENSG00000168314.18	myelin associated oligodendrocyte basic protein [Source:HGNC Symbol;Acc:HGNC:7189]	MOBP	ENST00000451925	MOBP-211	MOBP	3	p22.1
ENSG00000169083	ENSG00000169083.18	androgen receptor [Source:HGNC Symbol;Acc:HGNC:644]	AR	ENST00000396043	AR-202	AR	X	q12
ENSG00000288478	ENSG00000170113.16	NIPA magnesium transporter 1 [Source:HGNC Symbol;Acc:HGNC:17043]	NIPA1	ENST00000437912	NIPA1-202	NIPA1	15	q11.2
ENSG00000171759	ENSG00000171759.10	phenylalanine hydroxylase [Source:HGNC Symbol;Acc:HGNC:8582]	PAH	ENST00000553106	PAH-215	PAH	12	q23.2
ENSG00000171867	ENSG00000171867.18	prion protein [Source:HGNC Symbol;Acc:HGNC:9449]	PRNP	ENST00000430350	PRNP-203	PRNP	20	p13
ENSG00000275349	ENSG00000172062.17	survival of motor neuron 1, telomeric [Source:HGNC Symbol;Acc:HGNC:11117]	SMN1	ENST00000503079	SMN1-203	SMN1	5	q13.2
ENSG00000178038	ENSG00000178038.17	ALS2 C-terminal like [Source:HGNC Symbol;Acc:HGNC:20605]	ALS2CL	ENST00000318962	ALS2CL-201	ALS2CL	3	p21.31
ENSG00000178568	ENSG00000178568.15	erb-b2 receptor tyrosine kinase 4 [Source:HGNC Symbol;Acc:HGNC:3432]	ERBB4	ENST00000342788	ERBB4-202	ERBB4	2	q34
ENSG00000182944	ENSG00000182944.18	EWS RNA binding protein 1 [Source:HGNC Symbol;Acc:HGNC:3508]	EWSR1	ENST00000444626	EWSR1-212	EWSR1	22	q12.2
ENSG00000183735	ENSG00000183735.11	TANK binding kinase 1 [Source:HGNC Symbol;Acc:HGNC:11584]	TBK1	ENST00000676654	TBK1-229	TBK1	12	q14.2
ENSG00000185963	ENSG00000185963.14	BICD cargo adaptor 2 [Source:HGNC Symbol;Acc:HGNC:17208]	BICD2	ENST00000375512	BICD2-202	BICD2	9	q22.31
ENSG00000186868.	ENSG00000186868.17	microtubule associated protein tau [Source:HGNC Symbol;Acc:HGNC:6893]	MAPT	ENST00000680674	MAPT-218	MAPT	17	q21.31
ENSG00000187147	ENSG00000187147.18	ring finger protein 220 [Source:HGNC Symbol;Acc:HGNC:25552]	RNF220	ENST00000355387	RNF220-202	RNF220	1	p34.1
ENSG00000188021	ENSG00000188021.9	ubiquilin 2 [Source:HGNC Symbol;Acc:HGNC:12509]	UBQLN2	ENST00000338222	UBQLN2-201	UBQLN2	X	p11.21
ENSG00000197102	ENSG00000197102.14	dynein cytoplasmic 1 heavy chain 1 [Source:HGNC Symbol;Acc:HGNC:2961]	DYNC1H1	ENST00000680001	DYNC1H1-242	DYNC1H1	14	q32.31
ENSG00000197142	ENSG00000197142.11	acyl-CoA synthetase long chain family member 5 [Source:HGNC Symbol;Acc:HGNC:16526]	ACSL5	ENST00000354655	ACSL5-202	ACSL5	10	q25.2
ENSG00000197386	ENSG00000197386.14	huntingtin [Source:HGNC Symbol;Acc:HGNC:4851]	HTT	ENST00000680239	HTT-219	HTT	4	p16.3
ENSG00000204842	ENSG00000204842.18	ataxin 2 [Source:HGNC Symbol;Acc:HGNC:10555]	ATXN2	ENST00000642389	ATXN2-227	ATXN2	12	q24.12
ENSG00000204843	ENSG00000204843.13	dynactin subunit 1 [Source:HGNC Symbol;Acc:HGNC:2711]	DCTN1	ENST00000394003	DCTN1-202	DCTN1	2	p13.1
ENSG00000273772	ENSG00000205571.14	survival of motor neuron 2, centromeric [Source:HGNC Symbol;Acc:HGNC:11118]	SMN2	ENST00000511812	SMN2-210	SMN2	5	q13.2
ENSG00000214274	ENSG00000214274.10	angiogenin [Source:HGNC Symbol;Acc:HGNC:483]	ANG	ENST00000336811	ANG-201	ANG	14	q11.2
ENSG00000218565	ENSG00000218565.2	DnaJ (Hsp40) homolog, subfamily C, member 7 (DNAJC7) pseudogene	DNAJC7P	ENST00000403909	NA	DNAJC7P	6	q24.1
ENSG00000250479	ENSG00000250479.9	coiled-coil-helix-coiled-coil-helix domain containing 10 [Source:HGNC Symbol;Acc:HGNC:15559]	CHCHD10	ENST00000520222	CHCHD10-204	CHCHD10	22	q11.23
ENSG00000276833	ENSG00000270647.6	TATA-box binding protein associated factor 15 [Source:HGNC Symbol;Acc:HGNC:11547]	TAF15	ENST00000604434	TAF15-208	TAF15	17	q12
