# Supplementary material for: Whole blood transcriptome profile identifies motor neurone disease RNA biomarker signatures
Source: Exp Biol Med (Maywood). 2025 Jan 8;249:10401. doi: 10.3389/ebm.2024.10401 (PMC11750576; doi:10.3389/ebm.2024.10401)
Supplement: Supplementary file 4 [file Table6.XLSX]

## Sheet: MNDEST_FoldChange_gseaPathway
ID	Description	setSize	NES	pvalue	p.adjust
R-HSA-1474244	Extracellular matrix organization	125	-3.16119	1e-10	2.21852e-08
R-HSA-1474228	Degradation of the extracellular matrix	60	-2.88286	1e-10	2.21852e-08
R-HSA-3000178	ECM proteoglycans	32	-2.83357	1e-10	2.21852e-08
R-HSA-1442490	Collagen degradation	28	-2.75619	1.54735e-10	2.21852e-08
R-HSA-3000171	Non-integrin membrane-ECM interactions	30	-2.74239	1.36664e-10	2.21852e-08
R-HSA-216083	Integrin cell surface interactions	41	-2.74014	1.34958e-10	2.21852e-08
R-HSA-381753	Olfactory Signaling Pathway	23	2.63954	1e-10	2.21852e-08
R-HSA-9752946	Expression and translocation of olfactory receptors	22	2.61329	1e-10	2.21852e-08
R-HSA-9709957	Sensory Perception	100	2.47221	1.86717e-10	2.37961e-08
R-HSA-1566948	Elastic fibre formation	24	-2.6997	4.92758e-10	5.65193e-08
R-HSA-2022090	Assembly of collagen fibrils and other multimeric structures	27	-2.75098	6.55478e-10	6.83485e-08
R-HSA-8875878	MET promotes cell motility	21	-2.57012	4.52497e-09	4.32512e-07
R-HSA-8874081	MET activates PTK2 signaling	15	-2.49579	5.14379e-09	4.53841e-07
R-HSA-1474290	Collagen formation	37	-2.6701	6.58299e-09	5.39335e-07
R-HSA-9006934	Signaling by Receptor Tyrosine Kinases	256	-2.15272	8.54946e-09	6.53749e-07
R-HSA-381426	Regulation of Insulin-like Growth Factor (IGF) transport and uptake by Insulin-like Growth Factor Binding Proteins (IGFBPs)	51	-2.60561	1.40813e-08	1.00945e-06
R-HSA-6806834	Signaling by MET	41	-2.5857	2.98009e-08	2.01069e-06
R-HSA-2129379	Molecules associated with elastic fibres	19	-2.51673	4.08868e-08	2.6054e-06
R-HSA-8957275	Post-translational protein phosphorylation	43	-2.5547	7.36397e-08	4.44551e-06
R-HSA-8948216	Collagen chain trimerization	19	-2.49991	8.09601e-08	4.64306e-06
R-HSA-9830369	Kidney development	14	-2.38792	1.55102e-07	8.4715e-06
R-HSA-1650814	Collagen biosynthesis and modifying enzymes	28	-2.56611	1.83459e-07	9.56487e-06
R-HSA-3000170	Syndecan interactions	18	-2.43331	3.4916e-07	1.74124e-05
R-HSA-72766	Translation	214	-2.05472	4.40986e-07	2.10754e-05
R-HSA-9675108	Nervous system development	300	-1.91697	4.62067e-07	2.11996e-05
R-HSA-449147	Signaling by Interleukins	229	-2.02469	7.06747e-07	3.11784e-05
R-HSA-198933	Immunoregulatory interactions between a Lymphoid and a non-Lymphoid cell	61	-2.39429	1.72313e-06	7.32012e-05
R-HSA-202733	Cell surface interactions at the vascular wall	64	-2.34692	2.14124e-06	8.62441e-05
R-HSA-1280215	Cytokine Signaling in Immune system	372	-1.78929	2.18054e-06	8.62441e-05
R-HSA-422475	Axon guidance	289	-1.8336	3.8198e-06	0.000146044
R-HSA-3781865	Diseases of glycosylation	67	-2.3081	6.96077e-06	0.000257549
R-HSA-6785807	Interleukin-4 and Interleukin-13 signaling	51	-2.32214	1.08432e-05	0.000388661
R-HSA-9717189	Sensory perception of taste	19	2.1991	1.29856e-05	0.000451349
R-HSA-9717207	Sensory perception of sweet, bitter, and umami (glutamate) taste	17	2.15374	1.70176e-05	0.000574092
R-HSA-5668914	Diseases of metabolism	117	-2.02994	2.62583e-05	0.000860523
R-HSA-3560782	Diseases associated with glycosaminoglycan metabolism	21	-2.24826	4.14478e-05	0.00132057
R-HSA-376176	Signaling by ROBO receptors	146	-1.88822	8.27878e-05	0.00256642
R-HSA-76009	Platelet Aggregation (Plug Formation)	15	-2.17339	0.000118384	0.00350435
R-HSA-1500931	Cell-Cell communication	55	-2.12508	0.000119154	0.00350435
R-HSA-109582	Hemostasis	276	-1.68087	0.000142822	0.00409543
R-HSA-446728	Cell junction organization	42	-2.13592	0.000149765	0.00418976
R-HSA-202427	Phosphorylation of CD3 and TCR zeta chains	16	-2.15623	0.00023358	0.00637895
R-HSA-5673001	RAF/MAP kinase cascade	132	-1.85066	0.000241114	0.00643157
R-HSA-186797	Signaling by PDGF	30	-2.14692	0.000270561	0.00705302
R-HSA-389948	PD-1 signaling	16	-2.13897	0.000308509	0.00786354
R-HSA-3000480	Scavenging by Class A Receptors	10	-2.10297	0.000340432	0.00830798
R-HSA-5684996	MAPK1/MAPK3 signaling	136	-1.84427	0.000338959	0.00830798
R-HSA-419037	NCAM1 interactions	17	-2.11071	0.000405275	0.00968437
R-HSA-202430	Translocation of ZAP-70 to Immunological synapse	15	-2.09978	0.000418784	0.00980296
R-HSA-72312	rRNA processing	130	-1.78837	0.000458045	0.0105075
R-HSA-8868773	rRNA processing in the nucleus and cytosol	126	-1.78323	0.000645827	0.0142455
R-HSA-1280218	Adaptive Immune System	409	-1.50597	0.000638306	0.0142455
R-HSA-114604	GPVI-mediated activation cascade	23	-2.15886	0.000658308	0.0142468
R-HSA-1630316	Glycosaminoglycan metabolism	61	-1.98678	0.000723434	0.0151285
R-HSA-5683057	MAPK family signaling cascades	161	-1.73178	0.00072543	0.0151285
R-HSA-9619665	EGR2 and SOX10-mediated initiation of Schwann cell myelination	14	-2.04418	0.000771033	0.0157924
R-HSA-163125	Post-translational modification: synthesis of GPI-anchored proteins	27	-2.10921	0.000938817	0.0182512
R-HSA-2219530	Constitutive Signaling by Aberrant PI3K in Cancer	30	-2.04271	0.000923911	0.0182512
R-HSA-9010553	Regulation of expression of SLITs and ROBOs	122	-1.77011	0.000913492	0.0182512
R-HSA-1799339	SRP-dependent cotranslational protein targeting to membrane	87	-1.84236	0.000995336	0.0190275
R-HSA-2173782	Binding and Uptake of Ligands by Scavenger Receptors	19	-2.03892	0.0010686	0.0200931
R-HSA-72613	Eukaryotic Translation Initiation	88	-1.83023	0.00111745	0.0203446
R-HSA-72737	Cap-dependent Translation Initiation	88	-1.83023	0.00111745	0.0203446
R-HSA-9759475	Regulation of CDH11 Expression and Function	16	-2.05415	0.00118123	0.0205284
R-HSA-9759476	Regulation of Homotypic Cell-Cell Adhesion	16	-2.05415	0.00118123	0.0205284
R-HSA-9764260	Regulation of Expression and Function of Type II Classical Cadherins	16	-2.05415	0.00118123	0.0205284
R-HSA-380108	Chemokine receptors bind chemokines	25	-2.07504	0.00122882	0.0210367
R-HSA-6811558	PI5P, PP2A and IER3 Regulate PI3K/AKT Signaling	42	-1.93183	0.00138812	0.0234143
R-HSA-5389840	Mitochondrial translation elongation	66	-1.83854	0.00141993	0.0236038
R-HSA-6791226	Major pathway of rRNA processing in the nucleolus and cytosol	119	-1.72402	0.00155616	0.0254987
R-HSA-8878166	Transcriptional regulation by RUNX2	65	-1.87698	0.0017007	0.0274748
R-HSA-388841	Costimulation by the CD28 family	41	-1.96434	0.00176642	0.02814
R-HSA-446353	Cell-extracellular matrix interactions	10	-2.00911	0.00188691	0.0296477
R-HSA-156827	L13a-mediated translational silencing of Ceruloplasmin expression	85	-1.84421	0.0020055	0.0310853
R-HSA-76002	Platelet activation, signaling and aggregation	131	-1.70516	0.00211663	0.0323703
R-HSA-190236	Signaling by FGFR	42	-1.89476	0.00216287	0.0326423
R-HSA-375165	NCAM signaling for neurite out-growth	24	-2.02545	0.0023456	0.0349404
R-HSA-202433	Generation of second messenger molecules	24	-2.02261	0.00243013	0.0354528
R-HSA-2219528	PI3K/AKT Signaling in Cancer	42	-1.87349	0.00248717	0.0354528
R-HSA-199418	Negative regulation of the PI3K/AKT network	46	-1.82421	0.00256546	0.0354528
R-HSA-5368286	Mitochondrial translation initiation	67	-1.81776	0.00252085	0.0354528
R-HSA-5668541	TNFR2 non-canonical NF-kB pathway	57	-1.80869	0.00255801	0.0354528
R-HSA-202403	TCR signaling	84	-1.75891	0.00247965	0.0354528
R-HSA-72706	GTP hydrolysis and joining of the 60S ribosomal subunit	85	-1.81838	0.00260277	0.0355403
R-HSA-202424	Downstream TCR signaling	70	-1.8641	0.00317623	0.0428604
R-HSA-5419276	Mitochondrial translation termination	65	-1.81421	0.00332766	0.0443817
R-HSA-420499	Class C/3 (Metabotropic glutamate/pheromone receptors)	18	1.87286	0.00369711	0.0487424
