# Supplementary material for: Whole blood transcriptome profile identifies motor neurone disease RNA biomarker signatures
Source: Exp Biol Med (Maywood). 2025 Jan 8;249:10401. doi: 10.3389/ebm.2024.10401 (PMC11750576; doi:10.3389/ebm.2024.10401)
Supplement: Supplementary file 6 [file Table4.XLSX]

## Sheet: FC_MNDEST_KEGG_aug2024
category	subcategory	ID	Description	GeneRatio	BgRatio	pvalue	p.adjust	qvalue	geneID	Count
Human Diseases	Neurodegenerative disease	hsa05012	Parkinson disease	165/3781	271/8843	8.37e-10	2.36e-07	1.85e-07	1346/7345/4706/5683/518/54539/5687/6391/515/292/5685/7416/1350/5567/9377/517/5694/27089/25800/9167/10476/522/7417/4724/4708/203068/6392/10213/5690/5701/516/54205/5689/23516/5684/4702/7384/25828/539/5713/5704/805/4711/498/7157/1327/7494/4722/836/5693/5705/7419/7386/64116/5686/509/506/5692/55967/1347/1345/10376/1537/5714/84617/5695/51079/4729/55334/4698/9246/1329/4712/6647/4713/5688/7388/7332/293/7…	165
Human Diseases	Cardiovascular disease	hsa05415	Diabetic cardiomyopathy	130/3781	205/8843	1.39e-09	2.36e-07	1.85e-07	1278/4313/1277/1281/1346/4706/518/54539/6391/515/292/1536/7046/7416/1350/9377/5166/517/27089/9167/10476/522/7417/4724/4708/6392/516/51660/4702/7384/539/5295/4711/498/10000/1327/2597/4722/5524/7419/5501/2673/7386/509/506/55967/1347/1345/1537/948/5162/5499/51079/4729/4698/1329/4712/4713/7388/293/1337/2936/4697/1509/1376/29796/7385/4731/4719/6667/7048/4716/4790/6390/1351/488/1340/5880/5290/5970/4720…	130
Human Diseases	Neurodegenerative disease	hsa05020	Prion disease	167/3781	278/8843	2.76e-09	3.14e-07	2.46e-07	90993/1346/857/3569/775/4706/5683/518/712/54539/116443/5687/6391/515/292/3915/1536/5685/713/5621/3312/7416/1350/5567/9377/517/5694/6261/27089/9167/10476/522/7417/4724/4708/203068/6392/10213/5690/5701/516/54205/5689/5684/4702/7124/7384/539/5295/5713/5704/10488/4711/498/1327/4722/1459/836/5693/5705/7419/7386/5686/509/506/5692/55967/1347/1345/10376/1537/5714/84617/148327/1457/5695/51079/4729/6352/46…	167
Human Diseases	Neurodegenerative disease	hsa05014	Amyotrophic lateral sclerosis	212/3781	371/8843	8.92e-09	5.97e-07	4.68e-07	493869/2890/1346/4706/5683/55916/29107/518/54539/5687/6391/515/5685/7416/1350/9377/9782/517/5694/27089/400916/9167/10476/522/4724/4708/60673/203068/6392/10213/5690/5701/516/116442/79139/54205/5689/310/5684/4702/7124/7384/283/539/5713/5704/79023/10280/71/4711/498/7157/56893/23636/1327/7494/4722/836/5693/5705/7386/5686/509/506/10452/2882/5692/55967/1347/1345/10376/1537/5714/84617/5695/9631/51079/47…	212
Metabolism	Energy metabolism	hsa00190	Oxidative phosphorylation	92/3781	138/8843	9.94e-09	5.97e-07	4.68e-07	1346/4706/518/54539/6391/515/1350/9377/517/27089/5464/9167/10476/522/9296/4724/4708/6392/516/54205/4702/7384/539/9550/4711/498/1327/523/4722/7386/509/506/55967/1347/1345/1537/90423/51079/4729/4698/1329/4712/155066/4713/7388/1337/9551/529/4697/1352/537/29796/7385/4731/4719/4716/528/1355/6390/1351/1340/4720/4705/4723/514/23545/10063/4696/4512/7381/521/535/4695/10632/4707/4726/10312/534/4514/440567/…	92
Organismal Systems	Environmental adaptation	hsa04714	Thermogenesis	143/3781	235/8843	1.2e-08	5.97e-07	4.68e-07	90993/1346/4706/29078/518/54539/6391/515/51241/1350/5567/65260/9377/788/4893/517/27089/9167/10476/522/4724/4708/6392/516/4702/7384/539/10488/71/4711/498/1327/4722/51703/7386/509/506/3845/28958/84987/55967/1347/1345/1537/6654/148327/51079/4729/4698/1329/1374/4712/4713/6194/7388/91942/1337/5571/9551/64764/4697/51103/10818/6197/1352/1376/29796/7385/4731/4719/2181/51287/4716/6602/6598/6603/1355/6390/…	143
Genetic Information Processing	Folding, sorting and degradation	hsa04141	Protein processing in endoplasmic reticulum	109/3781	170/8843	1.23e-08	5.97e-07	4.68e-07	1410/7991/3326/10130/3312/23471/27248/6746/58505/6185/1603/51619/6745/6747/84061/79139/1650/3320/258010/9601/578/811/23480/10808/7184/7993/10961/6748/56893/56681/7494/3703/10483/3998/3337/821/9532/29927/23193/5034/201595/23640/5589/10525/746/55741/29978/51360/10113/9373/9695/55829/54431/3301/8454/30001/26270/2923/91445/3309/596/64215/4121/10294/10802/9632/9871/6184/10134/51035/5887/10484/51465/84…	109
Human Diseases	Neurodegenerative disease	hsa05022	Pathways of neurodegeneration - multiple diseases	265/3781	483/8843	2.51e-08	1.07e-06	8.38e-07	7474/493869/2890/22943/1346/27123/7345/2892/3569/775/4706/5683/8322/518/54539/5687/6391/515/81029/292/8324/1536/5685/5621/7416/1350/9377/4893/517/5694/6261/27089/9167/10476/522/7417/4724/4708/60673/203068/356/6392/10213/5690/5701/516/116442/79139/54205/5689/5604/5684/4702/7124/7384/578/539/5713/5704/8321/805/10280/4711/498/1327/7494/4722/1459/836/5693/3028/5705/7419/7386/5686/509/840/506/3845/104…	265
Human Diseases	Cancer: overview	hsa05208	Chemical carcinogenesis - reactive oxygen species	136/3781	226/8843	7.18e-08	2.72e-06	2.13e-06	1956/1346/1646/4233/1728/4257/4706/518/54539/8644/6391/515/292/7416/1350/9377/4893/517/27089/9167/10476/522/7417/2947/3162/4724/4708/6392/516/5604/1836/4702/7384/539/5295/4711/498/196/10000/1327/4258/4722/7419/7386/509/2052/506/3845/55967/1347/1345/5781/1537/6654/51079/4729/4259/4698/1329/4712/6647/9446/1545/4713/7388/25/293/1337/847/10327/23683/4697/873/29796/7385/4731/4719/5770/9817/4716/4790/6…	136
Human Diseases	Neurodegenerative disease	hsa05010	Alzheimer disease	217/3781	391/8843	1.49e-07	5.09e-06	3.99e-06	7474/22943/1346/27123/3569/775/4706/5683/8322/518/54539/5687/6391/515/81029/292/8324/1536/5685/7416/1350/9377/4893/517/5694/27089/25800/9167/10476/522/7417/4724/4708/60673/203068/6392/10213/5690/5701/516/54205/5689/23516/5604/5684/4702/7124/7384/539/5295/55851/5713/5704/8321/805/4711/498/10000/1327/7494/2597/4722/1459/836/5693/3028/5705/51107/7419/23621/7386/64116/5686/509/840/506/3845/1020/5692/…	217
Human Diseases	Neurodegenerative disease	hsa05016	Huntington disease	177/3781	311/8843	2.26e-07	7e-06	5.49e-06	493869/2890/90993/1346/2892/4706/5683/518/5440/54539/5687/6391/515/292/5685/7416/1350/9377/5433/517/5694/27089/9167/10476/522/7417/4724/4708/60673/203068/6392/10213/5690/5701/516/54205/5689/5684/4702/7384/7019/539/5713/5704/10488/4711/498/7157/1327/4722/836/5693/5705/7419/7386/5686/509/506/2882/5692/55967/1347/1345/10376/1537/5436/5714/84617/148327/3066/5695/51079/4729/4698/1329/5978/84516/4712/6…	177
Genetic Information Processing	Translation	hsa03013	Nucleocytoplasmic transport	72/3781	108/8843	3.99e-07	1.14e-05	8.9e-06	55916/29107/3839/10284/3838/1915/7341/10527/6613/3843/22916/51068/51808/23633/79023/3836/6612/84305/23636/80145/64328/11269/9631/79228/1434/23165/11260/23039/10921/23534/348995/5901/81929/55110/9670/5903/10250/10526/2733/3842/3840/7329/9972/3837/8086/5905/9883/6396/7175/100101267/25909/9775/22985/26019/10762/65109/22794/30000/79902/7919/5976/9984/65110/10482/8563/129401/23214/7514/5411/387082/802…	72
Genetic Information Processing	Folding, sorting and degradation	hsa03050	Proteasome	36/3781	46/8843	9.38e-07	2.46e-05	1.93e-05	5683/51371/5687/5685/3458/5694/5721/10213/5690/5701/5689/5684/5713/5704/5720/5693/5705/5686/5692/5714/5695/5696/5688/5709/9861/5702/5691/5718/5682/5719/5717/5710/5708/9491/5715/7979	36
Cellular Processes	Transport and catabolism	hsa04142	Lysosome	82/3781	132/8843	5.03e-06	0.000122497	9.6e-05	1519/1513/1511/8905/3988/4668/1514/5538/1521/2517/2519/9741/967/2760/2717/1075/1174/2799/968/4074/8763/26985/1512/10577/8722/5660/26503/7805/3916/175/1176/1213/1777/3920/1509/1522/537/950/6609/3074/1203/23062/1520/79158/1200/2629/8692/162/411/4669/4758/3073/135112/285362/1211/4125/8943/9583/23545/10239/10717/8906/535/23163/4891/26088/3482/23335/4126/23457/8218/410/256471/3425/10312/10053/6448/20/…	82
Genetic Information Processing	Folding, sorting and degradation	hsa04120	Ubiquitin mediated proteolysis	87/3781	142/8843	5.87e-06	0.000133509	0.000104681	4281/330/7324/7334/25898/51619/6921/10055/27339/4214/9616/22954/25847/119504/25906/10477/26272/246184/10054/9246/8453/55585/7332/1642/92912/8454/23291/11059/55958/55284/54926/51529/7428/331/51465/8450/7316/84447/9817/22888/7329/55236/7189/7326/9354/7319/65264/23759/51366/8945/9690/8452/89910/8916/29945/51343/10277/10401/7327/8925/51588/3093/51434/26259/8924/8065/57448/5371/9063/118424/11065/64682…	87
Genetic Information Processing	Translation	hsa03010	Ribosome	102/3781	172/8843	7.68e-06	0.000163647	0.000128311	100529097/6147/100529239/6133/6191/29088/29074/28998/3921/6124/219927/51065/64968/6128/6134/6164/4736/6159/6175/55173/6193/6129/6188/9045/51318/6130/64983/200916/6218/9349/6228/6235/51373/6122/11224/6170/6181/6223/6143/124995/23521/6142/6138/6141/6202/6183/100526842/6139/54948/64928/65008/51187/6125/51116/6230/54460/6201/6137/6132/6150/6146/11222/6194/6207/51023/6161/6165/64965/6160/6136/63931/62…	102
Genetic Information Processing	Chromosome	hsa03082	ATP-dependent chromatin remodeling	73/3781	117/8843	1.32e-05	0.00026404	0.000207026	6594/9643/9274/7528/64431/8932/8089/54107/71/8335/10467/84295/5928/3015/54108/8607/23506/29117/94239/6944/3066/605/64769/85235/9219/10856/124944/55257/9031/10263/5931/54617/93973/9275/6602/51377/125476/54556/5977/6598/10933/6603/26122/6605/55193/10524/55929/83444/29998/51773/2186/11176/57504/80314/9555/55766/283899/57492/65980/11177/92815/6599/404281/1107/9112/26039/29994/3013/8332/8334/8110/8467…	73
Cellular Processes	Cell growth and death	hsa04110	Cell cycle	94/3781	158/8843	1.44e-05	0.000272756	0.00021386	595/26271/7529/5111/5516/894/10971/1019/7532/113130/1028/4175/4172/7157/5529/7534/9232/1021/4171/25847/1875/4085/1030/9126/119504/25906/5528/3066/5885/1027/1869/246184/25/9587/5934/4609/8454/1031/1026/5525/23063/4174/51529/10459/5925/114799/23244/5518/7531/546/23047/29945/51343/4176/2033/5515/11200/4616/51434/27085/8243/9184/7029/1387/1022/1647/80174/64682/545/8556/7709/10274/699/472/57082/151648…	94
Genetic Information Processing	Replication and repair	hsa03030	DNA replication	28/3781	36/8843	1.96e-05	0.000351098	0.000275286	6118/6119/5111/2237/4175/54107/4172/4171/6742/10535/5983/5425/246243/4174/5985/79621/5982/5558/4176/5557/57804/5422/23649/1763/5426/3978/29935/5427	28
Human Diseases	Infectious disease: bacterial	hsa05132	Salmonella infection	138/3781	251/8843	5.18e-05	0.000882791	0.000692171	113146/3569/3839/6281/3326/998/330/6990/6188/7879/10097/203068/382/302/5898/54205/5604/3320/7124/6237/578/25828/929/7184/81873/103910/64746/71/10000/3836/58484/2597/836/4074/8655/10627/840/10376/10093/84617/10094/1434/387/51429/84516/10640/3606/7295/399/9367/55845/4609/3799/257364/23191/8976/8772/596/1781/5869/11258/257397/55770/55207/5216/79026/114609/55823/9265/57617/3840/10540/2316/114548/7189…	138
Metabolism	Glycan biosynthesis and metabolism	hsa00510	N-Glycan biosynthesis	37/3781	53/8843	6.01e-05	0.000975964	0.000765226	7991/79644/58505/6185/1603/8704/84061/1650/85365/2683/4247/56052/3703/22845/23193/201595/440138/57171/746/79053/1798/4121/11320/79087/6184/29880/4249/10195/4124/7841/10905/29929/11282/79868/4122/146664/25834	37
Human Diseases	Neurodegenerative disease	hsa05017	Spinocerebellar ataxia	84/3781	144/8843	0.000107576	0.00157439	0.00123443	2890/2892/5683/116443/5687/292/5685/7416/5694/6261/7417/60673/10213/5690/5701/54205/5689/5684/5295/5713/5704/10000/7494/5693/5705/7419/5686/5692/5714/5695/5688/9698/293/23369/5709/342371/9861/5702/5691/5718/30849/6667/5682/8678/22863/4800/488/5719/5717/5710/5708/5290/10524/23152/2475/55102/90550/4976/2081/5599/489/5330/3748/5293/5715/55062/5289/55626/5579/3752/23130/8408/7979/10105/3708/6310/2323…	84
Human Diseases	Infectious disease: viral	hsa05166	Human T-cell leukemia virus 1 infection	123/3781	223/8843	0.000108067	0.00157439	0.00123443	90993/595/4776/8061/3569/3560/917/3127/3111/3122/3113/292/3117/7046/2113/7416/920/8829/5567/3109/4049/4893/916/3108/3123/7417/3115/894/1019/915/2005/5604/7124/811/5295/115650/10488/10000/7157/5902/2002/4214/9232/7419/25847/3845/3112/821/4085/1030/119504/25906/148327/8850/958/1869/3561/246184/567/6722/5534/293/5532/4609/1031/64764/1026/4775/5901/3932/706/51529/3689/331/5925/7048/4790/3716/1386/529…	123
Genetic Information Processing	Folding, sorting and degradation	hsa03018	RNA degradation	50/3781	78/8843	0.000110807	0.00157439	0.00123443	694/57819/10950/56915/23658/2023/27258/3313/22803/26986/8761/29883/10140/1656/246175/9337/10438/196513/7832/64282/27257/57472/11340/28960/118460/3329/9125/25804/115752/10766/80349/80153/219988/5211/4850/23644/11157/255967/54464/4848/51010/5073/11044/4849/84186/9924/51691/51013/2027/80336	50
Metabolism	Glycan biosynthesis and metabolism	hsa00513	Various types of N-glycan biosynthesis	30/3781	42/8843	0.0001561	0.00212921	0.00166945	7991/58505/6185/1603/8704/84061/1650/85365/2683/4247/56052/3703/201595/440138/746/4121/11320/79087/6184/3074/3073/10195/4124/10905/11282/79868/4122/284004/6487/25834	30
Metabolism	Carbohydrate metabolism	hsa00640	Propanoate metabolism	24/3781	32/8843	0.000213886	0.00280519	0.00219947	3945/1892/3939/3030/4594/1962/8802/4329/5096/8801/1629/84532/55862/593/1738/35/55902/18/26275/5095/51/23417/32/79611	24
Metabolism	Amino acid metabolism	hsa00280	Valine, leucine and isoleucine degradation	33/3781	48/8843	0.000238471	0.0030118	0.00236147	316/1892/586/10449/219/39/3030/4594/1962/217/3028/4329/5096/3157/38/3033/36/1629/223/587/593/1738/3155/35/3032/197322/27034/18/30/56922/549/26275/5095	33
Genetic Information Processing	Translation	hsa03015	mRNA surveillance pathway	62/3781	103/8843	0.00025426	0.00309653	0.0024279	55916/29107/10284/5516/23283/10978/22916/26986/8761/80335/23708/1478/5529/84305/5501/11051/5528/8731/2107/11269/5499/10767/1477/10921/51692/5525/55110/53981/10250/8106/2733/55012/29101/5518/10914/124540/26528/9775/22985/2521/26019/65109/22794/51585/5515/23381/55339/8189/55844/7919/1479/5976/29894/23049/65110/23293/10482/81608/28227/5411/80336/390748	62
Cellular Processes	Cell growth and death	hsa04218	Cellular senescence	89/3781	157/8843	0.00027345	0.00321539	0.0025211	595/4776/5054/3569/3486/292/7046/2113/7416/22808/4893/7417/894/10758/1019/23411/1978/5604/6237/22800/5295/805/10000/7157/5928/7419/1021/5501/1875/3845/1030/5499/1869/2308/91750/5534/5810/293/204851/5934/5532/4609/23291/678/1026/4775/5481/5925/7048/824/823/4790/83593/5290/5970/6009/55957/8945/808/2475/5605/90550/11200/4616/4361/4772/5883/286826/1432/4605/5293/1647/545/5894/5603/6300/91860/472/5728…	89
Human Diseases	Cancer: overview	hsa05235	PD-L1 expression and PD-1 checkpoint pathway in cancer	55/3781	90/8843	0.00032505	0.00369474	0.00289694	1956/917/920/3458/4893/916/919/10538/55509/915/5604/10125/5295/5133/10000/1459/3845/5781/1457/940/3459/5534/5588/5532/4775/353376/3932/114609/27040/148022/7189/4790/3716/1460/5290/5970/2475/6774/27436/5605/4215/5335/4772/54106/1432/5293/8517/2353/6198/5894/3551/5603/6300/5728/7535	55
Human Diseases	Infectious disease: bacterial	hsa05135	Yersinia infection	79/3781	138/8843	0.000390265	0.00429291	0.00336595	2335/9564/6347/3569/925/998/920/926/10097/382/3688/5604/7124/5295/1793/81873/71/10000/58484/10093/10094/10163/387/3606/8976/4775/1399/6197/3932/3984/27040/148022/114548/7189/4790/23118/10109/5880/5290/5970/3654/5585/7409/23396/10092/6195/10096/5609/7454/8874/5605/3678/3937/7456/5335/8394/29110/4772/5879/2185/5599/1432/5293/6416/8517/2353/3551/5603/6300/5586/9815/7535/9844/9138/29108/5747/2932/100…	79
Cellular Processes	Transport and catabolism	hsa04144	Endocytosis	133/3781	252/8843	0.000736452	0.00784782	0.00615325	1956/857/3560/30846/998/7046/3312/2350/51534/26056/7879/10097/1234/6643/382/81873/55737/10093/58533/832/10094/3561/84612/157/387/11267/84313/23111/25978/8723/7852/9559/378/1213/8724/50855/51019/3799/29934/8976/51699/274/5584/11059/5869/60682/8766/10564/829/2869/28964/57403/26286/51324/9265/381/10193/377/7048/7189/7251/27131/387680/27183/10109/9101/22841/8411/30844/1211/10617/2060/9267/10890/10565…	133
Human Diseases	Endocrine and metabolic disease	hsa04932	Non-alcoholic fatty liver disease	87/3781	157/8843	0.00086239	0.00891137	0.00698715	1346/3569/4706/54539/6391/998/1350/9377/27089/9167/4724/4708/356/6392/54205/4702/7124/7384/5295/4711/10000/1327/7494/4722/836/7386/840/55967/1347/1345/1537/51079/4729/4698/1329/4712/4713/1050/7388/1337/5571/4697/29796/7385/4731/4719/4716/4790/10018/9451/6390/1351/1340/5290/5970/4720/468/4705/5564/4723/4696/5879/4512/2081/5599/7381/1432/4695/51422/4296/5293/22877/1649/2353/3551/5603/6300/4707/6720…	87
Genetic Information Processing	Chromosome	hsa03083	Polycomb repressive complex	50/3781	83/8843	0.000953265	0.00956068	0.00749626	648/51619/7528/100170841/121536/5928/10238/3066/11335/11091/23466/54881/6045/5931/6015/54880/3054/10600/84759/221937/23512/1460/7874/3607/84678/22992/10138/2033/22823/64319/23492/8535/26053/171023/85015/1387/57713/55252/2145/80012/404281/84458/4149/55777/91133/8473/22955/10336/26013/2146	50
Genetic Information Processing	Information processing in viruses	hsa03250	Viral life cycle - HIV-1	40/3781	64/8843	0.00110682	0.0107836	0.00845508	4131/27350/920/9638/1234/5478/29969/60489/8850/904/25920/7852/23534/5901/55201/25939/5903/684/7251/9972/6598/1025/27183/7936/10015/2033/905/7469/1387/6829/22936/29082/200315/8178/4600/9146/636/4599/7514/9582	40
Human Diseases	Infectious disease: bacterial	hsa05100	Bacterial invasion of epithelial cells	47/3781	78/8843	0.00132969	0.0123209	0.0096605	2335/9564/857/4233/55964/998/10097/3688/5295/1793/6464/81873/71/10093/1731/10094/10801/10163/387/55752/1213/8976/1399/23607/4735/10459/10109/1211/5290/1499/3611/10092/10096/3678/5879/5293/1785/8218/9844/2549/1759/5747/10095/79767/653857/999/29119	47
Cellular Processes	Transport and catabolism	hsa04140	Autophagy - animal	92/3781	169/8843	0.00133688	0.0123209	0.0096605	1514/5567/22808/4893/26003/7879/60673/5516/3146/116442/8673/5604/6237/22800/5295/64121/3476/54541/10000/115201/10670/3845/3916/5588/140775/3920/1509/84938/55255/596/4077/440275/83452/55823/30849/10652/7316/57617/8678/9474/7189/65082/22863/5861/9451/5290/6009/2475/64689/64419/55054/5605/5515/11152/55102/57521/55578/5170/57724/29110/2081/5599/8897/10325/57448/23339/5293/55062/5289/23192/6198/5894/5…	92
Genetic Information Processing	Folding, sorting and degradation	hsa03060	Protein export	22/3781	31/8843	0.00137903	0.012375	0.00970289	58477/9789/23480/6730/28972/60559/6726/29927/23478/90701/6731/5018/8266/439/3309/6734/6727/6449/7095/51608/83943/55176	22
Human Diseases	Infectious disease: bacterial	hsa05131	Shigellosis	130/3781	249/8843	0.00145382	0.0127116	0.00996682	1956/9564/102724594/55964/998/7416/7334/51619/10097/8968/382/7336/92610/3688/54205/7124/826/5295/1793/929/81873/64121/103910/71/8350/10000/7157/58484/10670/10627/989/10093/8353/10094/11335/10801/10163/387/6352/2308/55752/1729/3606/340061/5588/8454/23291/960/8976/1399/3098/5481/596/257397/3020/5216/4735/831/30849/8915/9265/7316/8678/9474/824/114548/7189/10892/22863/823/4790/23118/10109/5290/5970/9…	130
Metabolism	Amino acid metabolism	hsa00310	Lysine degradation	39/3781	63/8843	0.0016505	0.0140705	0.0110323	1892/219/39/3030/1962/217/80854/8985/38/6839/3033/56950/223/9739/1738/1743/7799/9869/64324/9757/29072/23067/55217/79723/54904/51111/55870/2145/84787/79813/387893/8085/64754/58508/85007/84444/79823/51268/2146	39
Metabolism	Carbohydrate metabolism	hsa00020	Citrate cycle (TCA cycle)	21/3781	30/8843	0.00233131	0.0191803	0.0150387	6391/6392/2271/3419/4190/1737/48/8802/3417/47/5162/3418/1431/8801/4967/5106/1738/4191/50/6390/1743	21
Human Diseases	Cancer: specific types	hsa05219	Bladder cancer	27/3781	41/8843	0.00236238	0.0191803	0.0150387	4313/1956/4312/595/7380/1839/4893/1019/5604/7157/7057/3845/1869/4609/1026/5925/5605/11186/7422/673/5894/4318/9252/1612/1029/23604/999	27
NA	NA	hsa04980	Cobalamin transport and metabolism	14/3781	18/8843	0.00273357	0.0216778	0.016997	5052/6948/27249/4594/326625/166785/57215/25974/4552/3054/7702/55788/5826/7629	14
Metabolism	Global and overview maps	hsa01200	Carbon metabolism	64/3781	116/8843	0.00451139	0.0349633	0.0274137	2098/8277/6391/1892/2203/29968/5631/128/39/6392/2746/2271/3419/2023/4594/6472/4190/2806/1737/48/8802/230/5223/5634/2597/3417/9563/5162/7167/3418/4329/5096/1431/8801/847/38/4967/3098/226/84532/5230/5315/4200/2821/1738/4191/50/35/6390/5211/1743/25796/283871/83440/55902/26275/5095/51/132158/2027/10873/5224/275/5313	64
Organismal Systems	Immune system	hsa04666	Fc gamma R-mediated phagocytosis	55/3781	98/8843	0.00506153	0.0383551	0.0300732	8613/998/10097/382/1073/5604/5295/1793/81873/10000/8611/65108/10093/5321/10094/10163/274/1399/3984/27040/10109/5788/5880/5290/7409/23396/10092/10096/7454/3635/56848/9846/5335/8394/8853/5879/5337/50807/5293/3636/6198/5894/5579/1785/5581/8681/8398/5336/3985/653361/10095/4651/653857/100137049/5582	55
