# Supplementary material for: Whole blood transcriptome profile identifies motor neurone disease RNA biomarker signatures
Source: Exp Biol Med (Maywood). 2025 Jan 8;249:10401. doi: 10.3389/ebm.2024.10401 (PMC11750576; doi:10.3389/ebm.2024.10401)
Supplement: Supplementary file 7 [file Table1.XLSX]

## Sheet: MND_samples_Estonia
order	sampleID	dgn	subdgn	Sex	Age	familiar	YofStart	AAO	duration	dgnyear	type
1	ALS-1	MND	ALS	male	71	no	2012	71	8	2013	spinal
2	ALS-2	MND	ALS	male	58	no	2011	56	8	2012	bulbar
3	ALS-5	MND	ALS	male	83	no	2011	82	15	2013	bulbar
4	ALS-7	MND	ALS	female	66	no	2008	60	50	2014	spinal
5	ALS-11	MND	ALS	male	60	no	2010	57	12	2011	spinal
6	ALS-12	MND	PMA	male	64	no	2009	60	24	2011	spinal
7	ALS-15	MND	ALS	female	59	no	2011	57	21	2013	bulbar
8	ALS-16	MND	ALS	female	51	no	2011	49	20	2012	spinal
9	ALS-18	MND	ALS	female	81	no	2012	80	17	2014	bulbar
10	ALS-19	MND	ALS	female	74	no	2012	74	7	2012	bulbar
11	ALS-20	MND	ALS	male	59	no	2002	47	96	2010	spinal
12	ALS-22	MND	ALS	male	79	no	2012	78	8	2013	spinal
13	ALS-23	MND	PMA	female	69	no	2011	69	28	2014	spinal
14	ALS-24	MND	ALS	female	72	no	2010	69	40	2013	spinal
15	ALS-25	MND	ALS	female	57	no	2013	57	8	2013	spinal
16	ALS-26	MND	ALS	female	76	no	2013	76	4	2013	bulbar
17	ALS-28	MND	ALS	female	72	no	2013	71	6	2014	bulbar
18	ALS-32	MND	ALS	female	67	no	2014	66	2	2015	bulbar
19	ALS-33	MND	ALS	female	66	no	2013	64	22	2015	spinal
20	ALS-34	MND	ALS	male	62	no	2013	60	4	2014	spinal
21	ALS-35	MND	ALS	female	69	no	2011	65	10	2015	spinal
22	ALS-39	MND	ALS	female	71	no	2014	70	4	2015	spinal
23	ALS-41	MND	PMA	female	73	no	2013	71	13	2016	spinal
24	ALS-42	MND	ALS	female	72	no	2011	68	48	2015	spinal
25	ALS-43	MND	ALS	male	57	no	2014	57	8	2015	spinal
26	ALS-44	MND	ALS	female	64	no	2014	63	13	2016	spinal
27	ALS-45	MND	ALS	female	62	no	2014	61	10	2016	bulbar
28	ALS-46	MND	PLS	female	62	no	2008	55	48	2012	spinal
29	ALS-49	MND	ALS	female	77	no	2015	75	6	2015	spinal
30	ALS-51	MND	ALS	female	64	no	2015	64	9	2015	bulbar
31	ALS-52	MND	PMA	female	60	no	2013	58	32	2015	spinal
32	ALS-53	MND	ALS	male	38	no	2013	36	16	2014	spinal
33	ALS-54	MND	ALS	female	48	no	2010	43	67	2015	bulbar
34	ALS-55	MND	ALS	female	71	no	2013	70	17	2016	spinal
35	ALS-56	MND	ALS	female	51	no	2015	51	8	2016	spinal
36	ALS-57	MND	ALS	male	65	no	2015	62	6	2016	bulbar
37	ALS-58	MND	ALS	female	53	no	2014	52	18	2016	bulbar
38	ALS-59	MND	ALS	female	71	no	2015	69	3	2017	bulbar
39	ALS-60	MND	PBP	female	75	no	2014	73	12	2016	bulbar
40	ALS-61	MND	ALS	male	67	no	2015	67	2	2016	spinal
41	ALS-62	MND	ALS	female	68	no	2016	67	7	2017	bulbar
42	ALS-63	MND	PBP	male	77	no	2016	75	9	2017	bulbar
43	KT-4	HC	HC	male	57	NA	NA	NA	NA	NA	NA
44	KT-6	HC	HC	female	53	NA	NA	NA	NA	NA	NA
45	KT-9	HC	HC	male	40	NA	NA	NA	NA	NA	NA
46	KT-10	HC	HC	male	58	NA	NA	NA	NA	NA	NA
47	KT-15	HC	HC	female	52	NA	NA	NA	NA	NA	NA
48	KT-16	HC	HC	female	68	NA	NA	NA	NA	NA	NA
49	KT-17	HC	HC	female	81	NA	NA	NA	NA	NA	NA
50	KT-18	HC	HC	female	49	NA	NA	NA	NA	NA	NA
51	KT-19	HC	HC	male	59	NA	NA	NA	NA	NA	NA
52	KT-20	HC	HC	female	73	NA	NA	NA	NA	NA	NA
53	KT-25	HC	HC	female	60	NA	NA	NA	NA	NA	NA
54	KT-43	HC	HC	female	50	NA	NA	NA	NA	NA	NA
55	KT-47	HC	HC	male	64	NA	NA	NA	NA	NA	NA
56	KT-49	HC	HC	female	67	NA	NA	NA	NA	NA	NA
57	KT-52	HC	HC	female	66	NA	NA	NA	NA	NA	NA
58	KT-56	HC	HC	female	72	NA	NA	NA	NA	NA	NA
59	KT-57	HC	HC	female	66	NA	NA	NA	NA	NA	NA
60	KT-60	HC	HC	female	69	NA	NA	NA	NA	NA	NA
61	KT-62	HC	HC	female	69	NA	NA	NA	NA	NA	NA
62	KT-65	HC	HC	female	72	NA	NA	NA	NA	NA	NA
63	KT-68	HC	HC	male	79	NA	NA	NA	NA	NA	NA
64	KT-70	HC	HC	female	75	NA	NA	NA	NA	NA	NA
65	KT-75	HC	HC	female	57	NA	NA	NA	NA	NA	NA
66	KT-79	HC	HC	male	83	NA	NA	NA	NA	NA	NA
67	KT-92	HC	HC	female	71	NA	NA	NA	NA	NA	NA
68	KT-96	HC	HC	female	58	NA	NA	NA	NA	NA	NA
69	KT-97	HC	HC	female	62	NA	NA	NA	NA	NA	NA
70	KT-99	HC	HC	female	62	NA	NA	NA	NA	NA	NA
71	KT-103	HC	HC	female	74	NA	NA	NA	NA	NA	NA
72	KT-104	HC	HC	female	64	NA	NA	NA	NA	NA	NA
73	KT-107	HC	HC	male	71	NA	NA	NA	NA	NA	NA
74	KT-108	HC	HC	male	62	NA	NA	NA	NA	NA	NA
75	KT-121	HC	HC	female	64	NA	NA	NA	NA	NA	NA
76	KT-132	HC	HC	female	72	NA	NA	NA	NA	NA	NA
77	KT-143	HC	HC	female	71	NA	NA	NA	NA	NA	NA
78	KT-144	HC	HC	male	65	NA	NA	NA	NA	NA	NA
79	KT-149	HC	HC	female	77	NA	NA	NA	NA	NA	NA
80	KT-160	HC	HC	female	76	NA	NA	NA	NA	NA	NA
81	KT-161	HC	HC	male	67	NA	NA	NA	NA	NA	NA
82	KT-166	HC	HC	male	76	NA	NA	NA	NA	NA	NA
83	KT-180	HC	HC	male	55	NA	NA	NA	NA	NA	NA
84	KT-186	HC	HC	female	71	NA	NA	NA	NA	NA	NA
