# Supplementary material for: Whole blood transcriptome profile identifies motor neurone disease RNA biomarker signatures
Source: Exp Biol Med (Maywood). 2025 Jan 8;249:10401. doi: 10.3389/ebm.2024.10401 (PMC11750576; doi:10.3389/ebm.2024.10401)
Supplement: Supplementary file 8 [file Table5.XLSX]

## Sheet: FC_MNDEST_enrichment_Reactome
ID	Description	GeneRatio	BgRatio	pvalue	p.adjust	qvalue	Count
R-HSA-72766	Translation	214/4944	292/11009	2.06035e-23	3.25536e-20	2.43989e-20	214
R-HSA-72203	Processing of Capped Intron-Containing Pre-mRNA	204/4944	285/11009	2.48535e-20	1.96343e-17	1.47159e-17	204
R-HSA-72172	mRNA Splicing	156/4944	215/11009	1.01984e-16	5.37115e-14	4.02568e-14	156
R-HSA-72163	mRNA Splicing - Major Pathway	148/4944	207/11009	5.06439e-15	2.00043e-12	1.49933e-12	148
R-HSA-1799339	SRP-dependent cotranslational protein targeting to membrane	87/4944	113/11009	2.83438e-12	8.32998e-10	6.24333e-10	87
R-HSA-9010553	Regulation of expression of SLITs and ROBOs	122/4944	172/11009	3.16329e-12	8.32998e-10	6.24333e-10	122
R-HSA-163200	Respiratory electron transport, ATP synthesis by chemiosmotic coupling, and heat production by uncoupling proteins.	95/4944	127/11009	5.62829e-12	1.27038e-09	9.52154e-10	95
R-HSA-3700989	Transcriptional Regulation by TP53	226/4944	362/11009	7.34129e-12	1.4499e-09	1.0867e-09	226
R-HSA-1428517	The citric acid (TCA) cycle and respiratory electron transport	124/4944	178/11009	1.54596e-11	2.71401e-09	2.03415e-09	124
R-HSA-156827	L13a-mediated translational silencing of Ceruloplasmin expression	85/4944	112/11009	1.9754e-11	3.12113e-09	2.33929e-09	85
R-HSA-72706	GTP hydrolysis and joining of the 60S ribosomal subunit	85/4944	113/11009	4.47192e-11	6.1808e-09	4.63251e-09	85
R-HSA-376176	Signaling by ROBO receptors	146/4944	219/11009	4.69428e-11	6.1808e-09	4.63251e-09	146
R-HSA-162906	HIV Infection	151/4944	231/11009	2.03144e-10	2.15548e-08	1.61554e-08	151
R-HSA-72613	Eukaryotic Translation Initiation	88/4944	120/11009	2.04635e-10	2.15548e-08	1.61554e-08	88
R-HSA-72737	Cap-dependent Translation Initiation	88/4944	120/11009	2.04635e-10	2.15548e-08	1.61554e-08	88
R-HSA-72689	Formation of a pool of free 40S subunits	77/4944	102/11009	2.74135e-10	2.70708e-08	2.02896e-08	77
R-HSA-5368286	Mitochondrial translation initiation	67/4944	87/11009	9.07579e-10	8.43514e-08	6.32214e-08	67
R-HSA-927802	Nonsense-Mediated Decay (NMD)	84/4944	116/11009	1.49476e-09	1.24301e-07	9.31638e-08	84
R-HSA-975957	Nonsense Mediated Decay (NMD) enhanced by the Exon Junction Complex (EJC)	84/4944	116/11009	1.49476e-09	1.24301e-07	9.31638e-08	84
R-HSA-611105	Respiratory electron transport	76/4944	103/11009	2.19739e-09	1.67245e-07	1.2535e-07	76
R-HSA-5368287	Mitochondrial translation	70/4944	93/11009	2.2231e-09	1.67245e-07	1.2535e-07	70
R-HSA-69242	S Phase	110/4944	162/11009	2.32873e-09	1.67245e-07	1.2535e-07	110
R-HSA-9633012	Response of EIF2AK4 (GCN2) to amino acid deficiency	75/4944	102/11009	3.65022e-09	2.40992e-07	1.80623e-07	75
R-HSA-5389840	Mitochondrial translation elongation	66/4944	87/11009	3.66064e-09	2.40992e-07	1.80623e-07	66
R-HSA-69620	Cell Cycle Checkpoints	180/4944	292/11009	4.30232e-09	2.71906e-07	2.03794e-07	180
R-HSA-156842	Eukaryotic Translation Elongation	70/4944	94/11009	4.89216e-09	2.97293e-07	2.22821e-07	70
R-HSA-9711097	Cellular response to starvation	106/4944	157/11009	7.38803e-09	4.32336e-07	3.24036e-07	106
R-HSA-69206	G1/S Transition	91/4944	131/11009	9.84129e-09	5.5533e-07	4.1622e-07	91
R-HSA-156902	Peptide chain elongation	67/4944	90/11009	1.06877e-08	5.82298e-07	4.36433e-07	67
R-HSA-5419276	Mitochondrial translation termination	65/4944	87/11009	1.38919e-08	7.31641e-07	5.48365e-07	65
R-HSA-2408557	Selenocysteine synthesis	69/4944	94/11009	1.73282e-08	8.55578e-07	6.41256e-07	69
R-HSA-72764	Eukaryotic Translation Termination	69/4944	94/11009	1.73282e-08	8.55578e-07	6.41256e-07	69
R-HSA-8868773	rRNA processing in the nucleus and cytosol	126/4944	195/11009	1.82591e-08	8.74222e-07	6.55229e-07	126
R-HSA-168255	Influenza Infection	105/4944	157/11009	1.90511e-08	8.78234e-07	6.58236e-07	105
R-HSA-69275	G2/M Transition	127/4944	197/11009	1.96895e-08	8.78234e-07	6.58236e-07	127
R-HSA-202403	TCR signaling	84/4944	120/11009	2.06932e-08	8.78234e-07	6.58236e-07	84
R-HSA-453274	Mitotic G2-G2/M phases	128/4944	199/11009	2.11932e-08	8.78234e-07	6.58236e-07	128
R-HSA-68886	M Phase	242/4944	416/11009	2.14508e-08	8.78234e-07	6.58236e-07	242
R-HSA-975956	Nonsense Mediated Decay (NMD) independent of the Exon Junction Complex (EJC)	70/4944	96/11009	2.16779e-08	8.78234e-07	6.58236e-07	70
R-HSA-2408522	Selenoamino acid metabolism	83/4944	119/11009	3.26436e-08	1.28942e-06	9.66421e-07	83
R-HSA-1852241	Organelle biogenesis and maintenance	179/4944	296/11009	3.61634e-08	1.39361e-06	1.04451e-06	179
R-HSA-192823	Viral mRNA Translation	66/4944	90/11009	3.77609e-08	1.42053e-06	1.06469e-06	66
R-HSA-72312	rRNA processing	130/4944	205/11009	5.78241e-08	2.1247e-06	1.59246e-06	130
R-HSA-168273	Influenza Viral RNA Transcription and Replication	92/4944	136/11009	6.23942e-08	2.24052e-06	1.67927e-06	92
R-HSA-6791226	Major pathway of rRNA processing in the nucleolus and cytosol	119/4944	185/11009	6.58923e-08	2.31355e-06	1.73401e-06	119
R-HSA-9711123	Cellular response to chemical stress	135/4944	215/11009	7.74255e-08	2.6594e-06	1.99322e-06	135
R-HSA-453279	Mitotic G1 phase and G1/S transition	99/4944	149/11009	7.95978e-08	2.67584e-06	2.00554e-06	99
R-HSA-202424	Downstream TCR signaling	70/4944	98/11009	8.61374e-08	2.83536e-06	2.1251e-06	70
R-HSA-9679506	SARS-CoV Infections	238/4944	414/11009	1.11454e-07	3.59382e-06	2.69357e-06	238
R-HSA-162909	Host Interactions of HIV factors	88/4944	130/11009	1.14795e-07	3.62751e-06	2.71882e-06	88
R-HSA-6807505	RNA polymerase II transcribes snRNA genes	55/4944	74/11009	2.44572e-07	7.57693e-06	5.67891e-06	55
R-HSA-69481	G2/M Checkpoints	107/4944	167/11009	4.01889e-07	1.20081e-05	9.00005e-06	107
R-HSA-174084	Autodegradation of Cdh1 by Cdh1:APC/C	48/4944	63/11009	4.02802e-07	1.20081e-05	9.00005e-06	48
R-HSA-72662	Activation of the mRNA upon binding of the cap-binding complex and eIFs, and subsequent binding to 43S	46/4944	60/11009	5.12775e-07	1.50034e-05	1.12451e-05	46
R-HSA-5628897	TP53 Regulates Metabolic Genes	62/4944	87/11009	5.36443e-07	1.54106e-05	1.15502e-05	62
R-HSA-69541	Stabilization of p53	44/4944	57/11009	6.48183e-07	1.8288e-05	1.37069e-05	44
R-HSA-72187	mRNA 3'-end processing	45/4944	59/11009	8.84416e-07	2.40927e-05	1.80575e-05	45
R-HSA-72649	Translation initiation complex formation	45/4944	59/11009	8.84416e-07	2.40927e-05	1.80575e-05	45
R-HSA-69239	Synthesis of DNA	80/4944	120/11009	1.12406e-06	2.90061e-05	2.17401e-05	80
R-HSA-3247509	Chromatin modifying enzymes	160/4944	270/11009	1.15017e-06	2.90061e-05	2.17401e-05	160
R-HSA-4839726	Chromatin organization	160/4944	270/11009	1.15017e-06	2.90061e-05	2.17401e-05	160
R-HSA-69202	Cyclin E associated events during G1/S transition	59/4944	83/11009	1.15668e-06	2.90061e-05	2.17401e-05	59
R-HSA-69563	p53-Dependent G1 DNA Damage Response	49/4944	66/11009	1.17493e-06	2.90061e-05	2.17401e-05	49
R-HSA-69580	p53-Dependent G1/S DNA damage checkpoint	49/4944	66/11009	1.17493e-06	2.90061e-05	2.17401e-05	49
R-HSA-9678108	SARS-CoV-1 Infection	92/4944	142/11009	1.25827e-06	3.05856e-05	2.29239e-05	92
R-HSA-69656	Cyclin A:Cdk2-associated events at S phase entry	60/4944	85/11009	1.3767e-06	3.29573e-05	2.47015e-05	60
R-HSA-73856	RNA Polymerase II Transcription Termination	50/4944	68/11009	1.49124e-06	3.51665e-05	2.63573e-05	50
R-HSA-2871837	FCERI mediated NF-kB activation	58/4944	82/11009	1.85282e-06	4.28497e-05	3.21159e-05	58
R-HSA-157118	Signaling by NOTCH	141/4944	235/11009	1.88671e-06	4.28497e-05	3.21159e-05	141
R-HSA-5687128	MAPK6/MAPK4 signaling	62/4944	89/11009	1.8984e-06	4.28497e-05	3.21159e-05	62
R-HSA-349425	Autodegradation of the E3 ubiquitin ligase COP1	40/4944	52/11009	2.47366e-06	5.35395e-05	4.01279e-05	40
R-HSA-75815	Ubiquitin-dependent degradation of Cyclin D	40/4944	52/11009	2.47366e-06	5.35395e-05	4.01279e-05	40
R-HSA-9762114	GSK3B and BTRC:CUL1-mediated-degradation of NFE2L2	40/4944	52/11009	2.47366e-06	5.35395e-05	4.01279e-05	40
R-HSA-6807070	PTEN Regulation	90/4944	140/11009	2.68065e-06	5.72354e-05	4.2898e-05	90
R-HSA-180585	Vif-mediated degradation of APOBEC3G	41/4944	54/11009	3.34164e-06	6.83842e-05	5.1254e-05	41
R-HSA-9604323	Negative regulation of NOTCH4 signaling	41/4944	54/11009	3.34164e-06	6.83842e-05	5.1254e-05	41
R-HSA-5387390	Hh mutants abrogate ligand secretion	44/4944	59/11009	3.37593e-06	6.83842e-05	5.1254e-05	44
R-HSA-72702	Ribosomal scanning and start codon recognition	44/4944	59/11009	3.37593e-06	6.83842e-05	5.1254e-05	44
R-HSA-1168372	Downstream signaling events of B Cell Receptor (BCR)	58/4944	83/11009	3.46787e-06	6.93574e-05	5.19834e-05	58
R-HSA-5362768	Hh mutants are degraded by ERAD	42/4944	56/11009	4.4013e-06	8.69256e-05	6.51508e-05	42
R-HSA-174178	APC/C:Cdh1 mediated degradation of Cdc20 and other APC/C:Cdh1 targeted proteins in late mitosis/early G1	52/4944	73/11009	4.50184e-06	8.78137e-05	6.58164e-05	52
R-HSA-69002	DNA Replication Pre-Initiation	99/4944	158/11009	4.70038e-06	9.05682e-05	6.78809e-05	99
R-HSA-2454202	Fc epsilon receptor (FCERI) signaling	86/4944	134/11009	4.90461e-06	9.33649e-05	6.9977e-05	86
R-HSA-69615	G1/S DNA Damage Checkpoints	49/4944	68/11009	4.99216e-06	9.39002e-05	7.03782e-05	49
R-HSA-9692914	SARS-CoV-1-host interactions	65/4944	96/11009	5.05989e-06	9.40543e-05	7.04938e-05	65
R-HSA-162587	HIV Life Cycle	94/4944	149/11009	5.34579e-06	9.82133e-05	7.36109e-05	94
R-HSA-5358346	Hedgehog ligand biogenesis	47/4944	65/11009	6.66668e-06	0.000121073	9.07443e-05	47
R-HSA-187577	SCF(Skp2)-mediated degradation of p27/p21	44/4944	60/11009	7.16155e-06	0.000126288	9.46527e-05	44
R-HSA-211733	Regulation of activated PAK-2p34 by proteasome mediated degradation	38/4944	50/11009	7.37021e-06	0.000126288	9.46527e-05	38
R-HSA-174113	SCF-beta-TrCP mediated degradation of Emi1	41/4944	55/11009	7.43339e-06	0.000126288	9.46527e-05	41
R-HSA-429914	Deadenylation-dependent mRNA decay	41/4944	55/11009	7.43339e-06	0.000126288	9.46527e-05	41
R-HSA-8854050	FBXL7 down-regulates AURKA during mitotic entry and in early mitosis	41/4944	55/11009	7.43339e-06	0.000126288	9.46527e-05	41
R-HSA-8941858	Regulation of RUNX3 expression and activity	41/4944	55/11009	7.43339e-06	0.000126288	9.46527e-05	41
R-HSA-109581	Apoptosis	110/4944	180/11009	7.75083e-06	0.00013028	9.76448e-05	110
R-HSA-5617833	Cilium Assembly	121/4944	201/11009	7.93486e-06	0.000131969	9.8911e-05	121
R-HSA-174154	APC/C:Cdc20 mediated degradation of Securin	48/4944	67/11009	8.10744e-06	0.000133435	0.00010001	48
R-HSA-5357801	Programmed Cell Death	127/4944	213/11009	9.37225e-06	0.000152243	0.000114106	127
R-HSA-4641258	Degradation of DVL	42/4944	57/11009	9.46849e-06	0.000152243	0.000114106	42
R-HSA-180534	Vpu mediated degradation of CD4	39/4944	52/11009	9.70627e-06	0.000152243	0.000114106	39
R-HSA-72695	Formation of the ternary complex, and subsequently, the 43S complex	39/4944	52/11009	9.70627e-06	0.000152243	0.000114106	39
R-HSA-8948751	Regulation of PTEN stability and activity	49/4944	69/11009	9.73196e-06	0.000152243	0.000114106	49
R-HSA-195253	Degradation of beta-catenin by the destruction complex	57/4944	83/11009	9.84e-06	0.000152424	0.000114241	57
R-HSA-9694516	SARS-CoV-2 Infection	171/4944	299/11009	1.03673e-05	0.000159033	0.000119195	171
R-HSA-73894	DNA Repair	189/4944	335/11009	1.15829e-05	0.00017597	0.00013189	189
R-HSA-351202	Metabolism of polyamines	43/4944	59/11009	1.18339e-05	0.000178072	0.000133465	43
R-HSA-1236978	Cross-presentation of soluble exogenous antigens (endosomes)	37/4944	49/11009	1.26123e-05	0.000185854	0.000139297	37
R-HSA-174143	APC/C-mediated degradation of cell cycle proteins	59/4944	87/11009	1.27039e-05	0.000185854	0.000139297	59
R-HSA-453276	Regulation of mitotic cell cycle	59/4944	87/11009	1.27039e-05	0.000185854	0.000139297	59
R-HSA-176408	Regulation of APC/C activators between G1/S and early anaphase	55/4944	80/11009	1.3359e-05	0.000193645	0.000145137	55
R-HSA-5678895	Defective CFTR causes cystic fibrosis	44/4944	61/11009	1.45431e-05	0.000208892	0.000156565	44
R-HSA-350562	Regulation of ornithine decarboxylase (ODC)	38/4944	51/11009	1.63978e-05	0.000233411	0.000174941	38
R-HSA-69306	DNA Replication	112/4944	186/11009	1.67608e-05	0.000236447	0.000177217	112
R-HSA-72202	Transport of Mature Transcript to Cytoplasm	57/4944	84/11009	1.72753e-05	0.000239943	0.000179837	57
R-HSA-8951664	Neddylation	143/4944	246/11009	1.7411e-05	0.000239943	0.000179837	143
R-HSA-5689603	UCH proteinases	67/4944	102/11009	1.74642e-05	0.000239943	0.000179837	67
R-HSA-2467813	Separation of Sister Chromatids	114/4944	190/11009	1.77771e-05	0.000242137	0.000181482	114
R-HSA-429947	Deadenylation of mRNA	21/4944	24/11009	1.85936e-05	0.000250384	0.000187663	21
R-HSA-9755511	KEAP1-NFE2L2 pathway	80/4944	126/11009	1.86996e-05	0.000250384	0.000187663	80
R-HSA-68867	Assembly of the pre-replicative complex	88/4944	141/11009	1.95077e-05	0.00025901	0.000194128	88
R-HSA-169911	Regulation of Apoptosis	39/4944	53/11009	2.08348e-05	0.000274325	0.000205607	39
R-HSA-68877	Mitotic Prometaphase	121/4944	204/11009	2.12812e-05	0.000276564	0.000207285	121
R-HSA-69017	CDK-mediated phosphorylation and removal of Cdc6	50/4944	72/11009	2.1355e-05	0.000276564	0.000207285	50
R-HSA-674695	RNA Polymerase II Pre-transcription Events	55/4944	81/11009	2.34987e-05	0.000298964	0.000224074	55
R-HSA-5610783	Degradation of GLI2 by the proteasome	43/4944	60/11009	2.36522e-05	0.000298964	0.000224074	43
R-HSA-5610785	GLI3 is processed to GLI3R by the proteasome	43/4944	60/11009	2.36522e-05	0.000298964	0.000224074	43
R-HSA-1169091	Activation of NF-kappaB in B cells	47/4944	67/11009	2.48135e-05	0.000311153	0.00023321	47
R-HSA-983705	Signaling by the B Cell Receptor (BCR)	72/4944	112/11009	2.61326e-05	0.000325114	0.000243673	72
R-HSA-176814	Activation of APC/C and APC/C:Cdc20 mediated degradation of mitotic proteins	52/4944	76/11009	2.81775e-05	0.000347816	0.000260688	52
R-HSA-2555396	Mitotic Metaphase and Anaphase	137/4944	236/11009	2.8472e-05	0.000348727	0.000261371	137
R-HSA-4608870	Asymmetric localization of PCP proteins	45/4944	64/11009	3.35718e-05	0.000408027	0.000305816	45
R-HSA-69601	Ubiquitin Mediated Degradation of Phosphorylated Cdc25A	38/4944	52/11009	3.45607e-05	0.00041057	0.000307723	38
R-HSA-69610	p53-Independent DNA Damage Response	38/4944	52/11009	3.45607e-05	0.00041057	0.000307723	38
R-HSA-69613	p53-Independent G1/S DNA damage checkpoint	38/4944	52/11009	3.45607e-05	0.00041057	0.000307723	38
R-HSA-68882	Mitotic Anaphase	136/4944	235/11009	3.73832e-05	0.000440787	0.00033037	136
R-HSA-69052	Switching of origins to a post-replicative state	60/4944	91/11009	4.00673e-05	0.000468293	0.000350986	60
R-HSA-9013694	Signaling by NOTCH4	55/4944	82/11009	4.03088e-05	0.000468293	0.000350986	55
R-HSA-1234174	Cellular response to hypoxia	51/4944	75/11009	4.35232e-05	0.000498309	0.000373483	51
R-HSA-176409	APC/C:Cdc20 mediated degradation of mitotic proteins	51/4944	75/11009	4.35232e-05	0.000498309	0.000373483	51
R-HSA-450408	AUF1 (hnRNP D0) binds and destabilizes mRNA	40/4944	56/11009	5.15067e-05	0.000585471	0.000438811	40
R-HSA-167172	Transcription of the HIV genome	48/4944	70/11009	5.21381e-05	0.000588416	0.000441018	48
R-HSA-450531	Regulation of mRNA stability by proteins that bind AU-rich elements	58/4944	88/11009	5.45267e-05	0.000611009	0.000457951	58
R-HSA-174184	Cdc20:Phospho-APC/C mediated degradation of Cyclin A	49/4944	72/11009	5.92666e-05	0.000659445	0.000494254	49
R-HSA-983169	Class I MHC mediated antigen processing & presentation	208/4944	381/11009	7.1275e-05	0.000787514	0.000590242	208
R-HSA-5610780	Degradation of GLI1 by the proteasome	42/4944	60/11009	7.22563e-05	0.000792812	0.000594213	42
R-HSA-3214841	PKMTs methylate histone lysines	47/4944	69/11009	8.07398e-05	0.000879786	0.0006594	47
R-HSA-4641257	Degradation of AXIN	39/4944	55/11009	8.30294e-05	0.000888415	0.000665867	39
R-HSA-9824272	Somitogenesis	39/4944	55/11009	8.30294e-05	0.000888415	0.000665867	39
R-HSA-5619084	ABC transporter disorders	52/4944	78/11009	8.32186e-05	0.000888415	0.000665867	52
R-HSA-8878171	Transcriptional regulation by RUNX1	135/4944	236/11009	8.46281e-05	0.000897398	0.0006726	135
R-HSA-68949	Orc1 removal from chromatin	48/4944	71/11009	9.11067e-05	0.000959658	0.000719264	48
R-HSA-380270	Recruitment of mitotic centrosome proteins and complexes	54/4944	82/11009	0.000101096	0.00105086	0.000787621	54
R-HSA-380287	Centrosome maturation	54/4944	82/11009	0.000101096	0.00105086	0.000787621	54
R-HSA-179419	APC:Cdc20 mediated degradation of cell cycle proteins prior to satisfation of the cell cycle checkpoint	49/4944	73/11009	0.000102027	0.00105361	0.000789681	49
R-HSA-162599	Late Phase of HIV Life Cycle	83/4944	136/11009	0.000104366	0.00107076	0.000802538	83
R-HSA-1234176	Oxygen-dependent proline hydroxylation of Hypoxia-inducible Factor Alpha	45/4944	66/11009	0.000110046	0.00112176	0.000840758	45
R-HSA-5607764	CLEC7A (Dectin-1) signaling	64/4944	101/11009	0.000135593	0.00137332	0.0010293	64
R-HSA-9694548	Maturation of spike protein	28/4944	37/11009	0.000138113	0.00138332	0.0010368	28
R-HSA-163210	Formation of ATP by chemiosmotic coupling	16/4944	18/11009	0.000138332	0.00138332	0.0010368	16
R-HSA-382556	ABC-family proteins mediated transport	65/4944	103/11009	0.000143933	0.00143027	0.00107199	65
R-HSA-8878159	Transcriptional regulation by RUNX3	61/4944	96/11009	0.000172384	0.00170229	0.00127587	61
R-HSA-180786	Extension of Telomeres	36/4944	51/11009	0.000180306	0.00176946	0.00132621	36
R-HSA-5607761	Dectin-1 mediated noncanonical NF-kB signaling	41/4944	60/11009	0.000204766	0.0019971	0.00149682	41
R-HSA-9013418	RHOBTB2 GTPase cycle	19/4944	23/11009	0.000236169	0.00228762	0.00171457	19
R-HSA-446203	Asparagine N-linked glycosylation	167/4944	304/11009	0.000237449	0.00228762	0.00171457	167
R-HSA-9759194	Nuclear events mediated by NFE2L2	61/4944	97/11009	0.000262419	0.00251286	0.00188339	61
R-HSA-5633007	Regulation of TP53 Activity	94/4944	160/11009	0.000274102	0.00260892	0.00195539	94
R-HSA-8934593	Regulation of RUNX1 Expression and Activity	15/4944	17/11009	0.000275844	0.00260978	0.00195603	15
R-HSA-159236	Transport of Mature mRNA derived from an Intron-Containing Transcript	49/4944	75/11009	0.000279429	0.00261381	0.00195905	49
R-HSA-9694635	Translation of Structural Proteins	39/4944	57/11009	0.000279579	0.00261381	0.00195905	39
R-HSA-9609507	Protein localization	96/4944	164/11009	0.000284225	0.00264162	0.00197989	96
R-HSA-8853884	Transcriptional Regulation by VENTX	28/4944	38/11009	0.000300052	0.00277241	0.00207792	28
R-HSA-5676590	NIK-->noncanonical NF-kB signaling	40/4944	59/11009	0.0003164	0.00290646	0.00217839	40
R-HSA-1236975	Antigen processing-Cross presentation	65/4944	105/11009	0.000321172	0.00293325	0.00219847	65
R-HSA-72306	tRNA processing	66/4944	107/11009	0.00033581	0.00304931	0.00228546	66
R-HSA-5696398	Nucleotide Excision Repair	68/4944	111/11009	0.000364845	0.00329402	0.00246887	68
R-HSA-9020702	Interleukin-1 signaling	70/4944	115/11009	0.000393408	0.00353173	0.00264704	70
R-HSA-9706574	RHOBTB GTPase Cycle	26/4944	35/11009	0.000399208	0.00356355	0.00267088	26
R-HSA-73886	Chromosome Maintenance	83/4944	140/11009	0.000407759	0.00361943	0.00271276	83
R-HSA-3858494	Beta-catenin independent WNT signaling	86/4944	146/11009	0.00043478	0.00382155	0.00286425	86
R-HSA-1268020	Mitochondrial protein import	43/4944	65/11009	0.000435366	0.00382155	0.00286425	43
R-HSA-71403	Citric acid cycle (TCA cycle)	18/4944	22/11009	0.000439122	0.00383322	0.002873	18
R-HSA-3371556	Cellular response to heat stress	56/4944	89/11009	0.000452889	0.00393071	0.00294607	56
R-HSA-6811440	Retrograde transport at the Trans-Golgi-Network	34/4944	49/11009	0.000455266	0.00393071	0.00294607	34
R-HSA-9735869	SARS-CoV-1 modulates host translation machinery	27/4944	37/11009	0.00049947	0.00428893	0.00321455	27
R-HSA-9820841	M-decay: degradation of maternal mRNAs by maternally stored factors	19/4944	24/11009	0.000654777	0.00559215	0.00419132	19
R-HSA-174417	Telomere C-strand (Lagging Strand) Synthesis	25/4944	34/11009	0.000670056	0.00569187	0.00426606	25
R-HSA-1236974	ER-Phagosome pathway	56/4944	90/11009	0.00067861	0.00573371	0.00429742	56
R-HSA-4086400	PCP/CE pathway	57/4944	92/11009	0.000711475	0.00597942	0.00448158	57
R-HSA-6799198	Complex I biogenesis	38/4944	57/11009	0.000738954	0.0061775	0.00463004	38
R-HSA-69473	G2/M DNA damage checkpoint	58/4944	94/11009	0.000744024	0.00618715	0.00463727	58
R-HSA-5620912	Anchoring of the basal body to the plasma membrane	60/4944	98/11009	0.000807945	0.00667822	0.00500533	60
R-HSA-72165	mRNA Splicing - Minor Pathway	34/4944	50/11009	0.000811531	0.00667822	0.00500533	34
R-HSA-6790901	rRNA modification in the nucleus and cytosol	40/4944	61/11009	0.000891861	0.00729815	0.00546996	40
R-HSA-8949613	Cristae formation	23/4944	31/11009	0.000896102	0.00729815	0.00546996	23
R-HSA-195721	Signaling by WNT	177/4944	331/11009	0.000916647	0.00742719	0.00556668	177
R-HSA-201681	TCF dependent signaling in response to WNT	128/4944	232/11009	0.000966074	0.00778774	0.00583691	128
R-HSA-3899300	SUMOylation of transcription cofactors	31/4944	45/11009	0.000979354	0.00785472	0.00588711	31
R-HSA-983168	Antigen processing: Ubiquitination & Proteasome degradation	166/4944	309/11009	0.000993885	0.007931	0.00594429	166
R-HSA-157579	Telomere Maintenance	67/4944	112/11009	0.00101472	0.00805653	0.00603837	67
R-HSA-6798695	Neutrophil degranulation	249/4944	480/11009	0.00102637	0.00810832	0.00607719	249
R-HSA-3371511	HSF1 activation	4944-11-01	12/11009	0.00105233	0.0082311	0.00616921	11
R-HSA-9820865	Z-decay: degradation of maternal mRNAs by zygotically expressed factors	4944-11-01	12/11009	0.00105233	0.0082311	0.00616921	11
R-HSA-1592230	Mitochondrial biogenesis	58/4944	95/11009	0.00108149	0.0084175	0.00630892	58
R-HSA-195258	RHO GTPase Effectors	174/4944	326/11009	0.00112874	0.00874217	0.00655226	174
R-HSA-9793380	Formation of paraxial mesoderm	44/4944	69/11009	0.00120468	0.00926463	0.00694384	44
R-HSA-212165	Epigenetic regulation of gene expression	105/4944	187/11009	0.00120792	0.00926463	0.00694384	105
R-HSA-112382	Formation of RNA Pol II elongation complex	38/4944	58/11009	0.00122079	0.00927329	0.00695033	38
R-HSA-75955	RNA Polymerase II Transcription Elongation	38/4944	58/11009	0.00122079	0.00927329	0.00695033	38
R-HSA-5693567	HDR through Homologous Recombination (HRR) or Single Strand Annealing (SSA)	77/4944	132/11009	0.00125111	0.00945819	0.00708891	77
R-HSA-8854518	AURKA Activation by TPX2	46/4944	73/11009	0.0013598	0.0102309	0.00766807	46
R-HSA-6796648	TP53 Regulates Transcription of DNA Repair Genes	40/4944	62/11009	0.00143097	0.0107153	0.00803114	40
R-HSA-77595	Processing of Intronless Pre-mRNAs	16/4944	20/11009	0.00147778	0.0110137	0.00825475	16
R-HSA-5693532	DNA Double-Strand Break Repair	95/4944	168/11009	0.00149256	0.0110716	0.00829816	95
R-HSA-3108214	SUMOylation of DNA damage response and repair proteins	48/4944	77/11009	0.00151157	0.0111602	0.00836458	48
R-HSA-9707564	Cytoprotection by HMOX1	41/4944	64/11009	0.00153576	0.0112861	0.00845892	41
R-HSA-6811442	Intra-Golgi and retrograde Golgi-to-ER traffic	112/4944	202/11009	0.00154593	0.0113082	0.00847549	112
R-HSA-5663202	Diseases of signal transduction by growth factor receptors and second messengers	225/4944	433/11009	0.00156918	0.0114254	0.00856334	225
R-HSA-6781827	Transcription-Coupled Nucleotide Excision Repair (TC-NER)	49/4944	79/11009	0.00158575	0.011493	0.00861402	49
R-HSA-5621481	C-type lectin receptors (CLRs)	82/4944	143/11009	0.00177408	0.0127993	0.00959305	82
R-HSA-5632684	Hedgehog 'on' state	52/4944	85/11009	0.00179972	0.0129252	0.00968747	52
R-HSA-69190	DNA strand elongation	23/4944	32/11009	0.00183494	0.0130687	0.00979501	23
R-HSA-380259	Loss of Nlp from mitotic centrosomes	44/4944	70/11009	0.00184451	0.0130687	0.00979501	44
R-HSA-380284	Loss of proteins required for interphase microtubule organization from the centrosome	44/4944	70/11009	0.00184451	0.0130687	0.00979501	44
R-HSA-9705683	SARS-CoV-2-host interactions	112/4944	203/11009	0.00194106	0.0136454	0.0102272	112
R-HSA-3108232	SUMO E3 ligases SUMOylate target proteins	102/4944	183/11009	0.00194887	0.0136454	0.0102272	102
R-HSA-2990846	SUMOylation	105/4944	189/11009	0.0019518	0.0136454	0.0102272	105
R-HSA-162594	Early Phase of HIV Life Cycle	4944-12-01	14/11009	0.00209358	0.014572	0.0109218	12
R-HSA-202433	Generation of second messenger molecules	24/4944	34/11009	0.0021805	0.0151105	0.0113253	24
R-HSA-5693538	Homology Directed Repair	79/4944	138/11009	0.00227067	0.0156667	0.0117422	79
R-HSA-75067	Processing of Capped Intronless Pre-mRNA	21/4944	29/11009	0.00249826	0.017162	0.0128629	21
R-HSA-167152	Formation of HIV elongation complex in the absence of HIV Tat	30/4944	45/11009	0.00262793	0.0179746	0.013472	30
R-HSA-2565942	Regulation of PLK1 Activity at G2/M Transition	53/4944	88/11009	0.0026651	0.0181047	0.0135695	53
R-HSA-202430	Translocation of ZAP-70 to Immunological synapse	15/4944	19/11009	0.00266987	0.0181047	0.0135695	15
R-HSA-379716	Cytosolic tRNA aminoacylation	18/4944	24/11009	0.00271468	0.0183299	0.0137382	18
R-HSA-4551638	SUMOylation of chromatin organization proteins	44/4944	71/11009	0.00276028	0.0185585	0.0139096	44
R-HSA-8939236	RUNX1 regulates transcription of genes involved in differentiation of HSCs	74/4944	129/11009	0.00285524	0.0188039	0.0140936	74
R-HSA-167161	HIV Transcription Initiation	31/4944	47/11009	0.00289054	0.0188039	0.0140936	31
R-HSA-167162	RNA Polymerase II HIV Promoter Escape	31/4944	47/11009	0.00289054	0.0188039	0.0140936	31
R-HSA-73776	RNA Polymerase II Promoter Escape	31/4944	47/11009	0.00289054	0.0188039	0.0140936	31
R-HSA-73779	RNA Polymerase II Transcription Pre-Initiation And Promoter Opening	31/4944	47/11009	0.00289054	0.0188039	0.0140936	31
R-HSA-75953	RNA Polymerase II Transcription Initiation	31/4944	47/11009	0.00289054	0.0188039	0.0140936	31
R-HSA-76042	RNA Polymerase II Transcription Initiation And Promoter Clearance	31/4944	47/11009	0.00289054	0.0188039	0.0140936	31
R-HSA-380320	Recruitment of NuMA to mitotic centrosomes	56/4944	94/11009	0.002892	0.0188039	0.0140936	56
R-HSA-3214847	HATs acetylate histones	80/4944	141/11009	0.00299004	0.0193617	0.0145116	80
R-HSA-1257604	PIP3 activates AKT signaling	143/4944	268/11009	0.00302126	0.0194841	0.0146033	143
R-HSA-9018519	Estrogen-dependent gene expression	84/4944	149/11009	0.00305015	0.0195904	0.014683	84
R-HSA-8852276	The role of GTSE1 in G2/M progression after G2 checkpoint	47/4944	77/11009	0.00312168	0.0199686	0.0149665	47
R-HSA-5620920	Cargo trafficking to the periciliary membrane	33/4944	51/11009	0.00340802	0.0216252	0.0162081	33
R-HSA-9754678	SARS-CoV-2 modulates host translation machinery	33/4944	51/11009	0.00340802	0.0216252	0.0162081	33
R-HSA-71291	Metabolism of amino acids and derivatives	195/4944	376/11009	0.00348408	0.0218968	0.0164116	195
R-HSA-167287	HIV elongation arrest and recovery	23/4944	33/11009	0.0034924	0.0218968	0.0164116	23
R-HSA-167290	Pausing and recovery of HIV elongation	23/4944	33/11009	0.0034924	0.0218968	0.0164116	23
R-HSA-9006925	Intracellular signaling by second messengers	163/4944	310/11009	0.00357751	0.0223418	0.0167452	163
R-HSA-9772573	Late SARS-CoV-2 Infection Events	43/4944	70/11009	0.0038885	0.0241159	0.0180749	43
R-HSA-109606	Intrinsic Pathway for Apoptosis	35/4944	55/11009	0.00390739	0.0241159	0.0180749	35
R-HSA-1655829	Regulation of cholesterol biosynthesis by SREBP (SREBF)	35/4944	55/11009	0.00390739	0.0241159	0.0180749	35
R-HSA-113501	Inhibition of replication initiation of damaged DNA by RB1/E2F1	4944-11-01	13/11009	0.00404128	0.0247489	0.0185493	11
R-HSA-9768759	Regulation of NPAS4 gene expression	4944-11-01	13/11009	0.00404128	0.0247489	0.0185493	11
R-HSA-6784531	tRNA processing in the nucleus	36/4944	57/11009	0.00414808	0.0253049	0.018966	36
R-HSA-9013422	RHOBTB1 GTPase cycle	17/4944	23/11009	0.00461455	0.0280423	0.0210177	17
R-HSA-9012999	RHO GTPase cycle	229/4944	449/11009	0.00471654	0.0285522	0.0213999	229
R-HSA-114452	Activation of BH3-only proteins	21/4944	30/11009	0.00481813	0.0289454	0.0216946	21
R-HSA-8866652	Synthesis of active ubiquitin: roles of E1 and E2 enzymes	21/4944	30/11009	0.00481813	0.0289454	0.0216946	21
R-HSA-5696399	Global Genome Nucleotide Excision Repair (GG-NER)	50/4944	84/11009	0.00484507	0.028997	0.0217333	50
R-HSA-3214842	HDMs demethylate histones	32/4944	50/11009	0.00501559	0.0299043	0.0224133	32
R-HSA-6782210	Gap-filling DNA repair synthesis and ligation in TC-NER	40/4944	65/11009	0.00503802	0.0299251	0.0224289	40
R-HSA-9675136	Diseases of DNA Double-Strand Break Repair	27/4944	41/11009	0.00549209	0.0323787	0.0242679	27
R-HSA-9701190	Defective homologous recombination repair (HRR) due to BRCA2 loss of function	27/4944	41/11009	0.00549209	0.0323787	0.0242679	27
R-HSA-1912422	Pre-NOTCH Expression and Processing	62/4944	108/11009	0.00586783	0.0344398	0.0258126	62
R-HSA-167169	HIV Transcription Elongation	28/4944	43/11009	0.00596958	0.0344398	0.0258126	28
R-HSA-167200	Formation of HIV-1 elongation complex containing HIV-1 Tat	28/4944	43/11009	0.00596958	0.0344398	0.0258126	28
R-HSA-167246	Tat-mediated elongation of the HIV-1 transcript	28/4944	43/11009	0.00596958	0.0344398	0.0258126	28
R-HSA-5675221	Negative regulation of MAPK pathway	28/4944	43/11009	0.00596958	0.0344398	0.0258126	28
R-HSA-69618	Mitotic Spindle Checkpoint	64/4944	112/11009	0.00597247	0.0344398	0.0258126	64
R-HSA-430039	mRNA decay by 5' to 3' exoribonuclease	4944-12-01	15/11009	0.00617155	0.0353299	0.0264798	12
R-HSA-69183	Processive synthesis on the lagging strand	4944-12-01	15/11009	0.00617155	0.0353299	0.0264798	12
R-HSA-5625900	RHO GTPases activate CIT	15/4944	20/11009	0.00624614	0.0354996	0.026607	15
R-HSA-69186	Lagging Strand Synthesis	15/4944	20/11009	0.00624614	0.0354996	0.026607	15
R-HSA-8852135	Protein ubiquitination	47/4944	79/11009	0.00628255	0.0355786	0.0266662	47
R-HSA-70326	Glucose metabolism	54/4944	93/11009	0.00713953	0.0402873	0.0301954	54
R-HSA-9679191	Potential therapeutics for SARS	57/4944	99/11009	0.00740219	0.0416208	0.0311948	57
R-HSA-5658442	Regulation of RAS by GAPs	41/4944	68/11009	0.00753559	0.0422207	0.0316444	41
R-HSA-983170	Antigen Presentation: Folding, assembly and peptide loading of class I MHC	20/4944	29/11009	0.00767133	0.0426383	0.0319574	20
R-HSA-9675135	Diseases of DNA repair	32/4944	51/11009	0.00772309	0.0426383	0.0319574	32
R-HSA-113510	E2F mediated regulation of DNA replication	16/4944	22/11009	0.00774507	0.0426383	0.0319574	16
R-HSA-202427	Phosphorylation of CD3 and TCR zeta chains	16/4944	22/11009	0.00774507	0.0426383	0.0319574	16
R-HSA-3296482	Defects in vitamin and cofactor metabolism	16/4944	22/11009	0.00774507	0.0426383	0.0319574	16
R-HSA-9700206	Signaling by ALK in cancer	34/4944	55/11009	0.00849289	0.0464317	0.0348006	34
R-HSA-9725370	Signaling by ALK fusions and activated point mutants	34/4944	55/11009	0.00849289	0.0464317	0.0348006	34
R-HSA-167238	Pausing and recovery of Tat-mediated HIV elongation	21/4944	31/11009	0.00865705	0.0470039	0.0352294	21
R-HSA-167243	Tat-mediated HIV elongation arrest and recovery	21/4944	31/11009	0.00865705	0.0470039	0.0352294	21
R-HSA-5688426	Deubiquitination	154/4944	297/11009	0.00880427	0.0476395	0.0357058	154
R-HSA-9013404	RAC2 GTPase cycle	51/4944	88/11009	0.00922738	0.0497586	0.0372941	51
